# Supplementary material for: Harmonized Peptide Libraries Enable Practical Biofluid Selection for Developing Biomarker Assays
Source: Mol Cell Proteomics. 2025 Oct 12;24(12):101086. doi: 10.1016/j.mcpro.2025.101086 (PMC12702218; doi:10.1016/j.mcpro.2025.101086)
Supplement: Supplementary Data 1 [file mmc1.xlsx]

## Sheet: Table Legends
Tab Name	Table Legend
Key	Biofluid and anonymized Cat Bioreplicate IDs associated with each Sample ID. Sample IDs are associated with every raw file name (Global and Targeted).
Global Protein Quant	Log10 normalized relative intensities for all proteins quantified for all Sample IDs. Samples are identified by Biofluid and Cat Bioreplicate IDs while proteins are annotated with Uniprot Accesion Numbers, Number of Peptides, and Peptide Sequences.
Global Peptide Quant	Raw summed fragment ion intensities for all peptides quantified for all Sample IDs. Samples are identified by Biofluid and Cat Bioreplicate IDs while peptides are annotated with Uniprot Accesion Numbers.
Global Peptides Metadata	Metadata associated with peptides quantified for Global Quant Report.
Targeted Peptide Quant	Quantitative peptide data for targeted PRM experiment.

## Sheet: Key
Sample ID	Biofluid	Cat Bioreplicate ID
1	Plasma	A
2	Serum	B
3	Urine	C
4	Urine	A
5	Plasma	D
6	Urine	B
7	Plasma	E
8	Plasma	B
9	Plasma	F
10	Serum	C
11	Urine	F
12	Serum	E
13	Plasma	C
14	Serum	F
15	Urine	E
16	Serum	D
17	Urine	D
18	Serum	A
19	Urine	L
20	Urine	G
21	Plasma	K
22	Plasma	H
23	Urine	K
24	Plasma	L
25	Serum	H
26	Serum	J
27	Serum	I
28	Serum	K
29	Urine	J
30	Serum	L
31	Urine	H
32	Plasma	I
33	Plasma	J
34	Serum	G
35	Plasma	G
36	Urine	I
37	Plasma	M
38	Urine	N
39	Plasma	O
40	Serum	P
41	Urine	M
42	Urine	P
43	Plasma	N
45	Serum	O
46	Plasma	P
47	Serum	M
48	Serum	N
50	Urine	O

## Sheet: Global Protein Quant
		Biofluid	Serum	Urine	Plasma	Urine	Plasma	Serum	Plasma	Serum	Urine	Plasma	Serum	Serum	Urine	Plasma	Urine	Plasma	Urine	Plasma	Urine	Plasma	Serum	Serum	Serum	Urine
		Cat Bioreplicate IDs	B	C	D	B	B	C	C	D	D	H	H	I	H	I	I	M	N	O	M	N	O	M	N	O
Protein	NumPeptides	PeptideSequences	ID2	ID3	ID5	ID6	ID8	ID10	ID13	ID16	ID17	ID22	ID25	ID27	ID31	ID32	ID36	ID37	ID38	ID39	ID41	ID43	ID45	ID47	ID48	ID50
tr|M3W5B5|M3W5B5_FELCA	113	AC[+57.021464]LPGYVK;AFMDGTNR;AFMDGTNRK;AIVLDPC[+57.021464]R;ASMDGSLR;ATLGGNFR;AYIPNFESGTNNLVSK;C[+57.021464]AADGNPPLLLLPENVR;C[+57.021464]ANNHC[+57.021464]IPQGWK;C[+57.021464]APGYLREPDGK;C[+57.021464]DDQSC[+57.021464]IPSR;C[+57.021464]DGHNDC[+57.021464]GDNSDEENC[+57.021464]VPR;C[+57.021464]DHYNDC[+57.021464]GDNSDEAGC[+57.021464]LFR;C[+57.021464]DSENDC[+57.021464]GDNSDEDVYNC[+57.021464]ASR;C[+57.…	27.409	31.5303	27.3947	31.2439	27.7471	27.4165	27.3074	27.3803	31.6361	26.5959	26.8628	26.4746	29.5207	27.077	29.1121	26.8644	28.2381	26.5207	30.4884	26.3942	26.02	26.1895	26.4948	29.7218
tr|A0A2I2U679|A0A2I2U679_FELCA	26	AAFGPGAGPIMLDEVEC[+57.021464]TGTESSLAEC[+57.021464]K;AQEENTWFSYLK;DDEEEGLDVC[+57.021464]GHR;DGDMRLADGDSTNEGR;DHEALFQK;DPMLEELC[+57.021464]VR;EKQPSHGEVEGLLDEIR;FVADVTDFLGQK;GLNLSDDAYQPR;GPGPTVTMEVDAEC[+57.021464]LPVVR;GQWGTVC[+57.021464]DNLWDLMDASVVC[+57.021464]R;GTHTLDLSDELPAALEWIFDSQR;HNQDAGVIC[+57.021464]TNETR;KTLQALEFHTVPFR;LADGDSTNEGR;LADGDSTNEGRVEIFYR;LASAYGAWR;LDVSLTSVK;LILSTNPEAEALWK;LYSVD…	21.7952	29.7441	22.4262	28.6731	21.7041	21.8123	22.0351	21.8772	28.9872	21.5065	21.2016	21.8554	28.7467	20.9828	28.4276	21.1642	27.829	21.8609	29.1633	21.0632	21.6607	22.0227	21.7468	29.0219
tr|A0A5F5XQ31|A0A5F5XQ31_FELCA	14	DHDTFLAVR;DNFHGLAIFLDTYPNDETTER;DRLVPGPVFGSK;DWEMHVHFK;EGSIWNHQPC[+57.021464]FLK;LFQLMVEHTPDEENIDWTK;LPTGYYFGASAGTGDLSDNHDIISMK;LTVMTDLEDK;LTVMTDLEDKNEWK;LVPGPVFGSK;NC[+57.021464]IDITGVR;NLHGDGIALWYTR;NRDHDTFLAVR;WTELAGC[+57.021464]TADFR	23.252	29.7703	22.2544	29.6427	22.1732	21.6068	21.1466	22.3715	30.6124	23.3886	21.93	23.2444	30.4445	22.8458	30.429	21.5604	29.7005	20.2805	31.4426	22.921	21.3078	21.7676	23.0639	30.4803
tr|A0A2I2UM62|A0A2I2UM62_FELCA	2	AVGLLTVISK;GC[+57.021464]TSHC[+57.021464]VDDSQNYYLGK	17.2158	25.0316	21.2541	25.4913	16.9772	17.3491	18.3844	18.1973	25.0796	19.2997	19.2616	18.3708	23.9051	17.635	23.6461	19.1044	24.4589	17.5363	25.1786	18.0898	19.8165	19.6425	19.7027	24.8628
tr|M3W4L2|M3W4L2_FELCA	8	ALPGEQRPLQALIR;APQPWQC[+57.021464]APC[+57.021464]SPEK;DLHEVLGR;EKIPGSVEVR;FYLPNC[+57.021464]SK;IPGSVEVR;LSEEQQSSGQLYR;QC[+57.021464]ETSLDDEPGLC[+57.021464]WC[+57.021464]VYPWSR	20.7269	27.8794	21.0479	27.5864	21.0282	19.503	21.8933	20.7544	25.9019	20.1087	19.4193	19.77	24.3035	20.7962	26.4188	19.8112	25.2827	22.8994	26.3108	20.5312	21.5179	22.1948	21.1174	26.3332
tr|A0A5F5XU81|A0A5F5XU81_FELCA	6	AGDLPC[+57.021464]GEEC[+57.021464]ADC[+57.021464]ALLAQELGTPR;APGDTEAALHR;ATTSQHSVWDNPSC[+57.021464]TEGVVSVSR;GVAQLVIPK;RAPGDTEAALHR;VTPPGC[+57.021464]FC[+57.021464]QGEWQLQVC[+57.021464]R	24.167	29.4402	20.4652	29.6119	20.9626	22.5323	21.4764	21.228	28.3798	22.6458	21.4671	23.9295	28.6426	21.6645	27.1468	23.1362	27.6547	18.7514	28.6098	22.4231	23.3498	23.0473	22.7007	28.185
tr|M3W2B8|M3W2B8_FELCA	51	AEGIPEFYDYDVALIR;AIDNINYEDHK;AIDNINYEDHKLK;AKNC[+57.021464]LKDFIEK;ALFVSELSK;ALFVSELSKDR;C[+57.021464]PRPQGFENGEYWPR;C[+57.021464]YDGYTLR;DAQYALGYDK;DAQYALGYDKVK;DAQYALGYDKVKDISK;DFHINLFQVLPWLR;DFHINLFQVLPWLREK;DMEDLEDVFK;DMEDLEDVFKQMLDETR;EDYLDVYVFGVGPLVNQENINALASK;EDYLDVYVFGVGPLVNQENINALASKK;EGQALEYVC[+57.021464]PSGFYPYPVQIR;EKLKEEDLDFL;FIQVGVISWGVVDVC[+57.021464]KDQR;FLC[+57.021464]TGGVDPYTDPN…	29.9254	26.6797	29.9702	27.039	29.4782	29.8913	29.7551	29.9349	28.4169	29.6356	29.9697	29.8717	28.0843	29.7286	28.0378	29.9514	29.0203	29.8912	28.7488	29.3911	30.058	30.3912	29.6855	28.3507
tr|A0A2I2UFV7|A0A2I2UFV7_FELCA	27	C[+57.021464]EC[+57.021464]DDGFTGADC[+57.021464]GELR;C[+57.021464]EDGQC[+57.021464]VC[+57.021464]QEGFEGPDC[+57.021464]GR;C[+57.021464]EQGQC[+57.021464]VC[+57.021464]EPGFAGADC[+57.021464]SEK;C[+57.021464]EQGQC[+57.021464]VC[+57.021464]EPGFAGADC[+57.021464]SEKR;C[+57.021464]VC[+57.021464]EQGFQGYDC[+57.021464]SEMSC[+57.021464]PNDC[+57.021464]HR;C[+57.021464]VNGMC[+57.021464]VC[+57.021464]DDGYTGEDC[+…	22.6518	26.6494	22.1823	26.7673	22.7611	22.6075	22.0624	22.9975	27.8842	22.7051	23.1589	23.7134	25.3311	23.6205	24.5831	23.5192	25.4355	23.579	27.8786	24.0621	23.685	25.2394	22.3966	26.2719
tr|A0A337S165|A0A337S165_FELCA	5	APWPLILPGC[+57.021464]PHR;C[+57.021464]PLQDFLHLTEPVVPK;FPLGPC[+57.021464]PR;LQGGVLLAQIR;TLMSAEANLAGLFPPNGIQR	18.4713	24.0357	20.0635	21.8523	20.1763	20.0939	19.425	19.9875	22.9247	19.941	19.5583	19.2647	22.8534	19.7387	21.1054	20.472	22.262	21.0493	22.7613	21.4482	19.6793	20.2019	20.6528	23.0303
tr|A0A2I2UE17|A0A2I2UE17_FELCA	21	AQEVLQAIR;DFNIPGFPTVR;DTGAVLLAEFLAEK;DWRPALNLAALDC[+57.021464]AEETNSEVC[+57.021464]R;ELC[+57.021464]SAC[+57.021464]HNELR;EVTLDLSQHHGIAVR;FGVTDFPSC[+57.021464]YLLFR;FSVLEGQR;GSPVWDLDNTLR;IPYGFFK;IYMADLESALHYILR;LEEIDGFFAR;LIDALESHSDTWPPAC[+57.021464]PPLEPAR;NDEEYLALIFEK;NPGGPAELGR;SALYSSSDPLTLLQADTVR;SFYTAYLQK;THFSPSNVVLDLPSAGPGPR;VESLNSAVLWLWSSHNK;VLNTEGDVVSK;VNWVGC[+57.021464]QGSEPHFR	22.9967	26.5578	22.3541	26.9053	22.4534	22.7867	22.8469	22.0396	25.3757	22.4348	22.0447	22.5774	25.1187	23.186	24.2155	23.569	24.5968	22.4245	26.537	22.866	23.4499	23.2031	23.3687	25.9272
tr|A0A2I2U3H1|A0A2I2U3H1_FELCA	17	AGAAAGGPGVSGVC[+57.021464]VC[+57.021464]K;AITQVSKGTC[+57.021464]EQGPSIVTPPK;DAC[+57.021464]GC[+57.021464]C[+57.021464]PVC[+57.021464]AR;DNLAIQTR;EDAGEYEC[+57.021464]HASNSQGQASASAK;GC[+57.021464]PLGETR;GEGEPC[+57.021464]GGGGAGR;GGPEKHEVTGWVLVSPLSK;GHC[+57.021464]APGMEC[+57.021464]VK;GTC[+57.021464]EQGPSIVTPPK;HEVTGWVLVSPLSK;ITVVDALHEIPVR;ITVVDALHEIPVRK;SRYPVC[+57.021464]GSDGITYSSGC[+57.021464]QLR;…	21.9833	30.7762	22.7478	31.2899	21.9564	22.0118	22.3279	21.9062	30.1679	21.9859	21.0322	22.1074	28.5903	21.5704	28.3808	21.3226	28.3174	21.3274	29.7191	21.9543	21.6401	23.2642	21.9853	29.6228
tr|M3WA23|M3WA23_FELCA	11	DC[+57.021464]LQALEDGHDTSSIYLVKPENTNR;DHDVYTGNC[+57.021464]AHYQK;HDPGGWTVIQR;LDGSVNFFR;LEPESEYYK;LLVTMEDWSGR;LLVTMEDWSGRK;LMQVWC[+57.021464]DQR;RLDGSVNFFR;VFAEYASFR;YHGNAGDSFTWHNGK	23.3573	27.4809	24.8634	26.7197	25.9054	26.3141	22.0158	22.499	26.9845	26.0754	25.381	24.0028	26.62	21.714	26.2869	22.5768	25.8413	23.1501	27.0582	22.4381	24.4966	23.8826	21.3079	27.192
tr|M3WDK2|M3WDK2_FELCA	6	AQFDAALTFSPSQMAR;GGLPLEEVTLAEVLAAR;GTTFEGGVR;GYLTGIAGK;MGLYPGVLEPSSR;QSLFFYSAYPDEVHGVFAVR	19.6513	25.1894	19.6082	24.0453	19.1154	18.6916	17.8222	19.2934	24.3362	19.6059	18.3485	19.7749	22.1045	21.4537	23.008	20.3074	22.6102	20.372	24.7376	20.698	21.0003	21.5639	21.3283	24.2506
tr|A0A337RUS6|A0A337RUS6_FELCA	2	EEDTGEYGC[+57.021464]VVEGAAGTQTLHR;FLPDGC[+57.021464]QPLVSSAVDR	19.6532	22.1143	20.6439	22.8727	14.6892	17.8811	14.7887	19.3218	24.3617	19.43	18.4971	19.2654	23.3963	16.9477	23.2838	11.8066	23.0598	13.7105	22.076	19.809	20.7063	17.6757	19.1964	23.7035
tr|A0A140CWF2|A0A140CWF2_FELCA	10	ALLEVPLR;C[+57.021464]EEVIPEEEFDPQNSRPAPR;C[+57.021464]HC[+57.021464]SPGYVAEAGPPHC[+57.021464]TSK;C[+57.021464]HC[+57.021464]SPGYVAEAGPPHC[+57.021464]TSKE;C[+57.021464]PLPGTEGFR;GC[+57.021464]QDVDEC[+57.021464]ASR;GSC[+57.021464]SRPQLC[+57.021464]VC[+57.021464]R;SLGAGTC[+57.021464]TLPLAQSITK;SYGTLLGPAER;VTNYVC[+57.021464]SQPLHGR	20.8995	24.6072	19.773	24.0145	20.5602	19.842	19.9748	20.7929	24.4868	19.4603	18.5152	21.3899	22.9469	20.2638	21.5249	19.7353	22.1407	20.5301	22.7789	20.546	19.1991	18.7989	20.3695	23.8226
tr|A0A337SCD2|A0A337SCD2_FELCA	19	AEDGSVIDYELIDQDAR;AYTNFDAER;DALNIETAIK;DIISDTSGDFR;DIISDTSGDFRK;GLGTDEDSLIEIIC[+57.021464]SR;GVDEVTIVNILTNR;LSLEGDHSTPPSAYGSVK;QDIAFAYQR;RAEDGSVIDYELIDQDAR;SALSGHLETVILGLLK;SEVDMLK;SLYYC[+57.021464]IQQDTK;SYSPYDMLESIK;SYSPYDMLESIKK;TDLEKDIISDTSGDFR;TNQELQEINR;TPAQYDASELK;WISIMTER	20.5206	25.5988	19.9256	25.3374	20.7772	20.6601	20.584	20.9447	23.4997	21.0835	21.6219	21.0447	24.8191	19.6386	23.5735	21.1412	23.7631	22.1066	24.7231	20.8809	21.1639	21.6047	20.8399	24.8539
sp|Q95ND4|EGF_FELCA	41	ADLNGVEVK;AESDAWAPGQK;ALIEGSDLNGK;C[+57.021464]HQLISC[+57.021464]PSNTSK;DGSNSYIC[+57.021464]SC[+57.021464]NYDGGSVHFNK;EGFVKAPDGK;EIIIKEEVSQPR;FGSAQC[+57.021464]LC[+57.021464]R;FIFWSSEVAGSLHR;GFTGDGKLC[+57.021464]SDINEC[+57.021464]GTSTTVC[+57.021464]PPTSSK;GIAVHPMAK;GNC[+57.021464]TGSVC[+57.021464]EQDSK;HLTQHSLFAMSLFGDR;HPLLQPK;IESSSLQGIGR;IESSSLQGIGRR;IFYSTWK;ILLETSER;INLNPSFVPPGGTK;ITAVSLDVLDK;I…	23.1283	30.8431	23.7263	30.8705	23.7495	24.2313	23.1571	24.8341	30.9136	24.5848	23.7519	23.745	29.132	25.3024	28.568	24.8515	29.766	24.763	30.9225	24.5076	23.7203	23.4225	24.7683	30.6878
tr|A0A5F5XI47|A0A5F5XI47_FELCA	25	AGGDVC[+57.021464]QDC[+57.021464]IQMVTDIQNAVR;ASVLC[+57.021464]EMC[+57.021464]EYVVK;ASVLC[+57.021464]EMC[+57.021464]EYVVKEVVK;DGGFC[+57.021464]EVC[+57.021464]K;DGGFC[+57.021464]EVC[+57.021464]KK;DNATEQEILVYLER;DVITAAGDMLK;EIC[+57.021464]GLVGFC[+57.021464]EQVK;EMVDTYLPVILDMIK;EQC[+57.021464]DLLGPGMADMC[+57.021464]K;EVPMQTLVPAK;GC[+57.021464]SFLPDPYQK;GQMSHPGEVC[+57.021464]SALNLC[+57.021464]ESLQK;G…	21.4151	32.8911	21.7729	31.8045	20.8966	21.3874	20.6715	21.627	29.6995	21.9526	21.8119	22.4216	28.6065	21.4024	28.7701	22.1176	30.1886	23.3242	31.4744	22.3246	22.192	23.5276	22.8716	31.4537
tr|A0A5F5XXT2|A0A5F5XXT2_FELCA	13	AEQVVLVR;AIAQPQNHAETQEVTLSLEPVPVAR;ESQVSGPVPGTVTVTSR;FTLVPLSR;GNLGGTVQLPC[+57.021464]HLLPSGPDVR;ISWFSPLDGEAR;LSFVTAGQSSGTR;QGTETELR;SEATLNC[+57.021464]DVR;SVAAFHPSYGPSFR;VEHESFEEPILLPVTLSVR;VSQVTWLHVDATGTSR;YPPEVSISGYDDNWYLGR	20.9334	27.2427	20.0911	27.5451	20.3617	21.4188	20.466	19.9864	27.2808	21.6132	20.3028	21.3567	26.1297	21.3428	26.3778	23.3574	26.7496	20.3333	27.4868	21.2822	22.6249	20.2896	23.1747	27.8265
tr|A0A2I2UXR9|A0A2I2UXR9_FELCA	49	AAQLPYDVQHADIDYMDER;AYVAFPDFFR;DATLNHPPYMPYLESR;DFTYDPVNFK;DLNWHTWGMFSR;DPNNLVFK;EFELFYK;ELYTNPR;FAAHWLGDNAATWNDLR;FAGFPALITR;FDGIWIDMNEPASFVNGAVPPGC[+57.021464]R;GATATVSLK;GC[+57.021464]C[+57.021464]WRPQGTISVPWC[+57.021464]YYSK;GELFWDDGETK;GFPEFVK;GGFILPWQQPAQNTHLSR;GGHVFPTQQPATTTVVSR;GNAASPLTYEVVVSK;GVEDDVFIK;GWLFWDDGQSIDTYGK;ILDGYLFC[+57.021464]R;ILGIQEPNNVIVK;ILQSTYK;ILQSTYKDPNNLVFK;INC[+57.0…	22.566	28.0232	23.4403	27.7586	22.7835	22.3037	22.971	22.8311	27.7998	23.9646	23.3221	24.1831	26.0802	25.1926	25.8975	23.6701	24.69	26.7491	26.925	26.2915	24.5451	26.117	23.1808	25.9433
tr|A0A5F5XVS8|A0A5F5XVS8_FELCA	11	AASNIIFSNGDLDPWAGGGIQR;DLTQLFGFAR;DVSADFEGQSPK;GHTELLTVEQALADFAR;ISFGAGDLK;LIGEWVAAAR;LLSETQR;QQYC[+57.021464]LDTWGVWPR;QYQAC[+57.021464]ADPTGC[+57.021464]GSGPDAK;SLPFGER;YPHLVAGALAASAPVVAVAGLGDSYQFFR	19.667	25.5294	20.4668	25.9159	22.0647	20.6514	20.7208	21.2481	26.6706	19.6521	21.4574	22.2689	26.7727	21.7724	25.8425	19.867	24.1491	22.0499	25.8645	21.6666	21.0701	21.0889	21.2013	24.3679
tr|M3W9M0|M3W9M0_FELCA	12	GTDEC[+57.021464]AIESIAVAATPIPK;LLHLPASWDWR;LYQYNHDFVK;NQASC[+57.021464]GSC[+57.021464]YSFASMGMLEAR;NSWGIGWGEDGYFR;NVHGTNFVTPVR;NWAC[+57.021464]FTGTK;RGTDEC[+57.021464]AIESIAVAATPIPK;VGSTSENVNVNTAHLESLPENYSNR;VTSYC[+57.021464]QETMPGWVHDVLGR;YAQDFGLVEEAC[+57.021464]FPYTGTDSPC[+57.021464]KPK;YYSSEYHYVGGFYGGC[+57.021464]NEALMK	21.0541	25.6269	21.3749	24.6096	20.5998	22.6483	22.5932	20.2172	25.3257	20.212	20.2887	22.7289	25.3323	22.8146	25.6621	22.1394	24.9098	21.9012	25.529	20.2949	21.9597	22.4113	21.398	24.898
tr|F1C962|F1C962_FELCA	13	AVDGFNQR;DFFSNLRPR;GYFDINC[+57.021464]DEILQVR;GYFDINC[+57.021464]DEILQVRK;IRDFFSNLRPR;KLGQLGELIQQGGQK;LGQLGELIQQGGQK;LLQLDSQPEGDEDPNTPKPVSFK;NRGYFDINC[+57.021464]DEILQVR;QC[+57.021464]EGTVILDR;QC[+57.021464]EGTVILDRNR;TTQRPLEQC[+57.021464]DFK;TTQRPLEQC[+57.021464]DFKDNGLVK	25.7661	30.3961	25.9515	30.5679	25.8896	26.2987	25.9488	26.5125	31.6528	25.8223	26.2306	25.8329	29.1831	25.8124	28.1404	24.1339	30.6587	24.5412	30.5784	27.1904	24.6905	24.3643	27.3685	29.3684
tr|A0A5F5XDM8|A0A5F5XDM8_FELCA	7	DWWGSMVK;GIVSFGSGLGC[+57.021464]NTLK;GSLLPQDYPC[+57.021464]YVTGWGR;HTC[+57.021464]GGTLIANSFVLTAAHC[+57.021464]ISNTK;LAEPVQLSDTIQLAC[+57.021464]LPEK;NNLVVDNEEGSLFANVDTIFVHEK;WNSFLVR	19.9867	27.0731	20.1705	23.1572	20.4658	20.4731	18.0525	20.0765	24.9863	20.2289	20.7807	20.9059	26.0868	21.2078	27.2094	21.4739	25.874	22.3071	25.0072	21.3804	21.1317	21.2231	21.5955	26.1492
sp|P07412|HBB_FELCA	17	GFLTAEEK;GFLTAEEKGLVNGLWGK;GLVNGLWGK;GLVNGLWGKVNVDEVGGEALGR;KVLNSFSDGLK;KVLNSFSDGLKNIDDLK;LHVDPENFR;LLVVYPWTQR;LSELHC[+57.021464]DK;LSELHC[+57.021464]DKLHVDPENFR;NIDDLKGAFAK;VLNSFSDGLK;VLNSFSDGLKNIDDLK;VLNSFSDGLKNIDDLKGAFAK;VNVDEVGGEALGR;VVAGVANALAHK;VVAGVANALAHKYH	31.7242	24.6977	31.3919	26.1012	30.6751	33.3165	29.3774	32.182	22.6298	30.0903	32.3404	32.4869	23.9967	30.7047	30.364	30.3592	26.8124	30.1137	26.9229	30.0986	30.8492	31.2841	31.8051	27.3166
tr|A0A5F5XPV2|A0A5F5XPV2_FELCA	15	DGYILC[+57.021464]LHR;ELC[+57.021464]GNAFFVLC[+57.021464]GFNER;FQAFDWGSHAK;FSTSPLTK;LGDIPDFLFK;LGDIPDFLFKDLFGVK;LIPEWEHLDFIWGLDAPWR;LYDDMVK;MFLALAPVASIK;QFLPQNAVLK;TGQEQVYYVGHSQGTTIGFIAFSR;TLSPSQDEFWAFSYDEMAK;VILKELC[+57.021464]GNAFFVLC[+57.021464]GFNER;VSVYITHSPAGTSVQNILHWSQVVK;WLSTHVC[+57.021464]SR	21.9667	30.8172	20.1844	30.7927	20.2694	20.6178	20.4785	21.0342	30.1873	21.0542	20.3094	22.1584	30.6243	22.2927	30.296	20.8115	30.188	22.0697	29.7097	21.0478	22.169	20.9644	20.9881	30.2699
tr|A0A337SCH3|A0A337SCH3_FELCA	3	C[+57.021464]C[+57.021464]QAGC[+57.021464]ATIC[+57.021464]HLPDEK;C[+57.021464]C[+57.021464]YNGC[+57.021464]GK;VDSQC[+57.021464]PGLLK	15.3742	29.2183	14.5533	29.6063	14.0663	16.3255	14.7116	16.3523	29.1981	13.6284	16.8951	15.3273	26.0923	13.5919	25.1825	16.4476	28.1391	14.787	27.5859	16.0892	16.3316	16.289	17.0958	28.1975
tr|A0A2I2UZA9|A0A2I2UZA9_FELCA	7	EC[+57.021464]FQSASLILSSDPDFR;IDVEILR;ILEDGSIYTTHDLILSSAR;ISLQVPSHLQAETLVGK;KISLQVPSHLQAETLVGK;KSFYISLSDDQR;SFYISLSDDQR	20.1792	24.785	20.059	24.4904	20.499	19.6627	20.3491	20.133	25.3849	19.4707	18.9017	19.1324	25.7454	19.8041	23.7747	19.8058	25.6663	20.1271	25.8356	20.0125	19.436	19.7068	19.7382	25.9921
tr|A0A2I2U5G8|A0A2I2U5G8_FELCA	26	AGFSGDDC[+57.021464]SLR;AGQC[+57.021464]VC[+57.021464]VEGFR;APGTVDAYEIQFIPTTEGVSPPFTAR;AVSYPASVR;C[+57.021464]VC[+57.021464]DDGYSGEDC[+57.021464]SVR;C[+57.021464]VC[+57.021464]DHGYTGEDC[+57.021464]AVR;C[+57.021464]VC[+57.021464]DPGYTGDDC[+57.021464]GK;C[+57.021464]VC[+57.021464]DPGYTGDDC[+57.021464]GKR;C[+57.021464]VC[+57.021464]DPGYTGDDC[+57.021464]GSR;C[+57.021464]VC[+57.021464]DSGYTGPSC[+57.02…	25.3806	26.3495	26.0447	25.7104	22.424	26.243	25.9173	22.8448	26.1834	25.875	26.5058	26.6032	25.3491	26.6752	24.7038	26.4028	24.5881	26.5404	26.1749	26.5375	26.1841	26.6998	26.6856	26.5755
tr|M3WJ25|M3WJ25_FELCA	76	AHFSQAC[+57.021464]GGYILTDSSDTISSPLFPAK;ALC[+57.021464]VHGIC[+57.021464]EDLVR;ALLASSC[+57.021464]GSVAPASIMTPR;AVYQVAC[+57.021464]GGELTGEGVIR;C[+57.021464]IYDYVK;C[+57.021464]LC[+57.021464]SPETHGPQC[+57.021464]ASR;C[+57.021464]NFDVLEVYGGPDFHSPR;C[+57.021464]SWTVITHESK;DDQTLLGK;DFVEIWENHISGNLLGR;DGDNNQAQQLAVLC[+57.021464]GR;DGGSESSPPLGK;DGPLYQDPVLGK;FC[+57.021464]GSILPPNIK;FC[+57.021464]GSRPSSTLFTS…	25.3248	30.7265	25.7216	30.1721	25.867	25.0574	25.7983	25.701	30.2617	25.6036	26.2193	23.8667	28.9879	25.5255	27.895	26.0003	27.1127	26.0312	29.3732	25.1074	26.7497	25.9909	24.8351	28.8906
tr|A0A5F5XGZ0|A0A5F5XGZ0_FELCA	29	AKQQFLVYC[+57.021464]EIDGSGNGWTVLQK;C[+57.021464]HAGHLNGVYYQGGSYSK;C[+57.021464]QEPC[+57.021464]KDTVQIHDTTGK;DC[+57.021464]QDIANK;DNC[+57.021464]C[+57.021464]ILDER;DTVQIHDTTGK;ESGLYFIKPLK;ESGLYFIKPLKAK;FLQEIYNSNNQK;FLQEIYNSNNQKINNLK;IHLISTQSAIPYALR;IQLEDWNGR;KMMEEILKYEALIGTHESNIR;KNWIQYK;LDGSLDFK;LDGSLDFKK;LKVAQLEAK;LSIGEGQQHHLGGAK;LTYAYFIGGDAGDAFDGYDFGDDPSDK;MMEEILK;MMEEILKYEALIGTHESNIR;QQFLVYC[…	23.5042	22.7934	31.9228	24.0249	31.3559	22.6531	31.7333	22.6717	24.1878	30.437	22.9075	22.5064	23.2509	30.8879	26.0984	31.4356	22.979	31.322	25.179	31.4658	22.5971	23.4687	23.3009	24.4615
tr|A0A5F5XGI8|A0A5F5XGI8_FELCA	4	GSGTGQASDSEGQSEDSDTQPGSVLER;GSSVSQASDSEGHSEGAGR;GSSVSQDSDSEGHSEDSDR;QAGSLEGQAADGGHSER	17.0496	23.7729	18.5399	23.8833	15.4974	15.5107	17.6488	17.3902	22.8347	15.5005	17.717	15.5941	21.3251	16.2505	20.3579	16.0082	22.079	17.3503	22.2701	15.2972	16.5122	16.9543	16.2703	22.5457
tr|A0A337SE86|A0A337SE86_FELCA	5	C[+57.021464]QPGYHAQSLC[+57.021464]SETSNTVC[+57.021464]AR;C[+57.021464]TSDQVETQAC[+57.021464]TPEQNR;EC[+57.021464]LSC[+57.021464]DSR;LC[+57.021464]APLHR;VC[+57.021464]TC[+57.021464]RPGWYC[+57.021464]TLK	21.2848	24.4838	19.6513	24.3741	21.5851	23.2522	21.1632	22.7149	25.0785	22.4471	22.9278	23.0318	23.6401	21.8657	24.0442	22.504	24.0278	21.444	25.0598	21.0559	21.9312	22.2261	21.5463	24.3105
tr|A0A5F5Y249|A0A5F5Y249_FELCA	9	ALGWQTGYTWGLR;APVQLAIPVQPPR;HGLTLTEVTGHGLC[+57.021464]IGK;IQQMTAHGC[+57.021464]SSPTAR;ITFTDSGK;ITFTDSGKR;LAQAEFYVC[+57.021464]PR;LKIDTITQTVGPNLVLADQK;WYLPGKDR	23.6208	23.0523	24.0961	24.508	23.6917	24.046	24.0507	23.6619	22.9602	23.8	23.9418	22.4934	23.2561	22.2876	20.9054	23.6647	20.9671	22.2735	23.9013	22.2379	22.5306	23.611	22.9833	23.2212
tr|A0A2I2UX82|A0A2I2UX82_FELCA	6	C[+57.021464]YLEDGASK;DQAGEYEC[+57.021464]SAENDVSFPDVK;DQAGEYEC[+57.021464]SAENDVSFPDVKK;SSIIFAGGDK;VSISTLNK;VVVNFAPTIQEIK	18.9432	25.0229	19.907	25.3396	18.9102	18.5541	19.4689	17.0911	25.2719	19.3729	17.6452	18.4779	24.2659	18.5765	23.641	20.5665	23.0776	18.5902	24.2992	19.1023	19.6514	18.8914	17.9379	24.7395
tr|A0A337S785|A0A337S785_FELCA	16	AAVLLC[+57.021464]LAAGK;AIGVTFPQDK;AIGVTFPQDKC[+57.021464];AVLC[+57.021464]EKPMGVNAAEVR;AYGSYEELAK;DLTHLTR;EFALPPAPGK;EFNFMHGVGMTYEAK;EMVAEAR;ESPVIPLAESELLADILEEAR;ESPVIPLAESELLADILEEARK;FFPATEALR;GLFLMEAIWTR;GTAQILSPC[+57.021464]WC[+57.021464]PTELVVK;SEHQVVAVAAR;STLSQGTLGELR	22.5174	26.9542	23.3774	26.2965	22.7389	23.0915	22.2937	22.5389	25.8826	23.2624	24.7077	23.8469	26.4431	22.9412	26.6618	23.5687	23.4242	23.396	25.4937	22.818	24.5586	22.9877	24.3388	25.1667
tr|M3WB64|M3WB64_FELCA	3	C[+57.021464]VSSQAFFYTGDR;DPC[+57.021464]DPNPC[+57.021464]QNEGFC[+57.021464]VNVK;SVENTGPLEDHNWPQYFR	17.7466	25.4855	18.2704	24.3874	14.3868	16.0751	16.2457	16.2598	25.8872	17.0774	18.3361	17.5898	27.1002	18.9039	25.5509	18.3332	26.8794	18.7702	26.4582	17.6382	20.5108	21.4995	20.6487	26.5832
tr|A0A337SG59|A0A337SG59_FELCA	2	DDQFVVITDPVTNDGILK;VTDADVPNTPAWQAVYTILNNK	19.2027	23.3755	18.0859	23.3248	18.9253	18.3932	18.2997	17.6497	23.7442	19.0025	19.7451	19.1708	26.6187	20.3991	23.6458	16.3731	22.9452	20.7304	25.5339	22.0587	24.3647	18.4145	18.4429	26.1284
sp|Q56H28|ACE2_FELCA	31	AC[+57.021464]NPNNPQEC[+57.021464]LLLEPGLDDIMENSK;ANNYEDYGDYWR;C[+57.021464]DISNSSEAGK;DVEHTFTQIKPLYQHLHAYVR;GEIPKEQWMQK;GENNPGFQHADDVQTSF;ISFNFFVTASK;ISPTGC[+57.021464]LPAHLLGDMWGR;KLLQMLTLGK;KVVC[+57.021464]HPTAWDLGK;LLQMLTLGK;LMDTYPSR;LNTILNAMSTIYSTGK;LWAWEGWR;MNVTPLLK;NGANEGFHEAVGEIMSLSAATPNHLK;NSFVGWNTDWRPYADQSIK;QALTIVGTLPFTYMLEK;QLQALQQSGSSVLSADK;QLRPLYEEYVALK;RQLQALQQSGSSVLSADK;SALGDEAYEW…	23.8179	30.2515	23.2855	30.8097	23.4405	23.7898	24.0181	23.8205	29.683	23.7527	24.0541	23.3861	29.3099	23.9241	29.8859	24.3649	29.4044	22.5081	30.298	23.7364	23.6141	24.0234	24.1343	30.3421
tr|A0A5F5XNI1|A0A5F5XNI1_FELCA	79	AASNFFMSSC[+57.021464]VPC[+57.021464]VDR;ADRDQYELLC[+57.021464]R;AKC[+57.021464]DTWSVNSVGK;C[+57.021464]AC[+57.021464]SNHEPYFGYSGAFK;C[+57.021464]DTWSVNSVGK;C[+57.021464]FLAHAPNHAVVSR;C[+57.021464]LAKLPEGTTYK;C[+57.021464]LMDDAGQVAFVK;C[+57.021464]LVEKGDVAFVK;C[+57.021464]LVEKGDVAFVKDQTVK;DKSTAFQLFSSTLGK;DKSTAFQLFSSTLGKDLLFK;DLKMEDFMLLC[+57.021464]PDGSR;DLKMEDFMLLC[+57.021464]PDGSRK;DLLFKDDTK;DLL…	32.9859	30.0784	33.1953	30.2294	32.662	33.1025	32.882	32.999	32.1201	33.3844	33.5336	33.2011	33.1637	32.9315	32.9236	33.166	32.358	33.2652	31.8543	33.0426	33.4849	33.3984	33.2866	32.1043
tr|A0A5F5XHD8|A0A5F5XHD8_FELCA	20	ASYDPGEQIVYSC[+57.021464]QPGYVSR;ATVLYQGER;ATYGC[+57.021464]HDTYVLDGPQEVEC[+57.021464]NK;C[+57.021464]PFPSRPDNGFVNYPAK;C[+57.021464]SYTEDAQC[+57.021464]IDGTIEIPK;C[+57.021464]TEEGRWSVDLPVC[+57.021464]LPVTC[+57.021464]PPPAIPK;DGMLHGEK;DKATYGC[+57.021464]HDTYVLDGPQEVEC[+57.021464]NK;FATLSVYQPLAGNNSIYGNK;FKDGMLHGEK;FTC[+57.021464]PLTGIWPINTLK;KATVLYQGER;KC[+57.021464]SYTEDAQC[+57.021464]IDGTIEIPK;QT…	30.3121	26.8971	30.5151	26.7749	30.5908	30.1432	30.3316	30.4862	28.232	30.35	30.4822	30.364	26.3735	30.5957	26.0901	30.5571	27.3225	30.6887	28.9135	30.7704	30.4149	30.9189	30.9122	27.3315
tr|A0A5F5Y6R8|A0A5F5Y6R8_FELCA	81	AAGVPSATITWR;AGETVQIQC[+57.021464]LAHGTPPLTFQWSR;AGFFGDATK;AMEVEEC[+57.021464]R;AQAGASTRPC[+57.021464]PS;ATATAC[+57.021464]RPC[+57.021464]PC[+57.021464]PYIDASR;C[+57.021464]ESC[+57.021464]APGYEGNPIQPGGK;C[+57.021464]FC[+57.021464]MGVSR;C[+57.021464]LC[+57.021464]PPGFSGPR;C[+57.021464]LIHDGAAPISLEWK;C[+57.021464]LPQADAAPLVVQVHPAR;C[+57.021464]PPGYVGLSC[+57.021464]QDC[+57.021464]APGYTR;C[+57.021464…	24.4875	29.9467	24.4519	29.7786	24.3821	24.322	23.699	25.1547	30.4119	24.6936	24.7299	24.44	29.8942	24.342	29.083	24.8546	30.041	24.8286	30.6496	24.5815	24.6901	24.768	24.4487	30.6309
tr|A0A2I2UKX6|A0A2I2UKX6_FELCA	9	AANEVSSADVK;C[+57.021464]EASAVPAPDFEWYR;C[+57.021464]EASAVPAPDFEWYRDDTR;EFEGEEEYLEILGITR;HSLEYSLR;INSANGLEIK;QGDTAILR;VDVYDEGSYTC[+57.021464]SVQTQHEPK;VTVNYPPTITESK	20.0829	26.9467	19.5141	27.5833	20.2422	19.2433	19.4855	19.4062	26.2064	20.4132	20.0877	19.2703	24.7509	19.6995	24.6072	19.4707	25.2031	19.6338	26.0356	20.5449	20.3552	19.0363	20.4604	25.7164
tr|A0A5F5XFC0|A0A5F5XFC0_FELCA	1	TQASEGGDTSDGAGDNDTEDKGR	17.8489	18.5625	10	14.622	19.3106	18.6445	11.2705	18.2929	15.673	17.2049	17.3516	16.9612	16.8281	17.127	12.289	16.9579	16.8763	15.2752	17.9015	16.403	17.7352	17.2746	16.52	18.5064
tr|A0A337SM15|A0A337SM15_FELCA	10	ASLENSLEETK;C[+57.021464]EMEQQNQEYK;DAEDWFFSK;DYSPYFK;EVATNSELVQSGK;LLEGEDAHLSSSQFSSGSQSSR;NHEEEMNALR;SEISELR;VLDELTLAR;YETELNLR	20.4864	25.2693	20.9934	27.9365	22.6948	20.1715	21.2026	20.8598	24.4554	20.9917	20.9576	20.7123	23.8839	20.5975	23.3468	22.9037	23.5816	20.5416	25.1551	21.6465	24.571	20.8158	22.3387	25.0871
tr|M3W022|M3W022_FELCA	56	ALMETQQMK;DC[+57.021464]DDVLQTHPAGAQSGIFNIK;DLLPSRDTQYLPLLK;DQLIDMK;DSSLLTGNVMELVR;DTQYLPLLK;EFESMGSESDIFTHLGEHELPSSGK;ELLIGNEK;ETDWPFC[+57.021464]SDEDWNYK;ETDWPFC[+57.021464]SDEDWNYKC[+57.021464]PSGC[+57.021464]R;EVVNSEDGSDC[+57.021464]DLSHAFSGSLGDLHSR;FSSVLTPTLR;GDFATGNNNDNTFSQVSEDLR;GDFATGNNNDNTFSQVSEDLRSR;GDKELLIGNEK;GEGEFWLGNEYLHLLTLR;GFGSLDDK;GFGSLDDKGEGEFWLGNEYLHLLTLR;GLIDEVNQDFTNR;GLIDEVN…	24.8137	27.8196	32.4713	26.7708	32.0907	24.3084	32.7303	25.7188	28.1039	31.3033	26.3577	24.9126	27.1892	32.0657	27.2745	32.3351	27.3693	31.7953	27.4776	32.0892	24.7672	25.1058	24.5416	26.5784
tr|A0A5F5XGI4|A0A5F5XGI4_FELCA	3	GGQAGVSEGPGFC[+57.021464]PQR;MVTLVADC[+57.021464]EPQPPTLGQGPR;VAISVDGR	18.8702	24.4464	20.3921	24.4881	17.0775	17.7854	20.3762	20.4573	24.9835	16.2229	19.2999	19.1397	22.1072	19.7667	21.7511	16.8794	22.384	19.2142	23.2948	19.2075	18.8988	17.358	17.7573	23.3081
tr|A0A2I2V3V6|A0A2I2V3V6_FELCA	36	AAANFFSASC[+57.021464]VPC[+57.021464]ADGK;AAANFFSASC[+57.021464]VPC[+57.021464]ADGKEYPNLC[+57.021464]R;AGDVAFVK;ANEADAVTLDGGLVFEAGLDPNK;AQHLEQVLLQQQTHFGTNGDK;C[+57.021464]GLVPVLAENQKPQIPNNER;C[+57.021464]LHEGGGDVAFVR;C[+57.021464]PSEFC[+57.021464]LFR;DEKDLLFK;DKSPAFQLFGSPK;DLRLEDFELLC[+57.021464]LDGTR;DSALGFLR;DSTVLQNTNGGSSEAWAK;EDLIWELLNK;EPYFGYAGAFK;ETAAEVAER;EVGGPHVSC[+57.021464]TR;EYPNLC[+57.…	25.7588	30.3551	22.6937	29.6448	23.887	24.5661	23.1913	24.5578	29.9569	24.5875	26.0467	25.0686	29.2305	23.7084	28.6543	23.9957	27.6908	24.2373	30.0101	23.6717	25.704	24.7706	25.4627	30.273
tr|A0A337SJ42|A0A337SJ42_FELCA	6	C[+57.021464]C[+57.021464]QGDLC[+57.021464]NK;C[+57.021464]HVC[+57.021464]SSSTNC[+57.021464]EK;DC[+57.021464]VESC[+57.021464]TPTHNLQGQVSSGVTATR;LEPLLGNLVEK;SLQSSAPAR;TITKLEPLLGNLVEK	19.2469	29.8518	20.8488	30.3952	21.0019	18.8047	19.7333	19.1714	29.7923	18.5971	19.016	17.8654	29.1899	19.4915	27.1455	18.8833	27.2188	21.1136	29.341	19.4389	19.9475	19.9907	21.0164	29.8303
sp|Q29486|PPBT_FELCA	15	ANEGTVGVSAATQR;DIAYQLMHNVR;DIEVIMGGGR;FPYVALSK;GFFLLVEGGR;GNSIFGLAPMVSDTDK;GQLHHNPGEETR;HETHGGEDVAVFAK;KPFTSILYGNGPGYK;LDGLNLVDIWK;LEMDKFPYVALSK;QALHEAVEMDQAIGR;SVGIVTTTR;TDVEYEMDEK;TYNTNAQVPDSAGTATAYLC[+57.021464]GVK	20.0157	26.0517	21.8107	26.783	21.4142	21.7587	20.3536	21.857	26.7229	22.1947	23.1437	22.1891	24.2332	22.1339	24.827	22.5639	24.489	23.1091	25.699	22.1961	20.1876	24.4507	22.1829	26.6204
tr|A0A337SBR4|A0A337SBR4_FELCA	5	EC[+57.021464]MVITC[+57.021464]YLR;FTAC[+57.021464]LC[+57.021464]ENAPK;HIYTTGTITVG;IVAVAQVIAHLGIC[+57.021464]PNNEAVVPLGPK;MEVQMPR	20.415	25.4732	19.7601	26.6922	19.6369	20.2216	19.6978	20.946	26.3539	19.1454	20.453	20.5935	25.6463	18.8592	26.7308	19.8157	26.5714	19.9624	27.9665	21.863	19.3165	20.8483	20.2144	26.9715
tr|A0A2I2UFJ4|A0A2I2UFJ4_FELCA	11	C[+57.021464]EDVNEC[+57.021464]ETR;DFLEC[+57.021464]QNSPAR;FEC[+57.021464]PPNYVR;GC[+57.021464]AC[+57.021464]EGYQYYDC[+57.021464]LQGGFVR;GNEEGYFGTRPLNAFTGVVYLQR;GRVPAGQSYFVDFGSTEC[+57.021464]TC[+57.021464]PPGGGK;HC[+57.021464]C[+57.021464]VSYLK;HNC[+57.021464]QAGFTC[+57.021464]QNTK;QC[+57.021464]C[+57.021464]DC[+57.021464]C[+57.021464]GLGLR;VPAGQSYFVDFGSTEC[+57.021464]TC[+57.021464]PPGGGK;YAAGHTV…	21.3112	24.8453	21.2706	24.6422	20.3926	20.9348	20.1366	19.5414	25.1351	20.6756	20.9466	20.2812	24.447	19.0181	23.4583	20.9409	24.7249	20.0553	24.59	20.2039	21.5507	20.4586	20.2725	25.3136
tr|A0A2I2V3V8|A0A2I2V3V8_FELCA	13	ASGPGLNTTGVPASLPVEFTIDAK;DAGEGLLAVQITDPEGKPK;DAGYGGLSLSIEGPSK;FADQHVPGSPFSVK;KTHIQDNQDGTYTVAYVPDVTGR;NGQHVASSPIPVVISQSEIGDASR;THIQDNQDGTYTVAYVPDVTGR;VDINTEDLEDGTC[+57.021464]R;VGSAADIPINISETDLSLLTATVVPPSGR;VSGQGLHEGHTFEPAEFIIDTR;VTYC[+57.021464]PTEPGNYIINIK;YGGDEIPFSPYR;YGGQPVPNFPSK	22.8687	27.0915	22.7915	26.6492	23.2316	22.3919	23.4213	22.5531	26.2386	22.468	20.3892	22.6318	24.9184	23.3598	24.7981	22.597	25.7717	21.8985	26.3015	22.9715	23.2696	23.4391	22.5271	26.5082
tr|A0A2I2V455|A0A2I2V455_FELCA	17	AAMAHILGNR;FTISGDER;HFDLDFVR;HSVISWLIR;KFTISGDER;KLTVDVQFLK;LANTPLIAGVYYIVGGASPR;LTVDVQFLK;NGPADIWPLDPLNGAWFR;NGQVAFTGTTFIGYVGLWTGQSPR;NLDYPFGDFLR;NLDYPFGDFLRK;TTLSESENFDAAVYK;VETNYDHWKPVPEK;VETNYDHWKPVPEKDDR;VVGELAAFLPQPFTDEIR;WVHALIGK	20.5215	31.4133	20.3938	31.6115	19.6329	20.2945	19.9651	19.5087	30.5741	20.2724	20.468	21.8606	31.1816	20.5107	30.7459	20.713	30.1768	21.3416	30.9738	20.5947	20.7508	21.6655	21.7349	30.6417
tr|A0A337S0Y0|A0A337S0Y0_FELCA	12	AFGHHTVSLLDGGLR;AGQPLQLLDASWYLPK;ALVSAQWVAEALR;AQPEDVISEGR;ASLDPAFVK;DGIEPGHIPGTVNIPFTDFLTQEGLEK;FQVVDAR;HIPGAAFFDIDQC[+57.021464]SDR;LGLPLSSGK;SPEEIC[+57.021464]R;SRPAPAEFR;TYEDVKENLESR	21.8535	25.8288	21.2448	26.3641	22.3608	21.0729	23.0437	23.3967	26.2388	21.7861	24.422	23.2945	26.3727	25.2159	25.2323	23.9061	25.2647	26.6168	27.0634	26.3347	22.7791	22.8167	23.1213	25.7661
sp|Q9N2I7|DPP4_FELCA	27	C[+57.021464]GIAVAPVSR;C[+57.021464]QYYSVSFSK;C[+57.021464]SGPGLPLYTLHR;DC[+57.021464]TFITK;FRPAEPHFTSDGR;FWYQMILPPHFDTSK;HSYTASYDIYDLNK;HSYTASYDIYDLNKR;IISNEDGYK;IQLNDYTK;ISLQWLR;KLDFIILNETK;KYPLLIDVYAGPC[+57.021464]SQK;LGTFEVEDQIEAAR;MGFVDDK;MGFVDDKR;MLQEVQMPSK;RLGTFEVEDQIEAAR;RTYTLTDYLK;TYTLTDYLK;VAC[+57.021464]LSC[+57.021464]ELKPER;VLEDNSALDK;WEYYDSVYTER;WISSAAQEHIEMSTTGWVGR;WVSDHDYLYK;YMGLPT…	25.8831	30.1773	23.4227	29.25	22.8609	26.125	22.7509	20.9458	29.3907	19.8183	20.3106	20.2102	28.6892	21.8953	28.7613	22.4479	27.7678	21.7569	28.7915	21.7377	20.6486	21.3345	20.9393	29.2349
tr|A0A337S4V9|A0A337S4V9_FELCA	16	AELQHIATSDNLVFTVPEFR;DFLVNLLER;DFVMNVVNSLDVGSDNIR;EHVPQLLLLVTAGQSEDSYGQAANALAR;IVLQPPTIVTEVIEVNKR;LSVGTQQIR;QASVFSFGLGTQAASR;SDLLAHLR;SFGDLQEQLLLYIVGVAQR;TDFPYVR;TMFSLDTYSTK;VEEGVPQVLVLISAGPSSDEIR;VEEGVPQVLVLISAGPSSDEIRDGVIALK;VGLVQFSDTPVTEFSLNTYQTK;VGVVQYSDEPR;VQVLDAVK	20.2729	27.8614	22.2612	27.5887	19.6723	19.4275	19.0117	21.59	28.2277	21.1499	22.1724	20.4954	27.1685	20.5889	26.3342	21.4748	26.9801	21.6886	28.9863	22.77	20.4533	20.9821	22.1919	28.3654
tr|A0A5F5XKF7|A0A5F5XKF7_FELCA	5	EHVKEDYEVK;LGAHQLDSYTPEAEVR;LSSPVTFSR;QLQQLEVPLISR;TVAQVISHSSYHQEGSQGDIALLR	19.9059	27.1366	19.6076	27.0738	21.9606	19.5362	19.6932	18.9442	26.8627	17.0786	16.0269	20.6914	25.9259	19.7216	26.1111	19.4203	25.952	16.6969	27.0697	16.168	19.6543	17.8082	16.2759	26.4701
tr|A0A5F5XIY0|A0A5F5XIY0_FELCA	26	AGHIIPLQGLGLTTTESR;AHFPLDTQWNDLDYMDAR;AITQEQC[+57.021464]EAR;ASSTLYSVDLQEEPFGVVVR;ATPTFFPK;ATVLGVAAAPK;DGFGDFPAMVQELHR;FDC[+57.021464]APDK;FSETAQR;GAYTQVVFLAK;GC[+57.021464]C[+57.021464]YVPAGQWPR;GELFWDDGESLETLER;GQWVTLPAPLDTINLHLR;GSVDGC[+57.021464]PDSDLENPPYVPGVVGGTLR;HYVMIVDPAISSSSPPGSYRPYDEGLR;KATVLGVAAAPK;KQPMALVAALTTNGEAR;LDVLLETESR;LLPHLYTLFHR;MGQPWC[+57.021464]FFPPSYPSYK;NHNDLHSLPQEPYR;QL…	23.6146	28.8808	22.6562	27.6568	22.1041	24.1088	22.1112	23.7569	27.7666	23.0575	22.7199	23.3746	26.6816	23.1831	25.6031	22.7452	26.6061	22.8422	27.5231	23.5766	22.8331	23.6231	23.526	26.9474
tr|M3W064|M3W064_FELCA	20	DLELLIQTATR;EFGDTGEGWETVEMHPAYTEEELR;ELDFVSHHVR;ELQQAVLQMEQR;EVWEELDGLDPNR;EVWEELDGLDPNRFNPK;FEEELAAR;FSQDTDDAPVPAPAGDQK;KQQQQSQNGPAPGPEGQLK;KVPDQPPELPR;LQAANAEDIK;LSQETEALGR;LVTLEEFLASTQR;MDAEQEPNVQLDHLSLLK;NEEDDMREMEEER;RFEEELAAR;VNVPGSQAQLK;YLESLGEEQR;YLESLGEEQRK;YLQEVINVLETDGHFR	23.0811	27.0173	23.4356	27.9194	22.9939	22.0285	23.209	22.0136	24.8251	21.0867	21.7421	21.9983	23.9303	21.2493	23.09	22.6326	24.6447	21.2884	27.9309	22.3457	22.0996	22.6989	22.0686	27.8266
tr|A0A337RW59|A0A337RW59_FELCA	34	AAPLQGVLPGLLAPLR;AAYQGSFTTK;ALEFVAR;DLPNIEEK;DSFQEVLR;DVVFLIDGSEGVR;EVQVSDVTENSAR;FWYGGC[+57.021464]GGNENR;IAEGVPQLLIVLTADR;IASNSATAFR;IEDGVPQHLVLFLGGK;IGDLQPQIVNLLK;IGVVQFSNEVFPEFYLK;KLALLGGPAPNTGAALDFVLR;LALLGGPAPNTGAALDFVLR;LLTPITTLTSEQIQR;LLVLVTGGK;LNHFVPEAGSR;MKPMEGSALYTGSALDFVR;NIDSEEIGK;NILISSAGSR;NNLFTSSAGYR;QLGTVQQVISDR;QQIIDAINK;SLDEISQPAQELK;SLDEISQPAQELKR;SQAPVLDAIR;SVEDAQEASLALTQR;TE…	24.075	27.0519	22.7466	27.2541	25.2692	24.547	24.3624	24.4009	27.8853	25.0055	24.8056	24.7051	26.7147	25.0328	26.1971	24.7691	26.8322	23.9004	27.8738	24.9763	25.2057	23.5301	25.313	27.3756
tr|A0A2I2ULF8|A0A2I2ULF8_FELCA	10	AEAVGETLTLPGLVSADNGTYTC[+57.021464]EASNK;DDGGIVIC[+57.021464]EAQNQALPSGHSK;EGDTLVLTC[+57.021464]AVTGNPRPNQIR;EQAVEGGEVELSC[+57.021464]LVPR;FQLEEFSPR;GNESLPER;IHASQAVVR;LHQYDGSIVVIQNPAR;QTQYVLDVQYSPTAR;VWSVASTVR	18.9174	28.0537	19.5394	27.612	19.1385	18.9833	19.3335	20.209	27.5341	18.5859	20.3746	19.1327	25.7384	19.6108	25.5077	18.5271	25.9534	19.2348	27.4262	19.4096	18.8857	18.8677	19.5377	26.802
tr|A0A5F5XNG4|A0A5F5XNG4_FELCA	9	AGPLC[+57.021464]PGTGC[+57.021464]GPDNGGC[+57.021464]EHEC[+57.021464]VEEVDGR;AIC[+57.021464]GPGSC[+57.021464]YALFPR;C[+57.021464]AALEASGEHR;EASLLC[+57.021464]VK;ELGGDLATPR;LGFRPAEDEPHR;LLWIGLQR;TFLEAWR;VDSLVGPGPASR	20.5009	27.648	21.0939	28.1761	20.2773	20.1283	20.1506	20.526	27.6099	19.8374	20.4804	20.5331	26.6968	20.0996	25.9057	20.3694	25.9146	19.7278	27.4184	20.4721	20.5863	20.7042	20.4787	27.2522
tr|A0A5F5XDM5|A0A5F5XDM5_FELCA	18	ALSPTVFK;DVSIQHTEDSSTWLK;FPVFMGR;FQPTLLTLPR;HHLEDLER;IKVTSKQDLLTVVENLK;ITQLLDSLPSDTC[+57.021464]LVFLNAVYLSAK;KYPVAHFTDPTLK;LGEALMDFSVK;LYHAFSAIK;MEPFYLK;NLLVFEVQQPFLFLIWDQQHK;QDLLTVVENLK;QGESEEHILEGEIPK;TRMEPFYLK;TTFDPKR;VTSKQDLLTVVENLK;YPVAHFTDPTLK	29.1084	25.0164	27.8855	25.3201	27.9357	28.4771	27.974	28.426	23.7049	27.3187	27.8543	29.3282	24.2928	29.0839	23.7644	29.1369	24.5392	28.7689	24.8648	28.6298	29.1815	29.7477	28.6522	24.6466
tr|M3WSA1|M3WSA1_FELCA	5	HEYVPWVVVNGKPLK;LNKVEAC[+57.021464]LWDQLER;NMAFLTIVC[+57.021464]LEEMDDMEK;VEAC[+57.021464]LWDQLER;WEFTC[+57.021464]QHGEQEC[+57.021464]K	21.3052	28.8633	19.5647	27.7281	21.1469	19.3486	19.8029	19.4417	26.3972	20.0409	20.7923	19.9432	26.3737	20.9673	25.1152	21.5758	26.5983	20.5145	28.4297	18.8935	20.561	20.0083	21.4506	26.9873
sp|Q8I034|EST5A_FELCA	24	ADHSDEIR;AIMESGVAILPLLMRPPGDER;AKPSEELMDISK;AKPSEELMDISKK;DNIEFFGGDPR;DSFLDLLGDVLFVVPGVVTAR;EQEVEFWMNTIVP;FVFGGAFLK;FVFGGAFLKGDIVMFEGATEEEK;GDIVMFEGATEEEK;GDIVMFEGATEEEKLLSR;GDIVMFEGATEEEKLLSRK;GNWALLDQVAALTWVR;GPAADAPVR;IC[+57.021464]GC[+57.021464]HASDSAALLQC[+57.021464]LR;KDLQVLAR;KLTFSIPVIDDFFFPDEPVALLTQK;LC[+57.021464]FQDLEWLVSYQHVLK;LDLSVSVGQK;LGIFGFFDTGDEHAR;LTFSIPVIDDFFFPDEPVALLTQK;MGSASSF…	24.0457	33.9382	22.0593	33.9242	22.497	23.2242	22.1956	24.0653	32.8548	22.7246	22.9149	22.1645	35.496	22.7312	34.9036	22.3906	35.8363	22.6827	33.4964	22.3182	23.0372	22.0389	21.8602	35.093
tr|A0A2I2UQB6|A0A2I2UQB6_FELCA	32	AIIQNLNNPR;C[+57.021464]DGVDDC[+57.021464]HDNSDEHLC[+57.021464]GK;C[+57.021464]EDGHC[+57.021464]IPATWR;C[+57.021464]ISNIYR;C[+57.021464]VPSHYR;DC[+57.021464]LDDTDEVGC[+57.021464]PPPSC[+57.021464]K;DLLIGDIHGR;DWLC[+57.021464]DGDNDC[+57.021464]R;EILTANR;EILTANRVESVESLTFDWISK;FHEC[+57.021464]YPGEWAC[+57.021464]PESGK;GNQFTC[+57.021464]PNGYC[+57.021464]ISQNMVC[+57.021464]DGEDDC[+57.021464]R;IDMVNIDGSH…	21.2924	30.2664	22.8918	29.6147	22.9068	21.8233	25.1344	21.2041	30.3386	22.8632	22.3828	22.0127	28.0507	22.1903	27.8588	21.906	26.5297	24.3475	29.0729	23.1412	22.0336	24.4272	21.5619	28.2323
tr|A0A337SDJ8|A0A337SDJ8_FELCA	24	ALALQQPDVVPR;ALPEQAFQGLGR;DLHFLEELR;DNGIVAVEDQGLQGLAELLELDLTANR;DVAEAHFAHC[+57.021464];ELVLAGNK;GLAAHTFLHTPGLASLGLSNNLLGR;IRPHAFAGLSGLR;LAALSADALRPLR;LAALSADALRPLRR;LAHLPGQLFQGLGK;LAHLPGQLFQGLGKLEYLLLAGNR;LAYLQPALFC[+57.021464]GLGELR;LAYLQPALFC[+57.021464]GLGELRELDLSR;LEALPEDVLAPLGQLR;LEYLLLAGNR;LGGLLEDTFPGLLGLHVLR;LPDGIPDGAR;LWLEGNPWDC[+57.021464]GC[+57.021464]PLR;RVFWLDVSHNR;TFKDLHFLEELR;VDEGLF…	26.3258	24.321	26.7536	23.5046	25.7672	26.7525	26.7357	26.5584	24.3313	27.1652	27.2145	26.3911	24.9509	26.1376	23.2075	27.649	22.8729	26.9456	25.0358	27.6629	27.1663	27.6509	27.3402	25.1239
tr|A0A337S5T6|A0A337S5T6_FELCA	2	ALYAEAAPR;EAHAPETQQDDSPGPDQEPK	17.8994	22.9063	17.4482	23.3327	15.9419	16.4731	16.1952	14.7417	19.7374	17.1839	16.6804	14.3022	19.7068	15.7366	17.4697	17.6978	17.0233	15.5376	20.1695	16.213	14.9381	17.1958	16.59	22.9146
tr|A0A2I2UVQ2|A0A2I2UVQ2_FELCA	10	DSQETSQVDDHSMETK;ELVQHPESEEQDK;GDSVAYGLR;QNAVLSEETDDFK;QTFLALQNAVLSEETDDFK;QTFLALQNAVLSEETDDFKQK;SQSMEDDFNAVLLSHTVR;VSHELDSASSEVN;YEDQYPDSTEEDFTSLVK;YPVAVATWPKPDPSQK	19.2423	27.6729	20.7012	26.6693	19.8351	18.3711	19.9889	20.391	26.3659	19.1959	19.9778	20.3481	27.5195	20.5625	24.8594	19.8103	25.5726	18.9589	26.1063	19.2347	19.9108	19.8189	19.5765	25.1082
tr|A0A291NGR0|A0A291NGR0_FELCA	2	PAGQVAIAC[+57.021464]LVQGFFPPEPVR;TSDPAGQVAIAC[+57.021464]LVQGFFPPEPVR	21.9591	23.0843	23.0431	26.0139	21.29	18.7919	18.5773	23.6849	27.3762	18.7203	20.9569	24.8613	20.5654	24.5938	27.5011	22.4335	26.852	19.7264	27.8971	23.3729	18.8282	22.9752	23.435	27.2593
tr|A0A5F5XZP8|A0A5F5XZP8_FELCA	11	FTYPDDLQC[+57.021464]VDLK;IIGGWDC[+57.021464]R;IIGGWDC[+57.021464]RK;KNSQPWQAALYHYSK;LAEPAQITDAVR;LLSNNVC[+57.021464]AK;LPGEDYSHDLMLLR;NSQPWQAALYHYSK;VISHLEWIR;VLDLPTQEPQVGSTC[+57.021464]YASGWGSIEPDK;VTEFMLC[+57.021464]AGYLEGGK	20.3983	32.662	19.1044	33.002	18.8632	17.7392	17.8478	19.5905	32.5484	18.9902	18.8712	19.935	30.6606	19.5416	30.7573	19.6938	30.1618	19.4762	32.5894	18.1712	19.038	19.9407	19.5645	31.471
tr|A0A337RV46|A0A337RV46_FELCA	10	AHQLGLSC[+57.021464]QK;DMNLTLEPEIFPAATDSR;EGAVTSVNLTK;FIEDTAAEK;GVDIYTR;LLPALASVPALPSES;LSSLLLNSHTDVVPVFK;VAPDVDLK;VVSSILAFR;VVTVLTWPGTNPR	23.0072	24.4346	23.5225	23.9519	22.0656	22.937	20.7441	22.4823	24.2046	20.8013	21.3998	21.3261	23.9755	21.9663	24.6341	21.4977	22.0702	21.716	23.6952	22.9103	21.964	22.116	22.1218	22.7941
tr|A0A337RXE3|A0A337RXE3_FELCA	5	AVAIDLPGLGR;FSSETWQNLGTLHSLAQAGYR;GYVPVAPIC[+57.021464]TDK;INAADYASVK;TSTLIVYGDQDPMGLTSFEHLK	19.4501	25.5044	22.016	25.1428	20.427	19.7602	20.8207	21.896	25.0411	20.5537	20.7272	20.0832	27.0493	19.7269	25.91	21.2878	25.2098	21.8727	25.9647	20.6772	21.9538	21.366	21.7253	26.4849
tr|A0A5F5XBP7|A0A5F5XBP7_FELCA	5	AYINHVISVAGWGVSDGTEYWIVR;DQEC[+57.021464]DKFNQC[+57.021464]GTC[+57.021464]TEFK;FNQC[+57.021464]GTC[+57.021464]TEFK;NVNGVNYASVTR;VGDYGSLSGR	21.4153	26.454	20.856	25.7346	21.7142	20.9448	19.6049	17.7386	26.2798	17.8313	17.4038	18.9508	26.6108	17.2941	26.5743	20.4311	26.1506	19.1139	25.7271	21.0603	19.6637	18.6168	19.9363	25.2098
tr|M3XFW7|M3XFW7_FELCA	13	C[+57.021464]FLAFTQAK;C[+57.021464]RDKLPYIC[+57.021464]QFAIV;DKLPYIC[+57.021464]QFAIV;EQQALQTVC[+57.021464]LKGTK;GGTLGTPQTGSENDALYEYLR;LPYIC[+57.021464]QFAIV;MFEELKSQLDNLAQEVALLK;NWETEITAQPDGGK;NWETEITAQPDGGKVENC[+57.021464]AALSGAANGK;SQLDNLAQEVALLK;SQLDNLAQEVALLKEQQALQTVC[+57.021464]LK;TFHEASEDC[+57.021464]ISR;VENC[+57.021464]AALSGAANGK	27.0059	22.3276	27.3116	22.4951	27.1688	26.7863	26.9899	27.17	21.2983	26.9151	27.1823	27.8562	21.4589	27.861	21.4529	27.8126	22.8781	27.8266	22.3569	27.5477	27.5512	27.8134	27.5803	22.7659
tr|A0A337SXC1|A0A337SXC1_FELCA	2	C[+57.021464]AC[+57.021464]PSGYR;SC[+57.021464]EDVDEC[+57.021464]VSPQHVC[+57.021464]PR	14.9633	23.9995	15.8461	23.7446	15.435	15.4833	15.2523	14.2325	24.6413	18.4086	16.458	17.8558	23.8188	13.1984	22.951	15.4427	22.7099	17.1969	25.0377	18.4021	15.1226	15.1308	13.0432	23.8818
tr|A0A2I2UEZ6|A0A2I2UEZ6_FELCA	14	APC[+57.021464]AELVR;APC[+57.021464]AELVREPGC[+57.021464]GC[+57.021464]C[+57.021464]SVC[+57.021464]AR;C[+57.021464]PPC[+57.021464]TPER;C[+57.021464]YPHPGSELPLQALVLGEGTC[+57.021464]EK;EPGC[+57.021464]GC[+57.021464]C[+57.021464]SVC[+57.021464]AR;GDPEC[+57.021464]HLFYNEQQEAR;GEC[+57.021464]WC[+57.021464]VNPNTGK;GPLEHLYSLHIPNC[+57.021464]DK;HGLYNLK;LAAC[+57.021464]GPPPAAPPAAAASAAASGVAGDAR;LEGEAC[+57.…	23.9192	27.9296	25.017	27.7279	24.322	24.5221	24.6931	24.5167	27.7054	23.937	23.9742	24.1592	25.0073	24.1238	25.9976	24.1279	26.0942	22.3007	27.0851	24.4796	22.7756	24.23	24.4497	27.7607
tr|M3WSW8|M3WSW8_FELCA	1	LGALSGAGALGLASYGAHGAQFPDAYGK	13.7499	22.0772	11.9899	19.5602	16.9167	10	11.9905	10	20.4298	10	10	14.5312	21.6159	12.6737	21.7025	12.9737	20.2023	10	21.5176	12.709	13.9375	15.1406	12.6457	21.9829
tr|M3X7U8|M3X7U8_FELCA	10	ASDSGSYSC[+57.021464]VAVSAVGEDRR;DGAPLDPESPR;DGQALSGPADSSR;IQPVLAQDAGHYLC[+57.021464]FASNSAGSDR;KDGAPLDPESPR;LFVGSTQHFLQDGLPTFLR;LLQIQPTQVSDSGR;TELSVLEPDPR;VDGAPPPLVSWR;VEGVQVGDAGLYTC[+57.021464]LAQSPAGQAEK	20.6832	26.5054	21.5898	26.8499	21.6249	20.4623	20.5071	20.6464	25.6107	23.1542	22.4136	21.0112	25.1177	21.1373	23.7078	20.1491	24.3294	22.0247	26.8355	22.1981	21.9617	22.1564	22.0653	25.3127
tr|A0A337S474|A0A337S474_FELCA	19	ANTDIVGRPC[+57.021464]LAWNSAAVLLK;DKPGVYTR;EDYIVYLGR;FQGEHC[+57.021464]EIDTSK;HTGEQNGLDL;IIGGEFTTIENQPWFAAIYR;KEDYIVYLGR;KFQGEHC[+57.021464]EIDTSK;LISYQEC[+57.021464]QQPHYYGSEITTK;LNSDTLGQMK;LTLTGIVSWGSGC[+57.021464]AMK;RPLSPPGK;SDALQLGLGK;SIQTIC[+57.021464]LPPSYGDAHFGTSC[+57.021464]EITGFGK;SKLNSDTLGQMK;TAEFQC[+57.021464]GQK;TC[+57.021464]YQGNGHSYR;VSGFLPWIQR;YFSNIQR	20.4093	31.4332	22.1234	31.7177	21.671	21.114	21.6333	21.1441	31.0976	21.07	20.9293	22.8909	29.8136	22.2188	29.1241	21.0178	29.3613	23.3501	30.933	21.3049	21.2293	21.6904	21.2641	30.1397
tr|A0A337S3R0|A0A337S3R0_FELCA	47	C[+57.021464]DFPQIK;C[+57.021464]LPVTHPENGR;C[+57.021464]STNGVWSGESPK;C[+57.021464]TEGFEINGPAFIR;C[+57.021464]VEISC[+57.021464]QKPEIANGNAASLK;DEITC[+57.021464]HMGK;EANPLYK;EC[+57.021464]KIPEIENNLNTQPR;EGFTMIGQK;EGWSPEVPC[+57.021464]R;EGWSPEVPC[+57.021464]RR;EIIC[+57.021464]ASPHIQNGNYAPESIR;ENYEHNDLVEYVC[+57.021464]NPR;ETQKENYEHNDLVEYVC[+57.021464]NPR;ETQYQC[+57.021464]KPGYVTPDGK;EYTFGQVVR;GNEFEYG…	25.1259	28.6849	26.1743	28.5613	27.111	25.6089	26.6333	26.7863	27.2449	25.719	26.6056	26.7499	26.6163	25.54	26.5972	25.5965	25.6465	26.5532	28.0101	26.3702	25.4276	26.3467	27.0443	27.5647
tr|A0A5F5XS55|A0A5F5XS55_FELCA	7	FLPSYQAVEYMR;GGEDPTVAC[+57.021464]R;NC[+57.021464]QPNYWR;NVVPDASK;TLASGGSPLDAVEQGC[+57.021464]AVC[+57.021464]ER;VLEHTAHTLLVGESATK;YC[+57.021464]GPYKPPSILK	18.5485	24.5242	19.5872	22.7368	19.0467	18.6222	19.6081	19.0612	24.0446	19.3203	19.4931	19.6663	23.3346	18.9411	22.8007	19.3655	23.5367	18.939	24.6478	18.4908	18.9748	18.4417	19.2929	22.7104
tr|A0A5F5XGA1|A0A5F5XGA1_FELCA	21	C[+57.021464]EQAC[+57.021464]VNSPGGYTC[+57.021464]HC[+57.021464]DGR;C[+57.021464]SNLPGSYAC[+57.021464]LC[+57.021464]DEGYAFSPQEK;DLVQPINPR;EGTQVC[+57.021464]QDLMGNFYC[+57.021464]QC[+57.021464]R;EKDLVQPINPR;GC[+57.021464]MTLEVNQQTLDLDEAAYK;GEATLEVDGTR;GQSEVSAAGLQESLAVLER;HLQGSVLTFVGGLPDVPVTSAPVTAFYR;HSDITSHSC[+57.021464]PPVEQASP;IAVAGDLFQLDR;LLAEFDFR;LSPDMNTC[+57.021464]EDILPC[+57.021464]VPFNVAK;MF…	21.5556	27.5102	22.0096	27.0998	21.1834	20.6942	22.5248	21.6494	25.8775	21.7812	21.7769	21.8616	26.0295	21.5209	26.0021	21.8658	25.1076	23.2603	27.564	21.4913	21.4921	21.5522	21.5634	26.6111
tr|E5D2Z5|E5D2Z5_FELCA	8	AETTLLTNGQC[+57.021464]K;DHYIFYC[+57.021464]EGEMQGEQAR;DPESNEEALENFR;EVELILEK;GFNQEIFSPK;KPELVTPMTLTVLEGGNLK;LVGRDPESNEEALENFR;VVYIEPTEVK	21.1901	25.6086	19.2609	26.2815	18.1117	17.7415	18.4576	19.1298	26.0504	20.1793	21.1316	19.2612	25.7363	20.2377	25.6427	20.2334	27.8772	20.1257	26.0673	19.3201	20.5509	19.4442	20.2295	22.9249
tr|A0A5F5XCB9|A0A5F5XCB9_FELCA	8	EDALPDLK;ESVVLGC[+57.021464]K;FFVVSSETK;SDSFPPVSDWVWYK;SGEYWC[+57.021464]VFLPEQAGK;TELHILSLDLETDPGR;TEYEVDLDDR;VLKEDALPDLK	20.2216	25.4048	19.2724	25.2639	21.0997	20.2831	19.8369	20.301	24.9663	21.0312	22.7565	20.1626	24.9643	20.448	24.8885	20.4347	22.9138	21.8682	24.9672	21.3464	20.401	21.0812	20.9032	24.9814
tr|M3X3T9|M3X3T9_FELCA	38	ATTVSGIPC[+57.021464]QEWGAQEPHR;C[+57.021464]EEETGFIC[+57.021464]R;DVVLFEK;EAQLPVIENK;ELNLETDVQDIEVSK;ELNLETDVQDIEVSKLFLEPTR;EQHC[+57.021464]VIMAENSK;FGQHFC[+57.021464]GGTLIAPEWVLTAAHC[+57.021464]LER;FVPWIEGIMR;HGIFTPVTNPQSGLEK;IYLSEC[+57.021464]K;KQLSAGSIEEC[+57.021464]AAR;LFDYC[+57.021464]DVPQC[+57.021464]ASASFDC[+57.021464]GKPQVEPK;LFLEPTR;LFLEPTRADIALLK;NLDENYC[+57.021464]R;NPDADKSPWC[+57.021…	28.0074	26.2324	28.4544	26.9549	28.0328	28.0459	28.3123	28.0694	27.5017	28.0777	27.6642	28.0111	27.8719	28.0173	28.1193	28.2574	27.2858	27.6463	28.0029	27.8741	28.066	28.2473	28.1325	27.611
tr|A0A2I2UTQ4|A0A2I2UTQ4_FELCA	8	APLQGTLLGYR;DGQVLELADSTQMQVPLGEDGEDEWK;GQDTPEVLMDIGLKR;GTQAEADPFVESPR;ISSLQLSDAGWYQC[+57.021464]AVNLGGK;TFLSQPGYVGLEGLPYFLEEPEDR;TSSFSC[+57.021464]EAHNAK;VQGEPPEVTWLR	19.9015	26.4576	21.0126	26.9532	19.7616	20.1304	20.7367	19.9271	26.3254	19.5753	19.764	20.0925	24.808	20.5074	24.9073	20.5883	24.6739	21.8809	26.8933	22.8563	21.356	21.0544	21.1101	26.0495
tr|A0A5F5XLT1|A0A5F5XLT1_FELCA	2	C[+57.021464]QEPC[+57.021464]KDTVQIHDTTGKDC[+57.021464]QDIANK;DTVQIHDTTGKDC[+57.021464]QDIANK	11.8256	10	23.431	10	20.9752	10.3065	21.7572	10	10	20.0754	10	11.3555	13.0834	20.0545	12.483	20.4063	10	17.2505	12.2385	20.0865	10	10	10	15.0243
tr|A0A5F5XER5|A0A5F5XER5_FELCA	47	AC[+57.021464]EPGVDYVYK;ADIGC[+57.021464]TPGSGK;AFLDC[+57.021464]C[+57.021464]NR;C[+57.021464]GEENC[+57.021464]FMHPMDEK;DSC[+57.021464]VGTLVVK;DTWLEQWPEADEC[+57.021464]QDEENEK;DYAGVFTDAGLAFQTNTNLQTPDR;EPGQDMYALPLTVTEDFIPSFR;EVVADSVWVDVK;EYVLPSFEVQVEPTEK;FIQHEASC[+57.021464]VK;FLYGKNVDGIAFVIFGVQDGDQR;FYYIDDPQGLEVTITAR;GSSFTQEDGVAK;IDPTTTQENKIR;IEAHYEDAPQQVFSAEFEVK;IFTVDNDLLPVGR;ISHDQEDC[+57.021464…	29.4666	25.4119	29.1641	25.5368	28.8805	29.6316	29.7688	29.3575	23.9915	29.4314	29.1677	29.262	24.7032	29.2109	27.1654	29.6136	24.8696	29.5409	26.3719	29.6147	29.9661	29.7607	29.6059	26.0432
tr|A0A2I2UPH5|A0A2I2UPH5_FELCA	4	GGNEESTQTGNAGSR;GQGPVEGTIHFVQK;LAC[+57.021464]GVIGIAK;RDDLGKGGNEESTQTGNAGSR	21.2465	24.9985	21.7401	24.7621	21.2519	22.2987	20.8786	21.5873	25.8529	21.742	22.9823	22.2348	26.2929	22.7222	26.4319	21.8908	26.1076	24.1669	26.0597	23.5867	23.7384	23.8253	23.2268	25.084
tr|A0A5F5XDP8|A0A5F5XDP8_FELCA	14	EILALPLLDPASLLNLWVQPQGR;ENWLDQQAQTSVSALTSSLR;IALGGLLFPVSSLRLPLVPTLDGC[+57.021464]LR;KEILALPLLDPASLLNLWVQPQGR;LDDGKWHQVEVK;LFLGALPGEASSASFC[+57.021464]LDGLWAQGQK;LGESGVVLSQRPK;LPLVPTLDGC[+57.021464]LR;LPLVPTLDGC[+57.021464]LRR;QVSGPLAGEVQPVVR;RENWLDQQAQTSVSALTSSLR;SC[+57.021464]AAESQPGTFFPPGTR;VVLSSASGPQLDLPLVSGPPLQLK;WHQVEVK	26.5655	24.3623	26.3894	24.2362	26.4285	26.6246	26.9332	25.9765	22.1926	26.1265	26.3253	26.0389	22.2618	26.0434	22.6077	26.7175	24.2931	27.2163	23.821	27.6254	27.2721	26.5609	27.4175	24.0401
tr|A0A337SHX7|A0A337SHX7_FELCA	120	AALTEVSLGSVYQAMILGLDSK;AASNFPLDLSDYPK;AEPLALTVSHDYK;AFQEIEEEIQR;ALQEATYQTPDIIVPLTDLK;ALYWVDGQVPDHVSK;ANPLLTDVVTYLVALMPEPSAER;ASGSLPYAQNLQDHLSGLK;ASQPNSLLDISYFGQDVSLNANSEHQK;ATGVLYDYANK;ATLELSPWK;C[+57.021464]IQSSEPSLLIQK;DFSLWEK;DGMSTSATSNLR;DIALPVYDK;DIQEYLSILTDADGK;DKAQDLYHELLAQEGQADFQGLQNK;DSTTGQLSGESNLR;DVVLEFGNLLK;EGGILVDTLK;EGYGFNAR;EIISDYHQQFR;ENFAGEATIR;EQHVFLPFSYK;EVLLQVFLSDASPGDKR;EYSGT…	26.7267	27.0445	26.394	26.7119	26.26	26.1552	26.4294	25.9835	26.6099	25.8355	25.4429	26.7602	26.274	26.8615	25.4644	25.5562	26.7759	25.839	26.4944	26.7692	26.0183	25.5534	27.6157	27.1896
tr|A0A2I2UZT1|A0A2I2UZT1_FELCA	6	C[+57.021464]SVPEASVSTDIEPLEQLGSALR;FVWDEEK;GRILFPESC[+57.021464]PDFC[+57.021464]C[+57.021464]GTC[+57.021464]YK;ILFPESC[+57.021464]PDFC[+57.021464]C[+57.021464]GTC[+57.021464]YK;QYC[+57.021464]C[+57.021464]SDVLK;QYC[+57.021464]C[+57.021464]SDVLKK	18.6137	28.6074	19.41	29.0016	17.2374	18.3434	17.9218	18.066	28.1026	18.1701	20.6283	17.6721	26.6644	18.0634	24.0728	18.6513	27.8679	18.1153	29.1172	19.035	18.5386	18.2002	18.6416	29.3022
tr|A0A337RZH0|A0A337RZH0_FELCA	14	ALFYVNRPGR;DGYVLSLNR;DRKDGYVLSLNR;HQASSC[+57.021464]ALQPPDSVPVGLC[+57.021464]K;IIAPTNSPSK;KDGYVLSLNR;KVVVLPFPK;QVNSLGSLFYFTLDVLETDC[+57.021464]HVLSR;QYSLFQVTR;SAEC[+57.021464]PGPAQQANPLVLPP;SIHMMC[+57.021464]PDC[+57.021464]PSPFK;VLETAAESLAK;VLYVLAYNC[+57.021464]TLRPVSR;VVVLPFPK	24.516	22.1365	28.5046	22.9027	24.4862	23.6302	24.0424	28.2331	25.5985	28.422	28.6553	27.8785	26.1287	28.0203	25.4501	23.8739	23.2096	27.6614	22.8236	25.0821	27.6565	23.6549	25.1848	24.8479
tr|M3W5W5|M3W5W5_FELCA	8	ASFENNC[+57.021464]EIGC[+57.021464]FAK;ETEEILADVLK;HGLLVPNNTTDQELQHIR;LNEAQPSTIATSMR;LSALGNVTTC[+57.021464]NDYVALVHPDLDR;NC[+57.021464]LPDSVQIR;QTVADQVLVGSYC[+57.021464]VFSNQGGLVHPK;TSIEDQDELSSLLQVPLVAGTVNR	22.8401	24.868	21.6535	25.0857	22.206	21.7344	20.7131	21.3638	24.424	18.201	18.2579	20.8502	25.0946	22.3658	24.1814	22.264	23.4619	19.3168	25.7727	18.8574	23.1482	22.914	21.6916	24.5307
tr|A0A337SCW7|A0A337SCW7_FELCA	10	AGNSQGDFYIR;C[+57.021464]LC[+57.021464]PASNPLC[+57.021464]R;C[+57.021464]VEPYVQVSDNR;DGFSC[+57.021464]NDIDEC[+57.021464]SYSSYLC[+57.021464]QYR;EQPSSIVHR;FSC[+57.021464]HC[+57.021464]PQGYQLLATR;IGPEC[+57.021464]VDIDEC[+57.021464]R;SC[+57.021464]VDVNEC[+57.021464]DMGAPC[+57.021464]EQR;SVPADVFQIQATSVYPGAYNAFQIR;YMSITSER	20.2065	24.8277	22.825	24.5232	22.3818	22.6814	21.4493	21.9911	24.5691	22.8222	23.5027	23.5822	24.0796	23.6305	24.2371	21.8215	24.157	22.8134	25.1331	23.9487	22.9533	23.6068	23.2364	25.2893
tr|M3VUZ7|M3VUZ7_FELCA	2	ADDNVVQGC[+57.021464]FSQLLYDIR;EKADDNVVQGC[+57.021464]FSQLLYDIR	18.5556	23.2118	21.1364	22.5523	21.8468	20.0627	20.5154	14.768	23.3331	18.8288	18.0536	18.415	24.4755	18.5764	20.9997	18.9202	22.549	22.8404	24.8261	20.454	20.006	20.8083	19.4619	25.149
tr|A0A337S172|A0A337S172_FELCA	3	DC[+57.021464]VYGFK;NESC[+57.021464]GGAYGLHGAC[+57.021464]DR;SC[+57.021464]PGSIVQGVC[+57.021464]GC[+57.021464]C[+57.021464]YMC[+57.021464]AR	18.0974	23.2515	18.2927	23.1558	19.9864	19.4387	15.1394	18.6803	22.2702	20.6032	19.3682	18.6102	20.4356	20.2954	20.0533	21.5505	21.1297	20.5534	22.2084	18.2093	19.588	18.5701	20.3518	22.7359
tr|A0A2I2UH63|A0A2I2UH63_FELCA	7	DQDSPVHPSGR;FFSEDQDSPVHPSGR;TEAADLC[+57.021464]K;TNPEDIYPSNPTDDDVSSGSSSER;YAGVFHVEK;YGFIEGHVVIPR;YTQTGEYR	20.9715	28.8534	21.3332	28.7289	20.8544	20.4454	20.8345	21.1622	28.7821	20.9574	20.9088	20.6969	27.3751	21.2678	26.8732	20.4652	26.8921	20.4318	28.5496	21.2238	20.4025	20.9639	21.2435	27.7355
tr|A0A337SXF4|A0A337SXF4_FELCA	20	ALYGTTSETATWR;AYQNYVK;DGDLVDWWTQQSANNFK;DLQNLMSWR;DVLQEPK;EDEYFENIIQNLK;EVFIQTLDDLTWMDAETK;FIMDLVSSLSR;GLPIDENQLSLEMK;HVVEDLITQIR;IGYPDDIISNDNK;IIGTLQNSPEFSEAYHC[+57.021464]R;NVIPETSSR;SEDRNDPMLLYNK;SESQMDITDINTPRPK;TEDIIAVQK;VILNFFVGTDDK;YAC[+57.021464]GGWLK;YSNFDILR;YSNFDILRDELEVVLK	21.6587	26.2695	22.9119	25.8728	21.1695	21.7379	21.735	22.2941	25.2045	22.0794	21.3843	22.2357	25.6532	21.9759	25.2881	21.4522	24.8292	22.3921	24.9845	22.7906	21.7191	23.7212	22.2118	24.9508
tr|A0A2I2UB34|A0A2I2UB34_FELCA	10	C[+57.021464]PGSDVIMVENANYGR;DPLQAGDR;ELAC[+57.021464]EGYPIELR;IC[+57.021464]DADPFQMENVQC[+57.021464]YLPDAFK;LVVSQLNPYTLR;RELAC[+57.021464]EGYPIELR;SGETVINTANYHDTSPYR;SVYVDDDSEAAGNR;TQC[+57.021464]VVVAGSDAFPDPC[+57.021464]PGTYK;VDYAFNTNANR	18.7667	26.1409	18.653	26.0307	18.1807	19.0492	19.0474	19.6937	25.6542	19.3786	19.9157	19.0837	23.9481	19.4175	23.5034	19.9333	24.544	21.7265	25.4559	21.6571	20.2273	20.5274	20.8854	25.2885
tr|M3WI95|M3WI95_FELCA	25	ALEDYITEFNVRK;APLGLTNAEAK;C[+57.021464]VDAVGDR;C[+57.021464]VDAVGDRR;DGNTLVYYR;DLEEDC[+57.021464]GNEFK;DRVVEESELAR;DVMLTTTFLEDIK;FIPTEAIEQSK;LC[+57.021464]EPTEPC[+57.021464]R;LC[+57.021464]EPTEPC[+57.021464]RDLEEDC[+57.021464]GNEFK;LQETSDNKAPLGLTNAEAK;LSPIYNLVPVK;NIEAFGQFK;NIEAFGQFKGQK;RPWNVASLAYETK;SKLQETSDNKAPLGLTNAEAK;SRDVMLTTTFLEDIK;TEYYEEQMQAFK;TSNFNADINLK;TSQVPSAFK;TSQVPSAFKIS;TVDMTDFVNWATS…	27.135	24.7173	27.7584	24.7562	26.7099	27.3317	27.0403	27.5171	23.804	27.0427	27.3535	27.062	23.458	26.753	24.0055	27.4174	23.8054	27.1751	24.1257	27.4897	27.5144	27.797	27.8402	24.2452
tr|M3WXF2|M3WXF2_FELCA	1	TLALQSSLPGAEGPEKPSIK	18.9252	21.9422	19.7322	22.0995	18.0241	16.1707	18.3163	19.2859	22.5235	19.9133	18.4771	16.46	21.3007	19.3759	19.9074	19.2661	21.02	16.7172	22.1508	18.7822	19.1477	18.6073	19.0591	22.3844
tr|M3X710|M3X710_FELCA	7	AGPC[+57.021464]EQAGSPC[+57.021464]R;C[+57.021464]DPGWEGLHC[+57.021464]ER;C[+57.021464]LAGFVGAR;FC[+57.021464]DKDEHIC[+57.021464]TTQTPC[+57.021464]R;FSC[+57.021464]LC[+57.021464]PEGFAGR;KAGPC[+57.021464]EQAGSPC[+57.021464]R;VHDFDC[+57.021464]LC[+57.021464]PSGYGGK	21.5484	24.9781	20.8769	24.7743	21.7047	20.4445	20.9243	21.9892	24.6693	19.5677	20.8407	20.3927	22.8869	20.6207	22.9392	21.5857	23.1787	22.239	24.2132	20.2408	20.5979	20.4864	20.2063	23.8947
tr|M3X1M2|M3X1M2_FELCA	10	DPVSGFC[+57.021464]LK;DTC[+57.021464]VDIDEC[+57.021464]ENR;DTC[+57.021464]VDIDEC[+57.021464]ENRDTC[+57.021464]QHEC[+57.021464]K;GSYQC[+57.021464]IDTPC[+57.021464]PPNYQR;LVAYTQDGVMHPR;LVSLPFGIAANQDLIR;NC[+57.021464]PPNDLEC[+57.021464]ALSPYALEYK;QVLSTIEGIPVTLPC[+57.021464]K;TC[+57.021464]QDVDEC[+57.021464]LEQSVR;TTFLMVDVEQTVPFALRDENLK	21.4204	25.9392	17.9289	26.3236	18.8822	19.1307	19.4754	19.1783	26.2612	18.6511	20.1986	18.8945	25.3558	19.3865	24.5811	18.9097	25.9975	24.1142	26.5227	21.0491	18.8078	20.2096	20.1999	25.6111
tr|A0A337SFQ2|A0A337SFQ2_FELCA	4	DHSPDLYSLELAGLDEIGK;FADDMYNLYGGNAVVELVTVR;HYGEDSEQFR;ILVDALQK	23.9144	23.7899	20.409	24.9659	22.8419	22.8979	23.4473	23.4773	20.3858	24.0117	24.5722	22.0399	22.8366	24.5142	22.6878	21.6201	22.6853	25.0092	23.9044	23.8399	22.7469	25.3161	19.7908	24.4708
tr|M3W2Z1|M3W2Z1_FELCA	36	AIDQYIFELSR;AIDQYIFELSRR;C[+57.021464]C[+57.021464]ESTSEDC[+57.021464]MAK;C[+57.021464]C[+57.021464]ESTSEDC[+57.021464]MAKELPEYTVK;C[+57.021464]C[+57.021464]SINSPPLYC[+57.021464]DSEIEAEMK;C[+57.021464]C[+57.021464]SINSPPLYC[+57.021464]DSEIEAEMKNTL;DDFTSLSMVSYSR;EGLEQKLC[+57.021464]MAALK;ELSSFIDK;ELSSFIDKGQK;HLSLLTTMSNR;HQPQEFPTYVEPTNDEIC[+57.021464]EAFR;IC[+57.021464]DNLATK;IC[+57.021464]DNLATKNS…	32.0752	28.3549	32.2075	27.9486	32.1664	32.063	32.1784	32.3964	27.0432	31.7181	31.8842	32.147	26.5125	32.3882	27.5699	31.9769	26.5812	32.3162	27.9234	32.1597	32.2173	32.1579	32.0456	27.7169
tr|A0A337S837|A0A337S837_FELCA	40	AKPALEDLR;AKPALEDLRQGLLPVLESFK;AQLAPYSDELR;AQLAPYSDELRER;ASEHLSTLSEK;DLEEVKQK;EQIGPVTQEFWDNLEK;EQIGPVTQEFWDNLEKETEVLR;ESGGASLAEYHAK;ETEVLRQEMSK;ETEVLRQEMSKDLEEVK;KWQEEVELYR;LLDNWDTLGSTVTK;LLDNWDTLGSTVTKLR;LQALKESGGASLAEYHAK;LQELHEK;LREQIGPVTQEFWDNLEK;LREQIGPVTQEFWDNLEKETEVLR;LSPLGEELR;LSPLGEELRDR;QEMSKDLEEVK;QEMSKDLEEVKQK;QGLLPVLESFK;QGLLPVLESFKVGLMAIVDEATK;QGLLPVLESFKVGLMAIVDEATKK;QKLQELHEK;QKVA…	33.3804	27.3331	33.3873	28.0939	32.8441	33.6343	33.8526	33.2036	25.0038	33.2392	33.0099	33.3885	26.0984	33.0761	28.3774	32.8859	26.1829	32.6957	28.8609	33.0962	33.4095	32.8377	34.0772	28.9252
tr|M3WHB2|M3WHB2_FELCA	24	APSSSSPGSPVLTEDGQPC[+57.021464]SFPFR;AWGYC[+57.021464]AQASAPR;C[+57.021464]FDETRYEHLEAGDR;C[+57.021464]QIAGWGHQDENVSGYSSSLR;C[+57.021464]SSPEVYGADISPHMLC[+57.021464]AGYFDC[+57.021464]K;DSALSWEYC[+57.021464]R;EALVPLVADHK;INPLPAEVLR;IRPPKRPADPS;LC[+57.021464]NIVPSQHC[+57.021464]FEGSGAEYR;LDAC[+57.021464]ESLTR;LNKPGVYTR;MLHTC[+57.021464]TSEGSAHR;NGLAYLYGIISWGDGC[+57.021464]GR;SDAC[+57.021464]QGDSGGP…	26.6689	23.78	27.4495	24.6663	26.7845	26.0253	26.4848	26.6771	24.4678	25.6148	25.9218	26.9884	24.526	27.0647	23.2836	26.5562	24.1474	26.8	23.292	26.9498	26.9603	26.6252	26.9818	23.8675
tr|A0A5F5XEY9|A0A5F5XEY9_FELCA	8	ADFSVSGPGQPVLAMVGESVK;AEC[+57.021464]TSEGWYPEPQVEWR;AGQDEGIRAEC[+57.021464]TSEGWYPEPQVEWR;DGMASAETTLWLR;DVPEEQMWQYEGR;EELSPAVHLR;GKDVPEEQMWQYEGR;VAGLGSEPR	21.0744	27.1121	22.5975	27.1435	21.4682	22.0938	22.1497	21.717	27.7387	22.513	22.7603	19.2635	26.1062	19.9243	24.3575	22.3302	26.2635	22.9428	26.7461	22.7992	22.8993	22.0677	22.9438	26.8455
tr|M3WN59|M3WN59_FELCA	36	AAQDFVR;AAVSGENAGLVR;AFIGDIKDKVTAWK;ALQMSLAYQFVTPLTSMTIR;ATC[+57.021464]LVDEEEMK;ATC[+57.021464]LVDEEEMKK;DKVTAWK;ELASQLIK;ELASQLIKK;EVAFDVEIPK;FAHYVITSQVVNNADEAK;FHLAGATNLNGGLLR;GHVLENHVER;GSLVPASAANVR;HKQYYEGSEIMVAGR;ILGDMRPGDYFDLVLFGSEVQSWR;KAAVSGENAGLVR;KQQTVDTSVDGVTIR;LDAQASFLPK;LTQYNIDIK;LTYEEVLK;LTYEEVLKR;LWAYLTIQELLAK;LWAYLTIQELLAKR;NLVFVIDISTSMEGQK;QLVHHFEIDVDIFEPQGISK;QQTVDTSVDGVTIR;QYR…	28.4323	25.7025	27.9965	26.1664	27.8708	28.0624	27.9132	27.8263	26.1507	28.1294	27.8586	27.8106	24.3038	27.6233	25.6949	27.8358	24.6408	28.0615	26.3408	27.7928	28.1752	27.6842	27.8021	25.4935
tr|A0A337S388|A0A337S388_FELCA	5	GPMSQC[+57.021464]LEATGSNGLGNPSYTVR;GWVQSLQC[+57.021464]R;IITLTEAVC[+57.021464]GSDLC[+57.021464]NRPR;SPGEQC[+57.021464]LEVVTHR;YLEC[+57.021464]VSC[+57.021464]ASSDLSC[+57.021464]ER	18.9536	23.6661	15.9153	22.5908	17.9955	17.5336	16.0181	18.5868	23.0297	18.9646	17.8419	18.9166	20.9756	18.1213	21.5972	17.1839	21.7825	19.3392	23.1286	15.681	18.1711	16.5566	19.3613	22.549
tr|A0A5F5XC75|A0A5F5XC75_FELCA	9	ALELEPGAGLFVAQAGGADPSK;AVGLAGTFR;DGQQHIQLLYTEPGATR;GADFQC[+57.021464]FQQAR;LPAFTGQWTR;LQDLYSIVR;TEDAAAAGQASSLLAGR;VFSFDGR;YHFPSPFFR	20.962	26.2497	21.9736	25.6763	20.4026	21.3343	21.6833	21.2759	26.1624	21.1062	20.9892	21.1507	23.4298	21.1587	24.3372	21.5221	24.3249	21.1207	26.151	21.2113	22.9606	22.1018	21.7493	25.4479
tr|A0A337S0T3|A0A337S0T3_FELCA	4	DSTGHVGFIFK;FGDQVLQINGENC[+57.021464]AGWSSDK;LYPELSQYMGLSLNEEEVR;NGLLTEHNIC[+57.021464]EVNGQNVIGLK	26.8242	24.5698	26.4911	23.9138	26.4306	26.9131	19.9663	27.0477	23.947	27.5995	27.4678	27.2762	24.0791	26.4708	23.438	26.8982	24.198	26.0085	25.8389	26.4998	26.7973	26.3633	26.5714	25.4269
tr|M3WFK0|M3WFK0_FELCA	42	AC[+57.021464]VDTALENMPSLK;AEAVVAVLLTK;AFDESGDGYC[+57.021464]R;AGLYGLPK;AGTANELAAPTPK;ATYHGNVTLLR;DGAWGAFR;DGLDATDPMATFHLSQR;DGVVQPLK;DNLEFFLSNVGK;DTSFEQHVLR;EDTPAGQQAQLNLSTLLVNPEGPTLTR;EGGFLLLHALLK;FC[+57.021464]FTPHTEEGLLAGDAALQEGLQLC[+57.021464]R;FDASFFGVHPK;FDLSNNHLLGMAVFLK;FPQLDDTSFANSR;GDLVMNVYR;GEC[+57.021464]PAAIVGGLNLLLKPNTSVQFMK;GGSQEVQLVAAGK;GHPLGETVAFLTC[+57.021464]PEPQR;GPSIALDTAC[+5…	22.8078	26.52	23.323	25.7884	22.1659	22.9926	23.8995	22.8403	24.1503	24.1124	24.0482	23.9213	24.3558	23.2696	26.0426	24.1201	24.0831	24.3218	25.2966	23.539	23.3929	22.8398	24.8226	24.9853
tr|A0A2I2UAT5|A0A2I2UAT5_FELCA	6	ALTVPELTQQMFDAK;FPGQLNADLR;GHYTEGAELVDSVLDVVR;LAVNMVPFPR;MASTFIGNSTAIQELFK;NSSYFVEWIPNNVK	17.8529	23.0642	18.3666	22.9594	17.5607	18.8201	18.9534	17.6424	22.2499	19.42	18.3455	20.4439	23.2452	20.1667	21.2402	19.7219	22.5963	21.414	24.2035	20.3475	19.2487	21.6885	20.2945	24.6027
tr|A0A2I2UBN8|A0A2I2UBN8_FELCA	12	ALMGSPQLVAAVVR;ISEDKNPDYR;LLNDEDPVVVTK;LNYGIPAIVK;LVQLLVK;NEGTATYAAAVLFR;NLALC[+57.021464]PANHAPLQEAAVIPR;NLSDVATK;SAIVHLINYQDDAELATR;SGGIPALVR;TLVTQNSGVEALIHAILR;VSVELTNSLFK	24.1391	21.8738	25.4605	23.2393	24.2118	24.045	24.565	24.104	23.1751	24.5964	25.2202	24.3161	22.3003	24.7932	22.4003	25.2696	24.6749	24.3148	21.8358	25.784	24.4228	25.6802	25.4003	22.5754
tr|A0A337S5J7|A0A337S5J7_FELCA	8	ARPLWAWFQR;C[+57.021464]QLSSLPGNIFR;DADFQAC[+57.021464]PPAAPTRPGSR;HLQALEELDLGDNR;LFLQNNLIR;LNANPWAC[+57.021464]DC[+57.021464]R;SLEPDTFQGLER;VSSSDVTC[+57.021464]ATPPER	21.0685	25.5118	20.2123	25.3757	21.1135	21.9507	22.7719	23.2655	25.3377	21.8189	21.8884	20.9495	24.3506	21.9122	24.0931	21.1279	24.2308	23.8581	25.0658	20.7384	20.5315	20.5527	20.8923	24.7457
tr|M3VUR6|M3VUR6_FELCA	14	ALIGEMGMTFSSAYVPSALC[+57.021464]C[+57.021464]PSR;IQEPNTFPAILR;LMMLQSC[+57.021464]SGPTC[+57.021464]R;NFNIHGTNK;RPNVVLLLTDDQDEVLGGMTPLK;RPNVVLLLTDDQDEVLGGMTPLKK;RWQTLLSVDDLVEK;SDVLVEYQGEGR;SIDPELLGK;SVC[+57.021464]GYQTFFAGK;TFQNVFAPR;TPGVFDPGYR;TQMDGMSLLPILR;WQTLLSVDDLVEK	20.587	27.6962	21.0591	27.6952	22.1396	21.8489	21.9964	21.4373	27.6279	21.6068	21.8941	21.783	27.6793	20.8725	27.1916	19.8933	27.1189	20.9127	27.355	20.4322	20.6828	20.7072	21.0305	27.8989
tr|A0A5F5XQP4|A0A5F5XQP4_FELCA	4	EGNTLKPDVMEAPPGETEAR;FDIIAHEGIEGK;RPSIC[+57.021464]AEPAPVVALGQR;SPGGFDAFR	18.627	25.8108	19.1695	25.8506	15.9657	17.9165	18.5225	18.9732	26.3845	17.3762	17.1173	17.1943	24.1258	16.9575	23.9475	16.4433	23.5228	17.9403	25.5705	17.5732	17.909	17.4608	16.8697	24.9367
tr|A0A5F5XZT1|A0A5F5XZT1_FELCA	10	ADTDAPHC[+57.021464]LK;APGEGPQVAC[+57.021464]TRPPSVPR;C[+57.021464]HC[+57.021464]EPGYEEGSSGEGC[+57.021464]LAC[+57.021464]PSGSYR;C[+57.021464]PEAVQGLAR;FSPGASGLTAPAVR;GAAVDGGPC[+57.021464]QPC[+57.021464]GGTVR;GLYLAFHNPGAC[+57.021464]VALVSVR;MHC[+57.021464]SPEGEWLVPVGR;VTTVAADQSFTIR;YSVGC[+57.021464]SQC[+57.021464]R	20.3986	25.349	21.0926	25.1181	20.1461	20.5497	20.562	20.9198	24.7493	20.5444	20.1764	21.1571	24.3834	19.9914	23.8115	20.3853	24.3847	20.9266	25.3678	20.9817	20.7712	21.3725	19.2706	25.0315
tr|A0A5F5XF46|A0A5F5XF46_FELCA	4	TEAEEDRGPGEASEEAPR;TGAEDEDGDKGGGSVGPEER;TGLETGDELLYVC[+57.021464]APGPATGR;VLVAPNQPTPVEVK	16.6922	22.9922	20.2726	21.9538	20.5751	17.8475	21.0825	18.0873	21.8538	18.5546	18.386	17.0756	20.5604	17.373	18.2063	17.921	20.5618	19.9708	22.3387	17.8011	17.9792	18.7923	17.8052	21.9518
tr|A0A2I2UP29|A0A2I2UP29_FELCA	9	C[+57.021464]NNELLHTDGR;GFLGQSVTLPC[+57.021464]K;IEVPGWFNDVK;IEVPGWFNDVKK;QGDVSLTILNTNEGDNSVYC[+57.021464]C[+57.021464]R;SKC[+57.021464]NNELLHTDGR;SSKYELQGNIR;YELQGNIR;YSSWSENSNSMC[+57.021464]WGK	20.7936	27.9377	22.194	28.1424	21.8111	20.6757	22.2436	21.1631	28.9228	19.7939	20.1378	19.2718	28.3284	19.7547	26.1647	22.0172	27.6863	21.0471	29.0109	21.224	21.3649	21.3695	21.3432	28.6357
tr|M3WHM8|M3WHM8_FELCA	6	EIKSQQSEVTR;IQYQLVDISQDNALR;IQYQLVDISQDNALRDEMR;RIQYQLVDISQDNALR;RIQYQLVDISQDNALRDEMR;VYSTSVTGSR	17.3616	29.3503	17.8415	29.1648	17.134	18.259	16.5838	17.4822	29.0143	17.341	18.1251	17.7397	29.3714	18.9985	28.0608	18.6437	28.2796	20.8118	29.3785	19.8223	19.1758	20.6128	19.1806	28.8308
tr|A0A337S5C0|A0A337S5C0_FELCA	9	ALLLLC[+57.021464]GGEDD;DLLDDLKSELTGK;DLLDDLKSELTGKFEK;ETSGNLEQLLLAVVK;FITIFGTR;IDEAQVEQDAQALFQAGELK;NFATSLYSMIK;SEIDLFNIR;SIPAYLAETLYYAMK	21.4202	23.9899	20.8902	23.4725	22.3544	21.1235	22.0402	21.5457	21.8012	21.1114	20.3375	22.9073	22.9811	21.3807	22.5337	20.86	22.2301	21.6725	22.982	22.3743	20.7483	21.1412	20.7672	23.0295
tr|A0A337SIV7|A0A337SIV7_FELCA	7	ASEQIYYENSQGYR;DHVFPVNDGFQALQGIIHSILK;DLGAIVYC[+57.021464]VGVK;FISPQLR;MSFIVFSTR;QGLEELQK;VLPGGDTYMHEGFER	19.7674	24.7139	19.6909	24.802	19.672	19.4084	19.1222	19.3647	26.2531	20.5691	20.3166	20.5395	25.6308	19.6805	25.2099	20.8487	25.3519	21.2293	26.148	19.7057	19.1302	21.3305	20.4026	25.3734
tr|M3W6I2|M3W6I2_FELCA	1	QEYDESGPSIVHR	19.9492	23.6354	20.1435	22.1961	19.3107	20.7357	19.6333	19.4477	23.04	20.5705	20.9634	20.3486	22.0577	20.1364	24.1163	20.5202	20.3564	18.5896	22.47	19.6027	19.2696	19.5837	19.8963	22.377
tr|A0A5F5XMS8|A0A5F5XMS8_FELCA	7	C[+57.021464]FLGC[+57.021464]ELPPEGSTAR;DPYQVWHR;EFLQDTC[+57.021464]VQYVQEHITVNNSK;LTFPLIIR;NLHMLQISYFR;QLQPLQEPESWMHTEDSLK;RLTFPLIIR	18.8652	26.0167	20.0484	25.67	19.5987	18.8376	20.32	18.4031	25.9461	18.9113	18.7451	19.4835	25.1926	20.6315	25.2483	20.3839	23.5448	20.8449	25.6528	20.9332	20.2974	19.6565	20.6322	26.0179
tr|A0A5F5XUE5|A0A5F5XUE5_FELCA	5	AAYPGQITENMVC[+57.021464]AGFLEGGK;DSC[+57.021464]QGDSGGPVVC[+57.021464]R;FNSWTLDYDIMLIK;GELQGIVSWGYGC[+57.021464]AQK;VC[+57.021464]NFTDWIK	17.6767	21.6034	18.5047	18.9143	19.0229	19.2331	19.5146	18.3504	22.8167	15.6705	18.224	19.02	26.7793	21.1068	27.0366	20.0314	25.0653	19.741	24.1899	21.6732	19.2213	21.6661	21.2009	23.3035
tr|A0A337SFJ9|A0A337SFJ9_FELCA	1	RPEDQELESLLAIEAELEK	17.6534	20.1903	12.5656	20.5677	13.0271	12.3306	14.4382	10	17.4089	16.3138	10	10	18.6274	10	14.6841	10	20.6433	10	20.087	14.4626	12.9671	10	10	23.5383
tr|A0A337SHI7|A0A337SHI7_FELCA	4	AC[+57.021464]NLMIFDTR;GNEPVHTLTQEDC[+57.021464]INSC[+57.021464]C[+57.021464]STK;QPNC[+57.021464]YLFFC[+57.021464]PSEEAC[+57.021464]PLKPAK;SLEDVVIDIQSSLSK	17.7889	21.3572	18.8793	20.6896	18.2319	17.7765	18.8054	18.6028	20.9983	16.0854	15.1662	17.2287	21.6718	17.489	21.0743	16.963	22.0348	18.0869	22.3492	17.366	17.8501	18.4836	18.0809	23.1001
tr|A0A337SQ74|A0A337SQ74_FELCA	4	C[+57.021464]GDQVYDPLQHC[+57.021464]C[+57.021464]SDDTILPLNR;LKVLGTQSQC[+57.021464]PSSPISR;QC[+57.021464]GPNC[+57.021464]TFWPC[+57.021464]LELC[+57.021464]C[+57.021464]PESFGPK;VLGTQSQC[+57.021464]PSSPISR	19.5416	23.7644	18.6796	23.229	18.4966	17.2329	15.5186	19.1956	23.8615	16.5307	16.4562	20.1489	20.4584	19.9588	20.5037	18.0313	24.9409	18.1251	23.9361	20.1096	17.7033	19.3214	19.1532	24.7907
tr|A0A2I2U011|A0A2I2U011_FELCA	70	ATGVFTTR;C[+57.021464]DPHEATC[+57.021464]YDDGK;C[+57.021464]DPVDQC[+57.021464]QDSETR;DDKESAPISDTIIPAVPPPTDLR;DGQERDTPIVK;DLQFVEVTDVK;DSLTSRPAQGVVTTLENVSPPR;DSMIWDC[+57.021464]TC[+57.021464]IGAGR;EATIPGHLNSYTIK;EESPPLIGQQSTVSDVPR;EINLAPDSSSVVVSGLMVATK;ESAPISDTIIPAVPPPTDLR;ESKPLTAEQTTK;EYLGAIC[+57.021464]SC[+57.021464]TC[+57.021464]FGGQR;FGFC[+57.021464]PMAAHEEIC[+57.021464]TTNEGVMYR;FLATTPNSLLVSWQ…	27.3253	29.8786	28.163	29.8363	28.7785	26.931	29.0209	27.5884	30.1161	28.0528	27.434	27.6503	28.5163	27.7777	28.7468	27.7287	28.5138	27.8395	31.148	27.6634	27.7851	27.6715	27.4557	29.1635
tr|M3VVE6|M3VVE6_FELCA	16	ADQVC[+57.021464]INLR;C[+57.021464]VC[+57.021464]PVSSAVC[+57.021464]R;C[+57.021464]VNHYGGYLC[+57.021464]LPK;DIDEC[+57.021464]DIVPDAC[+57.021464]K;EDEMC[+57.021464]WNYHGGFR;ELPQSIVYK;FSC[+57.021464]MC[+57.021464]PQGYQVVR;GEQC[+57.021464]VDIDEC[+57.021464]TIPPYC[+57.021464]HQR;GSFAC[+57.021464]QC[+57.021464]PPGYQK;LNC[+57.021464]EDIDEC[+57.021464]R;NPC[+57.021464]QDPYILTSENR;QTSPVSAMLVLVK;RGEQC[+57…	25.4438	28.6553	25.9509	28.8425	25.5072	25.4407	25.6411	25.1505	28.4109	25.268	25.3058	25.3515	27.4674	25.4673	27.3673	25.5866	27.554	25.3769	28.7931	25.5325	25.4814	25.342	25.5657	28.3583
tr|A0A337S1V9|A0A337S1V9_FELCA	4	ADQPSPAPGLR;C[+57.021464]LNWLEAQSGLASAPASGDTGNHSYC[+57.021464]R;GPWC[+57.021464]YVR;SEAAAVQPVIGISQR	16.5442	29.8194	16.2987	29.786	16.182	16.6348	16.0414	18.0087	29.3034	17.3835	16.9081	17.4682	25.7989	17.7288	25.8089	17.8263	27.5928	17.1334	29.1878	17.4961	16.7693	16.103	17.4726	29.0191
tr|A0A2I2U844|A0A2I2U844_FELCA	7	AITIASAVNC[+57.021464]PLYIVHVMSK;EIGAIAQVHAENGDLIAEGAK;FVAVTSTNAAK;IPNGVNGVEDR;MSVIWEK;VFNLYPR;VVNDDLSQVADVLVEDGVVR	20.0849	24.1812	20.5046	23.6936	19.4205	21.2155	19.0437	20.0922	24.5881	20.5421	19.9224	20.3602	23.6842	20.0021	25.0176	19.8713	20.9166	19.6397	22.6243	20.6114	19.431	20.161	20.6182	22.9235
tr|M3W5Z6|M3W5Z6_FELCA	27	AAPGEEEVESSVR;C[+57.021464]GLGISSR;C[+57.021464]QQLVESEGLVNEQYEGR;C[+57.021464]TTLISSEGYISK;DQGFFSVHITGLR;EDEGWYWC[+57.021464]GVK;GSQDVSQVR;GSVTFDC[+57.021464]ALGSEVASVSK;GVVGGSVAVLC[+57.021464]PYNPK;HNVDLQVLKPEPELLYGDLR;IVEGEPSLK;IVEGEPSLKAPK;KTGQLC[+57.021464]VLVIDSNGYVNPNYSNR;LPC[+57.021464]HFPC[+57.021464]K;LSDAGIYVC[+57.021464]R;LSVEDRPVK;LSVEDRPVKDTGDPAGESR;MSNEEDC[+57.021464]DVVINTLGK;MSNE…	26.0966	31.7251	24.8504	31.3475	23.4708	25.5658	25.6424	26.0632	30.4574	25.7828	25.4155	25.6038	29.6418	25.1447	29.746	25.5445	29.2371	25.1149	30.8226	25.2523	25.7526	25.1834	25.5165	30.2532
tr|M3X1L5|M3X1L5_FELCA	8	ALVYGILMGVAVPFPIPEADGC[+57.021464]K;DC[+57.021464]GSGFGVIK;ELNVSPC[+57.021464]PTQPC[+57.021464]K;EQNLFC[+57.021464]WEIPVQIEG;NEYPSIK;SGINC[+57.021464]PIQQGK;TYSYLNK;WQLLGDK	19.3337	26.8215	22.6107	26.4	21.7529	22.0142	21.4033	22.3593	27.2808	21.5484	21.9009	21.3323	27.8258	25.1531	28.1443	21.9452	27.8979	23.4483	27.1037	23.8489	23.5807	24.3409	22.4738	26.5879
tr|A0A2I2UAS8|A0A2I2UAS8_FELCA	5	DGFTSEGEILEISDIQR;GQAGEYEC[+57.021464]VTHNGVNSAPDSR;LGASSASMR;LLISGTAEGLK;SNILYAGNDR	18.2809	25.4373	18.563	25.5322	19.079	18.1789	18.5178	18.9283	24.4764	20.7268	18.1664	19.8146	23.113	18.3187	22.913	17.8068	22.5214	17.7689	24.7371	20.4099	18.8967	17.1932	19.2056	24.5994
tr|A0A337SFT2|A0A337SFT2_FELCA	31	ALYVHGGYK;C[+57.021464]FSSDFMAYDIAC[+57.021464]DR;C[+57.021464]INQSIC[+57.021464]EK;C[+57.021464]NGHASLC[+57.021464]NTNTGK;C[+57.021464]NPGTGQC[+57.021464]VC[+57.021464]PTGWVGEQC[+57.021464]QHC[+57.021464]GGR;C[+57.021464]TWLIEGQPNR;DLDMFINASK;DNPMYYC[+57.021464]NK;EC[+57.021464]DRPC[+57.021464]VNGGR;EEYSNLK;EEYSNLKLPR;GDEC[+57.021464]QLC[+57.021464]EVENR;GEAC[+57.021464]DIPHC[+57.021464]IQDC[+57…	26.5791	24.4345	26.1434	31.0986	26.2479	26.7915	25.8251	25.8821	24.3339	25.5186	26.0733	27.7562	25.7386	27.1072	23.7802	26.9478	25.9981	27.2808	31.2184	27.0467	27.0824	27.6538	27.8579	30.4157
tr|A0A5F5XL80|A0A5F5XL80_FELCA	59	AFLDC[+57.021464]C[+57.021464]NYITQLR;AGDYIEFHYR;AVLYNYQDVGELK;AVLYNYQDVGELKVR;AVVISIQTPDNILIK;AVVISIQTPDNILIKK;C[+57.021464]AEENC[+57.021464]FMHPMDEK;DFDSVRPIASWLNEQR;DLNLEVSIELPSR;DSITTWEILAVSLSDKK;DVPDHKDLNLEVSIELPSR;EALQLIEK;EEVHAIDLSDQVPDTDSETR;EPGQDMYVLPLTITEDFIPSFR;ETDHMGTVNINIPANQELTSGK;EVVADSVWVDVKDSC[+57.021464]VGK;FFKPGMPFDLMVFVTNPDGSPAR;FLMDGVK;FLMDGVKKPLK;FYHPDKEDGLLSK;GIC[+57.021464…	28.7819	25.284	28.917	25.57	28.4558	29.2779	29.322	28.7688	26.0284	29.1329	28.8531	29.0164	25.1396	29.0401	27.2019	29.4691	25.4078	29.4209	26.5057	29.3805	29.6564	29.7873	29.4383	25.8872
tr|A0A2I2UUM4|A0A2I2UUM4_FELCA	4	GGTC[+57.021464]NFSPC[+57.021464]PLFTR;IDGTC[+57.021464]YGGK;KGGTC[+57.021464]NFSPC[+57.021464]PLFTR;SDHYIC[+57.021464]AR	16.1042	27.0829	18.5464	26.1404	17.6503	17.0343	17.2072	16.6429	25.1586	16.8017	15.8848	15.383	24.7897	17.0677	25.0835	16.9104	26.1933	17.9569	26.5843	16.1484	16.3773	16.9228	16.3223	25.6997
tr|A0A5F5Y3Z8|A0A5F5Y3Z8_FELCA	4	C[+57.021464]TYETTQEDK;MNITDC[+57.021464]HLR;QHMDSNPTNYGPNYC[+57.021464]NEMMR;YIIVAC[+57.021464]EGDPYVPVHFDDSV	17.1455	26.2366	16.3504	26.6094	18.549	17.4911	17.1314	18.3905	26.6764	18.6666	17.6602	18.1189	27.2395	16.9881	27.3523	16.6456	27.2311	15.5346	26.2302	16.5149	16.471	20.1815	17.7563	28.1332
tr|M3WPG6|M3WPG6_FELCA	8	DGGREYVAQFEASALGK;DLVTVYVDAVK;DLVTVYVDAVKDGGR;EYVAQFEASALGK;EYVAQFEASALGKQLNLK;HFWQQDDPQSPWDR;VKDLVTVYVDAVK;VKDLVTVYVDAVKDGGR	30.5767	24.1411	30.2868	23.4784	29.881	30.7175	30.9005	30.4491	21.7818	30.1723	30.0866	30.1968	23.1185	30.1544	24.1255	29.5958	22.632	29.7172	25.0695	30.1193	30.232	29.845	30.6107	25.1589
tr|M3W230|M3W230_FELCA	21	C[+57.021464]HALATC[+57.021464]VNHK;DGPC[+57.021464]GTVMTR;DLNININFAC[+57.021464]SYPLDMK;DSQC[+57.021464]SGFIER;DSTIQVVENGESPQGR;DWISVVTPAR;FAGNYDLVYLHC[+57.021464]EVYLC[+57.021464]DTVNEK;FSVQMFR;FVGQGGVR;GDRDWISVVTPAR;GHC[+57.021464]C[+57.021464]LWDAPVQVK;KNVQAVVSR;LEC[+57.021464]GANNIK;LMPGLGC[+57.021464]TDVDEC[+57.021464]AEPGLSR;MDDGTWSC[+57.021464]QC[+57.021464]K;QDFNITDLSHLER;RLEC[+57.021464…	21.5406	32.6596	21.6533	33.2456	21.8471	22.3381	21.6519	21.1792	33.2593	20.9567	21.4174	21.3944	31.7521	21.089	30.6377	20.789	31.0625	20.0951	32.4992	20.9629	21.0975	20.6776	21.4214	32.9037
tr|A0A5F5XLK1|A0A5F5XLK1_FELCA	4	ALSGHLEEVVLALLK;DITSDTSGDYR;GLGTDEDTLDEILVSR;GVDEATIIDILTK	18.0269	20.5396	17.671	20.3649	18.0194	18.5395	17.7616	18.1056	21.4193	18.3754	19.4178	19.1048	20.314	18.9709	18.1385	17.2871	19.4494	18.4786	20.5446	19.4077	19.8241	19.0587	19.2438	22.0144
tr|M3X2J1|M3X2J1_FELCA	8	GFGFGLVK;LTFDTTFSPNTGK;LTLSALVDGK;NNFAVGYR;VNNSSLIGVGYTQTLRPGVK;WC[+57.021464]EYGLTFTEK;WNTDNTLGTEIAIEDQIC[+57.021464]QGLK;YQLDPTASISAK	19.5929	23.8996	19.4263	23.425	19.1822	19.3862	19.8138	19.2271	24.2576	18.6679	19.2202	19.8265	24.6218	19.9106	22.5975	20.3111	21.4286	21.1651	23.7561	19.2683	20.5032	22.7349	19.4885	24.3844
tr|M3WDQ9|M3WDQ9_FELCA	14	ALASSAPNLQTETSR;ALELGADFDQVSPVDDVLHR;DRPPGPLNPLYGTVR;FLSVVQFNPFPAELVK;GLVSDVPQELQAVAQQFSLPQK;GQLPTWATSILR;LAQELEGLAR;LQQELQNLK;LSSTSSEETQLFR;MHEQMAPGVEAVPETLLSLR;NLDLLSPAAHR;SIGSTIYTQLK;TLAEEFPGWEAASR;VLEELDGVGK	24.9935	25.1347	25.2652	24.6224	24.5739	25.0223	24.7841	24.7653	23.248	24.9868	25.9387	24.326	23.4783	23.2841	24.21	24.2836	24.6626	24.8823	24.749	26.6855	25.6578	23.375	26.0095	24.383
tr|G4XSV9|G4XSV9_FELCA	14	ALLSAPWYLNHITYGPDWR;DLYVVEPLEFEGGAQQK;EEVPVNYLK;ELELITR;EVIEYAR;GLETFSQLIWR;GLLLDTSR;GSYNPVTHVYTAQDVK;GYVVWQEVFDNK;HYLPLTSILDTLDVMAYNK;KGSYNPVTHVYTAQDVK;SVTNLDLAFK;TEIEDFPR;VPPDTIIQVWR	20.294	25.7845	21.4732	25.7072	20.5807	19.5684	20.3328	20.5864	26.4971	20.6378	20.8678	20.4019	26.4159	21.2455	26.7194	20.4167	25.5307	20.8591	26.3027	20.6682	19.6901	20.2628	21.22	25.574
tr|A0A2I2UDI7|A0A2I2UDI7_FELCA	21	DEASSVEVTWPDGK;DKPVC[+57.021464]VNTYGSYR;DVAAEAGVSK;EEIYFLNTNNAFSGVATYTDK;EHGDPLIEELNPGDALEPEGR;EPLPAAEEGR;FSMPSPVR;GNQGFSNNWLR;GVALADFNR;GVASLFAGR;IIDGGSGYLC[+57.021464]EMEPVAHFGLGK;LVNIAVDER;NNRWEDILSDEVNVAR;QGNAIGVTAC[+57.021464]DIDGDGR;REHGDPLIEELNPGDALEPEGR;REPLPAAEEGR;SSPYYALR;SVASEEMNSVLEISYPR;SVASEEMNSVLEISYPRDEDR;VDIVYGNWNGPHR;WEDILSDEVNVAR	22.2242	28.9382	21.8902	27.9551	22.1675	21.5668	22.262	21.3656	27.7183	21.4391	20.8678	21.3793	25.9791	22.1015	25.4952	21.9881	26.4407	21.9397	27.5771	21.7979	22.5144	22.1735	22.1413	27.5451
tr|M3X0E0|M3X0E0_FELCA	2	ARDDC[+57.021464]EPLMK;GVC[+57.021464]ISPEAIVTDLPEDVK	18.3658	23.1528	18.3798	23.4703	14.4051	18.7438	15.7434	18.4499	21.855	11.2085	11.9955	13.2898	21.9771	18.3933	18.3363	13.3376	22.027	10	23.591	12.3634	13.6265	13.7812	14.9511	24.5369
sp|Q2MHN1|FRIL_FELCA	6	ALFLDVQKPSQDEWGK;DDVALEGVGHFFR;LSGPQAELGEYLFER;NLNQGLLDLHALGSAR;QNYSTEVEAAVNR;TLDAMEAALLLEK	22.3867	24.0984	22.2794	22.8893	21.2049	22.5645	21.3247	22.0565	21.0094	21.139	20.6963	19.7636	20.2714	19.8481	19.1036	18.4957	19.9836	24.3829	23.0953	19.7333	20.1375	19.2262	18.802	23.7821
tr|A0A2I2UKK1|A0A2I2UKK1_FELCA	74	AEVQGALEK;ALC[+57.021464]SPQVDFTLSSEK;ALEALQEEDLIDEDDIAVR;ANTFLGER;ASAGILGAHAAAITAYALTLTK;C[+57.021464]C[+57.021464]QDGLTR;C[+57.021464]C[+57.021464]QDGLTRLPMIR;C[+57.021464]SIFYGAPTK;DAESC[+57.021464]GLHLLLGGPEVQLVAK;DHAVDLIQK;DKVGLSGMAIADITLLSGFSALR;DMSGSPASGVPVK;DMSGSPASGVPVKVSATLSSGSASR;DSSTWLTAFVLK;EAPKVADEQESR;EGAIHTEEMVYELNPLDHR;EVYTPSSLFQDDFVIPDISEPGTWK;EYLILGLDGATYDLK;FGLLGEDGDK;FGLLGEDG…	28.705	27.7086	28.3855	28.1074	28.318	28.2898	28.4355	28.3532	28.4367	28.6576	28.7016	28.1568	27.6881	28.1801	28.0145	29.4547	27.834	29.2292	28.5699	28.3718	29.3954	29.6033	28.7568	28.0686
tr|A0A2I2V4P2|A0A2I2V4P2_FELCA	27	AVISSGFDVFAK;C[+57.021464]PGPVSFENGMFTPR;C[+57.021464]SSNLVLTGSAER;DATEVINSLDNVNYK;DFHINLFR;DHESELLNK;EC[+57.021464]QSNGVWSGTEPIC[+57.021464]R;EILNINQQR;ELNELGSK;EVVTDQFLC[+57.021464]SGTENDDNPC[+57.021464]R;GALISDQWVLTAAHC[+57.021464]FR;GESGGAVFLER;HAFILQDTNALYQVFEHMLDVSK;HAIILLTDGK;IIMSVLHDNSR;KNQGILEFYGDDIALLK;LAVDNIKEILNINQQR;LDVDWKELNELGSK;LGMSTAAWQEIR;MSTHARPIC[+57.021464]LPC[+57.021464]TVEA…	25.5355	25.0096	25.9261	25.6255	25.1883	25.1598	25.3621	25.651	26.2034	25.2321	25.0841	25.6806	25.8759	25.6416	25.7222	25.4569	25.1729	25.1367	26.0119	25.3154	25.4822	25.6826	25.5291	25.4005
sp|P49064|ALBU_FELCA	86	AAC[+57.021464]LTPKVDALR;AAC[+57.021464]LTPKVDALREK;ADLAKYIC[+57.021464]ENQDSISTK;AEFAEISK;AFKAWSVAR;ATEEQLK;ATEEQLKTVMGDFGSFVDK;C[+57.021464]C[+57.021464]AAEDKEAC[+57.021464]FAEEGPK;C[+57.021464]C[+57.021464]AAEDKEAC[+57.021464]FAEEGPKLVAAAQAALA;C[+57.021464]C[+57.021464]TESLVNR;C[+57.021464]C[+57.021464]THPEAERLSC[+57.021464]AEDYLSVVLNR;DELPADLPPLAVDFVEDK;DELPADLPPLAVDFVEDKEVC[+57.021464]K;DKYG…	36.696	34.6404	36.3652	34.6972	36.7126	36.5446	36.4652	36.7175	35.0522	36.6979	36.647	36.5811	35.2751	36.6059	36.0756	36.5248	35.1513	36.6673	34.63	36.5425	36.6328	36.5579	36.353	34.9242
tr|M3WHG4|M3WHG4_FELCA	5	ASDGVPQVIVVLTGGHSDDGLALPSAELK;EFLYDVIK;EHFQLVR;GLEYVMQNHLTEAAGSR;SADVNVFAIGVEDSDEGALR	18.7687	24.4589	18.7134	24.3027	17.8899	20.0512	18.7062	18.0922	24.5976	17.7798	18.1169	19.0255	24.0096	19.4485	22.6878	20.5122	24.9261	20.2336	25.4199	18.9687	18.5744	19.5704	19.872	25.5832
tr|A0A5F5XF87|A0A5F5XF87_FELCA	19	C[+57.021464]FDHHFLQGSR;C[+57.021464]NEYYLLSGAK;C[+57.021464]PPPPLPLNSK;C[+57.021464]TKPELTNGYISDVK;DRVQYEC[+57.021464]TAGYYTAGGR;DTYIDESSIIGSELR;ITC[+57.021464]TQEGWSPEPR;LIENGYFHPIK;LSFSC[+57.021464]LAGYSTATGK;LSFSC[+57.021464]LAGYSTATGKQEER;NRC[+57.021464]PPPPLPLNSK;QGYDLSPSTPLSELSVQC[+57.021464]NR;RDTYIDESSIIGSELR;SYYFPMR;TTGGKDEEVVQC[+57.021464]LADGWSSQPTC[+57.021464]R;TYGWSLTPR;VLHGDLIDFVC[…	24.2746	24.0122	25.6486	25.4058	25.4497	23.6353	25.5328	23.7179	23.358	23.5912	23.0739	24.582	21.8537	24.8874	21.3365	24.6472	22.5033	24.3674	22.2392	24.6701	24.9076	24.3491	24.9515	23.0617
tr|A0A337S8H7|A0A337S8H7_FELCA	13	AAGAHWDGEK;AAGAHWDGEKEVLVVER;AHVWTDR;AYAPPFLR;EVLVVER;GAPALLTC[+57.021464]VNR;HLEEAQQVVHWDR;IFHLTVTEPVAEPPPR;LLDLYASGER;LLDLYASGERR;LQVTDNPR;RIFHLTVTEPVAEPPPR;VAVGADAFAR	20.5213	30.3802	21.1467	30.3224	20.5126	21.097	20.3976	20.766	29.7125	20.1479	20.5585	19.9436	29.0986	19.8044	29.0785	19.8735	27.66	20.5721	29.9715	19.9037	19.8703	19.4999	21.0889	29.531
tr|M3W950|M3W950_FELCA	7	C[+57.021464]GGHC[+57.021464]PGKPQESEPC[+57.021464]DTQK;C[+57.021464]IGEQQDIR;C[+57.021464]TGLLGGGVSVNDC[+57.021464]C[+57.021464]LNPAYAFQKPGSK;HC[+57.021464]YNIQR;RPC[+57.021464]LHVPEC[+57.021464]IDPEDEK;RPC[+57.021464]LHVPEC[+57.021464]IDPEDEKL;TISC[+57.021464]EAIPGQQTR	23.9392	19.0891	24.4498	20.5131	24.398	23.7556	24.1606	24.2725	19.5471	23.8534	23.7564	24.5189	18.3942	24.6934	20.2386	23.3682	18.8184	22.2142	20.0108	24.2831	22.6625	23.6429	24.1571	19.4682
tr|A0A2I2U9C6|A0A2I2U9C6_FELCA	9	FIIPQIVK;GEMMDLQHGSLFLQTPK;ITVVGVGQVGMAC[+57.021464]AISILGK;IVADKDYSVTANSK;IVVVTAGVR;MVVESAYEVIK;SADTLWDIQK;SLADELALVDVLEDK;SLADELALVDVLEDKLK	19.7536	25.1187	19.8756	24.1089	19.5653	20.1043	19.3149	19.5796	23.9242	19.3798	19.3778	20.5319	24.9018	20.3878	23.9405	19.9477	22.4534	20.9769	24.2128	19.9674	19.9938	19.669	20.6404	23.4712
tr|A0A291NH43|A0A291NH43_FELCA	1	FTC[+57.021464]QVTHEGSTVEKNVVPAEC[+57.021464]S	11.6793	10	19.676	10	11.0255	13.8777	17.7269	10	17.5514	18.3552	19.2662	20.7191	13.3527	21.8865	20.3553	12.4671	22.2099	22.696	13.0444	20.6837	20.7351	23.0647	18.0194	17.6309
tr|M3WR11|M3WR11_FELCA	6	DISYLYR;EAHKDISYLYR;FNWDHC[+57.021464]GQMAPAC[+57.021464]K;GWDWSSGHNR;ILNVPLC[+57.021464]K;TELLNVC[+57.021464]MDAK	19.6229	26.8927	20.7797	26.7899	19.22	20.0757	19.844	20.3664	27.1898	20.647	21.2175	19.5543	25.9513	19.3956	25.828	19.6978	25.5281	20.3801	26.2773	19.6123	19.6861	19.274	19.5296	26.4181
tr|M3VZX9|M3VZX9_FELCA	2	ELQDVDLAEVKPLVEK;ISGWTQALPDMVVSHLFGK	16.3907	21.3172	15.8238	21.7284	16.4354	17.5227	20.0892	15.9987	20.0543	17.4292	13.377	17.7031	22.5344	17.0089	21.8181	19.2798	17.548	14.4121	19.96	19.1153	17.4044	17.0122	17.486	19.6135
tr|A0A337SIN6|A0A337SIN6_FELCA	2	ALGPQQVTR;YEC[+57.021464]LC[+57.021464]KPEFTGPTC[+57.021464]GR	19.4567	23.8465	13.6501	23.1552	15.6086	14.5417	20.4123	13.6152	23.5559	14.4532	14.8048	13.3643	20.7859	14.7957	20.7589	20.8093	22.0067	20.8491	21.1627	11.9894	20.1665	18.606	13.2361	22.4638
tr|A0A2I2UV24|A0A2I2UV24_FELCA	10	AVLDDC[+57.021464]SC[+57.021464]C[+57.021464]LVC[+57.021464]AR;C[+57.021464]EEDLLLPQPDC[+57.021464]PAPR;C[+57.021464]PAQC[+57.021464]PVR;DGQIGC[+57.021464]VPR;GESC[+57.021464]SLLEPC[+57.021464]EESR;KVEVPGEC[+57.021464]C[+57.021464]EK;QRGESC[+57.021464]SLLEPC[+57.021464]EESR;TPPTC[+57.021464]APGVR;VEVPGEC[+57.021464]C[+57.021464]EK;WIC[+57.021464]DSNEK	18.5773	27.7578	18.9146	27.1672	18.1559	18.3269	18.4659	19.5907	28.598	18.0192	18.9882	19.1285	26.8675	18.4443	25.7108	18.8141	27.6255	18.5847	28.236	18.4451	17.746	21.1782	17.9451	27.9439
tr|A0A337SCH1|A0A337SCH1_FELCA	14	EFGSPHGINLAAVDAAFTC[+57.021464]PGSSR;GDKVWVYPPEK;GDKVWVYPPEKK;GGYTLVDGYPK;GGYTLVDGYPKR;GHNSVFLIK;GHNSVFLIKGDK;LEKEFGSPHGINLAAVDAAFTC[+57.021464]PGSSR;LLQEEFPGIPSPVDAAVEC[+57.021464]HR;LYLIQGTQIYIFLTK;RGHNSVFLIK;RLEKEFGSPHGINLAAVDAAFTC[+57.021464]PGSSR;VWVYPPEK;VWVYPPEKK	32.5887	27.8721	32.1478	27.4482	32.3823	32.4063	32.4039	31.921	27.1475	32.2034	32.3581	32.6183	27.8534	32.4344	27.8292	32.5996	26.8202	32.1552	28.3673	31.8318	32.5386	32.468	31.6004	28.2481
tr|A0A337SCB7|A0A337SCB7_FELCA	4	HNVDDSLLTTVGSLLEDETYTVR;SPQGLGAFTSVVR;TGEQAPASAPR;VLAFTSVGDGPLSDPIQVK	18.175	21.3219	17.1472	20.2175	17.2309	17.5355	18.003	18.0031	19.9104	17.5517	16.1146	18.4393	21.081	19.2837	19.1768	17.1475	19.8273	20.8623	20.2552	17.8474	16.8484	17.9401	17.4378	21.012
tr|M3WEQ2|M3WEQ2_FELCA	8	HIQPGAFDTLDSLLELK;LDEGLFGR;LQDNELR;NLHDLDVSDNQLER;NPFNC[+57.021464]VC[+57.021464]PLSWFGPWVR;VALASPEETR;VPEGEEAC[+57.021464]GEAR;YLQGSTAQLR	18.9171	26.8142	20.493	27.314	19.8541	19.5706	19.1435	18.6385	27.2749	20.2486	19.0463	21.4679	25.7814	19.6672	25.0671	20.7757	26.374	20.2645	26.8425	20.2801	19.6474	19.8733	20.469	27.0603
tr|A0A337SBN3|A0A337SBN3_FELCA	3	LQVSVC[+57.021464]C[+57.021464]K;QGYEAC[+57.021464]QAQGPGAFK;WEC[+57.021464]ALPFAPFGPVR	19.1968	24.4916	19.2607	23.4061	16.9764	17.4413	18.1775	16.827	24.3202	16.1988	20.0531	16.831	22.8159	19.357	23.2343	18.6293	22.9464	17.3123	23.9411	19.1221	18.3049	19.2536	16.4564	23.2822
tr|A0A337S6R6|A0A337S6R6_FELCA	6	C[+57.021464]SSTVYAGDDGQER;EISGFEGDTVSLQC[+57.021464]TYR;ESGFIISR;KLTLQDAGK;VSLQDNPQELTLK;YFC[+57.021464]GVSK	17.9461	25.4966	18.8887	26.2803	17.3848	17.6125	17.8615	18.2223	26.9383	18.287	18.3226	19.1042	25.7553	18.1618	25.6688	18.4907	25.123	18.2764	25.9191	18.8713	18.5418	19.2878	18.5789	25.6729
sp|P79171|AMPN_FELCA	34	AELVNEADK;AELVNEADKLR;ALEQALEK;APSGVLIR;AQNDLFK;AQVIHDAFNLASAQK;DLMVLNDVYR;ESALLYDR;ESTNIVIIHSK;FLSYTLDPNLIR;FSTEFELQQLEQFK;FSTEFELQQLEQFKK;GALAC[+57.021464]SNQVWILNR;GPSVPFGEDPTWK;IQTQLQTDLSVIPVINR;KIQTQLQTDLSVIPVINR;KNPQNNPIHPNLR;KVLATTHMQATEAR;LAATLFAQWK;LFQDYGTGSFSFSNLIQAVTR;LPDTVSAIMDR;MGIASYLHTYK;MLSNFLTEDLFK;NNMDTGFGSATR;NPQNNPIHPNLR;QVTPLFNHFER;SDQIALPDFNAGAMENWGLVTYR;SEFQGELADDLAGFYR;SEV…	23.4112	27.6957	23.52	26.8955	23.5784	23.3221	23.0905	22.9567	27.4136	23.5671	22.4944	23.8041	26.8839	23.4912	26.7283	23.3924	24.9002	24.0291	26.4396	23.4551	23.4575	23.6815	23.456	25.8436
tr|A0A5F5XE59|A0A5F5XE59_FELCA	7	ALLNVVDNAR;IAVSKPNGPQPQADLQTLLQSGAQVR;LFVVPADEAQTR;LLVSC[+57.021464]WGHSEPSMR;QLQALAPQGVK;RFWPAIDDGLR;SQLEAVFLR	19.9233	25.3847	19.7494	23.7612	19.7843	21.3519	21.0464	21.2005	24.0254	20.3232	18.7793	19.8785	23.0136	21.4652	22.7836	20.472	21.7422	20.6075	23.8043	19.0221	19.6445	21.7964	18.7897	23.3298
tr|M3WQ38|M3WQ38_FELCA	5	LPHHDNYDSR;TVEPYPLVIAGEHNIPWLLNLPGQGR;VFIYGTLK;VLLDGANGR;VTVLEWEGR	19.9173	25.0929	18.2719	24.6166	18.9164	17.9905	18.1078	18.7429	24.0635	19.2603	19.4145	19.6754	23.8626	17.4402	24.0937	19.9655	24.1811	25.33	25.7322	18.9842	17.6832	23.2568	19.6203	24.0364
tr|M3WII3|M3WII3_FELCA	38	ALYGGFTVQNEANK;ALYGGFTVQNEANKYQLSVNK;ALYGGFTVQNEANKYQLSVNKYK;DNDGWITADPK;DNDGWITADPKK;EC[+57.021464]EEIIR;EDGGGWWYNR;EEAPSLRPVPPPVSGGGYR;ENENAINEYSSELEK;ENENAINEYSSELEKHR;HGTDDGVVWMNWK;IQKLESDVSAQMDYC[+57.021464]R;ISQLTNMGPTELLIEMEDWK;ISQLTNMGPTELLIEMEDWKGDK;ISQLTNMGPTELLIEMEDWKGDKVK;KQC[+57.021464]SKEDGGGWWYNR;KWDPYKQGFGNIATNADGK;KYC[+57.021464]GVPGEYWLGNDK;LESDVSAQMDYC[+57.021464]R;LYIDETVNSNIP…	23.7762	23.4376	32.3252	24.965	32.2595	24.3332	32.4717	24.1793	22.262	31.3667	25.6619	24.5221	23.079	31.9176	27.0715	32.2506	23.7497	31.6319	26.1769	31.9919	24.4343	23.9806	24.2043	25.3507
tr|A0A337S431|A0A337S431_FELCA	11	ASGDLDDDQPKEEK;ASTLGDHC[+57.021464]EDINEC[+57.021464]LEDK;C[+57.021464]EYC[+57.021464]DSGYR;C[+57.021464]INTEGSYK;C[+57.021464]VDIDEC[+57.021464]SQVQQLC[+57.021464]SQGR;DSDDYAQLC[+57.021464]NIPVTGR;MTC[+57.021464]VDVNEC[+57.021464]DELNNR;QGTYYDPVK;QLC[+57.021464]C[+57.021464]C[+57.021464]SVGK;VQEGYTC[+57.021464]DC[+57.021464]FDGYHLDMAK;YTC[+57.021464]IC[+57.021464]YEGYK	19.2695	25.3409	20.2399	25.1399	20.0244	19.6494	20.6421	20.8439	25.9945	19.2674	20.2227	19.9724	25.3781	20.8689	24.815	20.6995	25.7322	18.0391	26.7712	19.3836	19.7707	18.4428	18.851	26.4723
tr|M3WMG2|M3WMG2_FELCA	49	ASC[+57.021464]C[+57.021464]C[+57.021464]SLGK;C[+57.021464]APGTC[+57.021464]QNLDGSYR;C[+57.021464]EC[+57.021464]EIGYELDR;C[+57.021464]EC[+57.021464]PVGFFYNDK;C[+57.021464]IC[+57.021464]KPGFQLASDGR;C[+57.021464]IC[+57.021464]NSGYEVDSTGK;C[+57.021464]IC[+57.021464]PPGYSLQNDK;C[+57.021464]LC[+57.021464]PDGFSLSSTGR;C[+57.021464]PAGYVLR;C[+57.021464]PPGFYTSPDGTR;C[+57.021464]PTGYYLNEDTR;C[+57.021464]S…	23.8212	28.3134	23.5217	28.0535	22.391	23.244	23.0057	23.3592	28.009	23.1319	23.8662	22.6724	26.7934	22.0796	25.8791	24.1727	26.3701	23.2355	27.6626	23.5417	23.8937	22.5301	23.0364	27.8993
tr|A0A5F5XGD0|A0A5F5XGD0_FELCA	33	AIGEKLPEC[+57.021464]EAVC[+57.021464]GKPK;AKDIAPTLK;DIAPTLKLYVGK;DYAEVGR;GSFPWQAK;HYEGSTVPEK;HYEGSTVPEKK;IMGGSVDAK;IMGGSVDAKGSFPWQAK;LKQKVPIDER;LPEC[+57.021464]EAVC[+57.021464]GKPK;LRTEGDGEYTLNSEK;LRTEGDGEYTLNSEKHWTNK;LYVGKNQPVEIEK;NLFLGHK;NLFLGHKDDAK;NLFLGHKDDAKAK;NPVDQVQR;NTNFNFTELLK;QKVPIDER;TEGDGEYTLNSEK;TEGDGEYTLNSEKHWTNK;VAEYGVYVK;VAEYGVYVKVPSILAWIQETTAGN;VGYVSGWGR;VMPIC[+57.021464]LPSK;VMP…	32.5056	29.9804	33.0177	30.4469	32.3107	32.7724	32.3798	32.5133	31.0053	32.3741	32.7665	32.2373	30.8371	31.8758	30.5387	32.8258	30.6023	31.3454	31.0077	32.5018	31.42	32.7632	32.6897	30.1199
tr|A0A2I2UTZ7|A0A2I2UTZ7_FELCA	33	AILPFFPK;AQGDFDPGAK;C[+57.021464]DIYQSTQAGAK;DLPVTFR;DQPVSLR;EGANPGFHEAIGDVLALSVSTPK;ENYNQEWWNLR;EVVC[+57.021464]HASAWDFYNGK;FHVPSSVPYIR;FVEEYDR;GPLHTC[+57.021464]DIYQSK;IAFLPFGYLVDQWR;IDATEAMIK;KFVEEYDRR;KYEDLLWAWK;LGFSKPWPEAMK;LNGYEDAGDSWR;LQEEAALLNQEFAEIWGQK;QDGFSDTGAYWR;QGANPGFHEAIGDVLALSVSTPEHLYK;QVVC[+57.021464]HASAWDFYNR;RQQYNSLLSNMNR;SGSSRPWQEVLK;SMLEKPTDGR;TAIC[+57.021464]WSLDPELTHIMAISR…	26.6469	26.7901	25.7015	27.3039	25.0784	24.9276	26.153	24.3613	27.1037	25.5908	27.0675	25.2479	26.1486	25.5057	26.1787	25.0772	25.5927	26.0647	27.328	25.9949	24.6082	26.8602	26.8332	26.2977
sp|M3W955|APOA4_FELCA	37	ALVQQVEELR;ALVQQVEELRQK;DKVNSFFITLK;DLRDKVNSFFITLK;DSEKLKEEIR;EAVEHLQQSELTQQLNALFQDK;EKENQDRPLALPEQEQAPGPLES;ENQDRPLALPEQEQAPGPLES;ENVDNLQSSLTPYADEFK;ENVDNLQSSLTPYADEFKAK;GHLTPYADELK;GHLTPYADELKVK;GLQESLAQLNSHLDR;IDQNIEELK;IDQNIEELKGHLTPYADELK;IDQNVEELR;IDQNVEELRR;ITANADELR;ITANADELRQR;KELEELR;KLVPFATELHER;LAPVAEDVR;LGPYADELR;LGPYAGGMEDHLSFLEK;LGQVNTYADNLQK;LGQVNTYADNLQKK;LLPHANEVSQK;LNHQLEGLAFQM…	29.1653	24.8803	29.6551	25.1673	28.5475	28.3974	29.1271	29.0831	24.2567	29.019	29.0445	28.724	25.4551	28.5898	23.926	28.8648	27.3233	27.5879	24.7757	28.7927	28.1149	28.9932	30.3423	25.2661
tr|A0A337SMR1|A0A337SMR1_FELCA	9	C[+57.021464]NFYDNTDPEC[+57.021464]VTNLQEVSR;DAIVLHDLGNIFTR;EFSHIAFLTIK;HLHYWFVESQK;IVGNSGLNIYNLYAPC[+57.021464]AGGVPGR;LWSSLQTHC[+57.021464]C[+57.021464]SQNK;LYQSMQSQYLK;QYSGYLR;RPWLVDYGDSGEQIAGFVK	21.3483	23.8897	22.5155	21.6371	22.3082	20.8395	23.1931	21.2291	24.0686	22.0448	22.3667	21.836	23.4395	21.364	23.4195	22.4688	23.4862	21.0769	24.4985	21.9597	20.1035	20.0743	23.7109	23.9561
tr|A0A2I2UFP6|A0A2I2UFP6_FELCA	4	FKQPKPALPWNDFR;LGIFGFFNTGDEHAR;QPKPALPWNDFR;QTTVLGSTMPVNMFLGIPYAAPPLGPLR	20.1778	29.8993	19.2369	28.7964	23.0208	25.2336	19.7392	23.9851	29.651	22.9832	27.679	22.1312	33.1741	26.6184	32.4773	22.2006	32.9375	21.5774	30.2702	27.4436	26.9283	27.7491	20.7919	31.1751
tr|M3VWS9|M3VWS9_FELCA	12	AVIEEQPALC[+57.021464]EVFC[+57.021464]R;DIQAAGGIMTTK;DTDQAVVAALK;FVNMMEVVR;GGLSVAVPGEIR;GLAVALEK;GYELAHQR;GYNFSPASVETPEQK;LPWAHLFQPSIQLAR;MVVGASGGTK;QPVSSMC[+57.021464]PAIIVGR;YC[+57.021464]SEIGR	23.0307	27.4466	22.8527	26.6298	23.4005	22.9865	23.947	28.9305	26.3222	22.6172	22.6167	29.7569	26.1713	24.0478	25.1003	21.875	24.6538	23.3224	25.5985	27.6844	23.6627	24.287	27.9235	25.419
tr|A0A5F5XLA0|A0A5F5XLA0_FELCA	3	ADLEMQIESLK;ADLEMQIESLKEELAYLK;TKYETELNLR	18.6691	22.3763	17.8064	22.2359	19.7247	17.9422	21.1365	17.5582	21.1013	18.0185	18.3659	18.5606	20.7807	18.8002	20.2072	19.3606	21.2198	19.1191	21.8423	19.4631	20.0988	18.6584	19.1883	21.3958
tr|A0A5F5XXF9|A0A5F5XXF9_FELCA	14	AC[+57.021464]ASLGVAGGTC[+57.021464]R;AC[+57.021464]QAC[+57.021464]PEGSYK;AGSDPPEAPC[+57.021464]TGPPSAPR;ATAGNAPC[+57.021464]LPC[+57.021464]PAR;EC[+57.021464]GGHQEPGTGTPGTC[+57.021464]R;ETFTLYYR;GDLLFNVVC[+57.021464]K;LFSYTC[+57.021464]PSVLR;LPQELGGR;QAEEPDGPDSISSWHLK;SFGPLTQR;SHAPDPAAPVC[+57.021464]PC[+57.021464]LEGFYR;VDTIAADESFPASSAWAVGPR;WMVAVGGC[+57.021464]R	20.404	26.2607	21.8012	26.3364	20.6165	21.7306	20.6596	23.2283	26.6476	22.2896	21.7961	21.2067	25.2723	22.656	25.2458	20.8398	24.6263	21.5412	26.2932	23.5516	21.8613	21.131	20.6699	25.707
tr|M3W0Z1|M3W0Z1_FELCA	11	GALANNLLR;GTPVIDGHNDLPWR;LLTMFNNQLQTER;LPVGLEDVSK;LPVGLEDVSKYPDLVAELLR;NVPDDVLR;TLEQIDVIQR;VAGAGAVGFGGDFDGVSR;VASLVGVEGGHSIDSSLGVLR;WTEAEVR;YPDLVAELLR	21.4813	25.1172	20.9625	26.1091	22.0925	21.7117	21.9934	21.5848	24.404	22.8215	22.3517	21.1731	24.7727	22.2314	23.8639	23.7045	23.3427	22.6118	24.3848	23.6126	23.5279	22.9557	23.248	24.6878
tr|A0A5F5Y4N4|A0A5F5Y4N4_FELCA	3	ETPNLDR;NAYTPQEIVGGIPDDELLLPELLK;SGFYTTNGR	17.5559	22.7511	20.7869	22.2578	21.6173	17.3826	21.0506	16.7856	22.6134	15.3839	16.2405	16.4631	21.7817	20.9764	21.5074	16.6347	21.0746	17.8433	21.8537	16.2163	17.1487	22.1127	15.68	20.8012
tr|A0A5F5XC52|A0A5F5XC52_FELCA	8	C[+57.021464]YTNRVPFTYGGVTR;ENISDPTSPLR;IIPSAEDPNEDIVER;IIVPLNNR;MVETALTPDSC[+57.021464]YPD;TNFVYHLSDVC[+57.021464]K;TNFVYHLSDVC[+57.021464]KK;VPFTYGGVTR	23.6628	30.7561	24.9166	30.6761	23.2243	23.2445	23.595	25.0844	29.8093	25.9259	24.9127	25.8815	27.9381	25.4061	28.7201	23.9076	27.9198	22.6164	29.7616	25.1947	23.0124	24.2334	25.0581	28.7111
tr|A0A2I2UXY4|A0A2I2UXY4_FELCA	8	EEIIYLPC[+57.021464]IYR;FLHNPDAAQGFVGC[+57.021464]ALSSTIQR;GGFVLLDGETFEVK;HEIVQTLPLQDGLIPLEVR;NQGGTWSVEK;NTGIEAPDYLATVDVDPK;QFYPDLIR;SQPEPLVVK	21.4503	22.8097	20.8306	23.121	21.9384	21.9613	21.4347	21.2665	22.9571	21.4031	21.3973	21.777	24.0542	21.5117	23.3835	21.437	23.5908	21.8732	23.7921	22.2616	22.045	21.5387	22.048	23.9965
tr|A0A5K1VP01|A0A5K1VP01_FELCA	3	ASASGSGAQVGGTISSGSSASSVTVTR;SVGGSGGSGFGDSLVTR;TVLC[+57.021464]GTC[+57.021464]GQPADK	12.9413	25.6314	14.2765	24.7082	12.482	15.9151	14.02	14.5732	24.0806	10	10	13.0087	24.2171	13.9822	23.9345	14.6493	22.7623	10	24.518	12.4011	15.0844	13.1715	10	23.4927
tr|A0A2I2UP60|A0A2I2UP60_FELCA	12	AVDPDSPAEASGLR;ETDEFFK;EVLAEVASESPR;GANGYGFNLHSDK;IVEVNGVC[+57.021464]MEGK;KNELFSNF;LLVVDKETDEFFK;LLVVDKETDEFFKK;LLVVDPETDER;LVEPGSPAEK;LVEVNGENVEK;STSSDTSEELNSQDSPR	22.4077	26.8865	22.5226	26.7332	23.0612	22.0458	23.2754	21.7329	25.951	22.9362	23.9939	21.0363	24.1792	23.2445	25.4916	23.8931	23.567	23.9181	25.3364	23.1621	23.5641	23.8022	24.003	24.8146
tr|A0A2I2U9W3|A0A2I2U9W3_FELCA	11	DWVIPPINLPENSR;FAIQTDPNSNDGLVTVAKPIDFETNR;FLEAGIYEVPIIITDSGNPPK;GPFPQELVR;IDPVNGQITTIAVLDR;ISGGDPTGR;LNGDFAQLNLK;LSDPANWLK;TGFPEDVYSAVLSQDVHEGQPLLNVK;VC[+57.021464]QC[+57.021464]DSNGDC[+57.021464]TDVDR;YMQQNIR	24.2472	26.3388	24.1492	26.2653	24.698	24.1619	23.9155	24.6584	26.0945	24.7344	24.7211	25.295	25.3821	25.4684	25.3847	25.3553	25.7438	26.0733	26.1986	25.6751	25.3274	25.5504	25.5927	26.0099
tr|A0A5F5XYV1|A0A5F5XYV1_FELCA	1	SIDNGIFVQLVQANSPASLVGLR	10	20.7426	10	18.3456	11.9442	10	13.6699	10	18.1933	10	10	10	20.8528	10	19.2337	10	19.4993	10	20.3468	10	10	12.3519	12.1566	20.2503
tr|A0A2I2V0N3|A0A2I2V0N3_FELCA	18	DAMWIGFITR;DC[+57.021464]PDPC[+57.021464]IGW;DRTQSLDVYELNPK;GPVPWYTINLDLPPYK;GQYETYLR;IIQIVDQK;IIQIVDQKLPGLLGNFPGPYEEEMK;ILAPAYFILGGNK;LPGLLGNFPGPYEEEMK;LTVFTTLMDVTK;NMINAFVPSGK;SGEGC[+57.021464]VITR;SPFFLDDR;STYPPSGPTYR;TQSLDVYELNPK;TTQENISFATIYDVLSTKPVLNK;WHELMADK;WYVLQTNYDR	21.7853	30.2871	21.4419	29.2376	21.1555	19.9657	20.5163	20.8635	28.6164	20.1048	20.0687	20.7817	28.1753	21.0009	28.8942	21.457	28.7827	21.854	28.6503	20.8629	22.5718	21.1111	21.5332	29.3209
tr|A0A2I2U1P2|A0A2I2U1P2_FELCA	7	C[+57.021464]YYFSVEK;C[+57.021464]YYFSVEKDIFEDAK;DIFEDAK;DSHWIGLTDSEHENEWK;EEQQWIK;SSHLVFINTR;WLDGTSPEYK	20.6484	26.7973	22.2016	27.7037	19.3738	20.6573	22.411	28.5836	28.5746	19.8993	28.9417	20.0536	25.809	22.0035	24.9268	21.1313	27.5474	28.726	28.5883	20.2274	28.6516	18.8041	21.5398	28.1616
tr|A0A2I2U1Z3|A0A2I2U1Z3_FELCA	37	ADVGFLPPLPTLDPEEK;AEPVIQYLK;C[+57.021464]C[+57.021464]QAEGPEAC[+57.021464]FNEEGPK;C[+57.021464]C[+57.021464]QAEGPEAC[+57.021464]FNEEGPKVAVK;C[+57.021464]LADMTLPEC[+57.021464]SK;EC[+57.021464]C[+57.021464]HTENPPDC[+57.021464]YR;ELTSLLEDVSAK;ELTSLLEDVSAKYDGC[+57.021464]C[+57.021464]EGDAVQC[+57.021464]IR;ESFLNNYIYEVSR;FGLQVLESINVAILSQK;FGLQVLESINVAILSQKFPK;FTESENVC[+57.021464]EER;GEC[+57.021464]IISS…	28.6684	26.177	28.7914	27.0969	28.7163	28.4814	28.6578	29.0255	25.3997	28.279	28.2439	29.0086	25.5583	29.2574	26.4996	29.2926	25.5434	28.6437	27.1292	29.0256	28.6995	29.1488	28.7587	25.9479
tr|A0A2I2UGD4|A0A2I2UGD4_FELCA	13	DRHGLSVVTPLK;DTGNLFC[+57.021464]TRPVDR;GPGVDREPINLFYVER;GWVTVDENSGSITTFR;HGLSVVTPLK;NDLPFGPYQVPVR;NQDEGPEC[+57.021464]SPAVQTVQIR;QQVNLQIGVVNEAPYSK;TNEGVLYVVKPLNYEER;TSYVTSVEENR;TSYVTSVEENRVDVEILR;VILC[+57.021464]DC[+57.021464]VTENDC[+57.021464]ALR;VTVEDKDLINTANWR	24.1273	24.0954	23.1777	23.8608	24.1949	24.1021	24.01	24.0025	24.9268	24.7515	24.8981	24.402	25.0728	24.1619	25.1054	24.1388	25.5337	24.4393	25.1919	24.4538	24.4105	23.7596	24.9403	24.6498
tr|M3WLH3|M3WLH3_FELCA	19	ALNHLPLEYNFALYSR;C[+57.021464]PINC[+57.021464]LLGDYGPWSAC[+57.021464]DPC[+57.021464]VEK;DLQLSDVFLK;ESC[+57.021464]GYDTC[+57.021464]YDWEK;GEVLDNSFTGGIC[+57.021464]K;IVVDQYYLDNFC[+57.021464]DQLC[+57.021464]TK;KIVVDQYYLDNFC[+57.021464]DQLC[+57.021464]TK;KVEILYPGR;LQC[+57.021464]NGENDC[+57.021464]GDNSDER;LQC[+57.021464]NGENDC[+57.021464]GDNSDERDC[+57.021464]GR;LYAIGESIELTC[+57.021464]PK;NIPC[+57.0214…	22.7577	23.1367	23.5988	22.2508	22.5044	23.0648	23.3258	23.36	23.8852	23.5453	22.8421	23.2458	21.8323	23.1752	22.1417	23.6864	22.4868	22.5254	24.599	23.0552	23.3357	23.7671	23.1954	23.2942
tr|A0A337SES4|A0A337SES4_FELCA	6	HVNTFIHEDIWNIR;MNC[+57.021464]HEGVVK;QHVDPEGTGGNDAYC[+57.021464]NLMMQR;RVVIAC[+57.021464]EGNPEMPVHFDR;SIC[+57.021464]STTNIQC[+57.021464]K;VVIAC[+57.021464]EGNPEMPVHFDR	21.5497	20.2515	23.0623	18.8636	22.4115	21.8431	23.0187	21.4068	20.8305	21.1496	21.283	21.5183	20.0932	21.8099	18.5476	21.8128	18.2057	21.2327	19.1197	21.3816	21.9977	21.9955	22.0274	20.0181
tr|A0A337SQW4|A0A337SQW4_FELCA	59	AADIEQQAVFAVFDENK;AEVDDVIQVR;AGMQTPFLIIDR;AGMQTPFLIIDREC[+57.021464]K;ASGHWGYWEPK;AVQPGETYTYK;AWAYYSAVNPEK;DIASGLIGLLLIC[+57.021464]K;DIHSGLIGPLLIC[+57.021464]QK;DNQFDPPIVAR;DPTGELEAHLGILGPVIR;EDGILGPIIR;ESNTPVDMR;EVVLTGIQTQGAK;EYEPYFQK;FAQSEVDNEDIDDVPENTVYK;FAQSEVDNEDIDDVPENTVYKK;FC[+57.021464]ENPDK;GSYEIVQDADEDTAATK;GTLTEDGIQK;HGISQVGLSAYK;IFEGNNNVK;ISGLLGPTLYAEVGDIMK;ITAIVTQGC[+57.021464]K;KQS…	26.5656	25.4266	25.0892	25.6705	24.9722	26.8486	25.1302	26.7157	24.517	24.4387	26.4756	26.6894	24.3491	24.7519	23.863	24.9578	24.0058	23.8389	24.4487	24.5582	25.5403	27.3336	26.991	23.8419
tr|A0A337RXZ6|A0A337RXZ6_FELCA	26	DFVEPMER;DIQLTAFPSESVK;DPEIEMSGLPVNGNPVTISC[+57.021464]R;EVELIIQVAPK;GESIIGNK;GIQVEIYSFPK;IETFPENK;IVAQIGDVVSLTC[+57.021464]R;LEIELLK;LEMNLLK;LHIDEIDFKPK;LHIDEMEFEPK;LQVYISPK;MEDSGVYVC[+57.021464]EGINQAGIDR;MEDSGVYVC[+57.021464]EGINQAGIDRK;NEYSYLC[+57.021464]TAIC[+57.021464]GSEK;NFLENIDK;NFLENIDKK;NTVISVNPSTR;QSTQTLYVNVAPR;SLEVTFTPTNEDIGK;TEDSGIYVC[+57.021464]EGVNQVGK;THLDSPLNGQVR;TTGC[+57.021464…	23.8234	26.311	24.6141	27.9457	23.7457	23.1653	24.4543	24.1971	28.7214	23.2994	23.8765	24.6506	28.4396	24.0055	27.0663	24.775	27.5594	24.0062	27.7999	24.2855	23.364	23.9	24.535	28.727
tr|M3W105|M3W105_FELCA	13	ADHGDEMFFVFGTAFWK;FAPPEPPESWSGVK;GKSEEEILAINKPFR;GLPHWPVFDQEEQYLQLNLQPAVGR;GTDVGVHTFLGIPFAKPPLGPLR;GYVEVTEEEELLSR;GYVEVTEEEELLSRK;HATGNWGYLDQVAALR;IVPGVVDGTFLPR;LGVLGFFSTGDK;SEEEILAINKPFR;VTISGESAGGTSVSSHVVSPMSK;WVQQNIAYFGGDPGR	25.6589	27.4631	25.223	27.066	25.2809	25.2646	25.2384	24.408	27.7755	24.9736	25.4966	26.2303	27.7609	26.4126	27.2625	26.4562	26.8901	27.0614	26.9684	26.5233	26.4225	26.4549	26.268	27.8458
tr|A0A337SUI1|A0A337SUI1_FELCA	6	DDPTTGAWR;ETLENPK;GDIVTVVSPALLDR;INENTGSVSVTR;MTAFDADDPATDNALLR;TLEGPVPLEVIVIDQNDNRPIFR	20.9158	26.5201	21.2995	26.6698	20.9286	21.4503	21.4336	20.9284	25.9951	20.0927	21.021	20.5539	26.0642	22.4041	24.5088	20.6328	26.0122	21.1481	25.9916	20.2083	22.0381	24.0633	20.2139	27.7327
tr|M3W126|M3W126_FELCA	28	ADAITLDGGAIYEAGK;ADVTEWR;AEVSQFAAC[+57.021464]NLAQIPSHAVMVR;AQDLFGDDHNK;AVSDYFGGSC[+57.021464]VPGAGETSYSESLC[+57.021464]R;C[+57.021464]GDMAVAFSR;C[+57.021464]LADGAGDVAFVK;DATSELVPIATQSYEAWLGR;DC[+57.021464]DVLTAVSEFFSASC[+57.021464]VPVNNPK;DTNIFAVYGLLDK;EYGLIPAVGER;EYLQAMK;FQMFSSEAYGQK;GEDIYMAGK;GLLC[+57.021464]DPNR;GLLC[+57.021464]DPNRLPR;HSTVLANTDGK;LFSHEGSR;LSVMGC[+57.021464]DLLK;NYPSSLC[+57.0…	27.1978	27.1377	26.1853	26.4878	27.1267	27.1769	27.1171	27.7145	25.5728	24.4881	27.9078	27.5606	26.4897	27.4949	24.6969	26.6302	25.0225	27.8958	26.8274	27.6149	27.7389	27.5797	27.6831	26.0232
tr|A0A2I2U7U8|A0A2I2U7U8_FELCA	7	EVLVPQGPLYR;FSYAVFGPR;LQAQDAGIYEC[+57.021464]YTPSTDTR;LQGDAVVLR;VAAGEVQVQR;VLPDALQVSATPPGPR;YLGSYSGK	22.3691	27.1241	22.2573	27.2531	21.7562	22.503	22.4194	21.3526	26.691	22.6222	23.347	22.4157	25.3091	22.9006	25.0843	22.9611	25.2176	23.1019	25.8164	22.4816	22.6159	22.7227	22.8497	26.0998
tr|A0A2I2UJH0|A0A2I2UJH0_FELCA	6	AC[+57.021464]ADPAAGSVILLENLR;GC[+57.021464]ITIIGGGDTATC[+57.021464]C[+57.021464]AK;ITLPVDFVTAEK;LGDVYVNDAFGTAHR;VSHVSTGGGASLELLEGK;YSLEPVAVELK	19.3965	24.2628	18.1938	23.661	18.7688	18.0277	18.9007	18.2569	23.1779	19.3795	18.7292	18.9658	24.0336	18.5987	23.6043	19.0261	20.6348	19.192	23.6204	19.6969	19.3389	19.5359	19.1416	23.0719
tr|M3VV58|M3VV58_FELCA	50	AFDIC[+57.021464]SLMK;C[+57.021464]C[+57.021464]YDGAYR;C[+57.021464]C[+57.021464]YDGAYRNEDEDC[+57.021464]EQR;DGHIILQLNSIPSDEFLC[+57.021464]VR;DINYVNPIIR;DSDVTFIK;DVFLEMNIPYSVVR;EKLPDSSYQNINIPVTQNMVPSAR;ELSYESLEDLNDK;ENSDYQPIK;ESYAGVTLDPR;ETAC[+57.021464]KPDIAYAYK;EYVLPHFSVSIEPENSFIGYK;FQNSAVLTVQPK;FSYSSGYVTLSMENK;GDPVIYR;GEQIQLK;GGSASTWLTAFALR;GIYGVVSR;GLLIGEVMSTVLSQEGIDILTHLPK;GTVYNYR;IEAQDIEASS…	26.0114	24.1252	26.1876	24.8028	25.601	25.815	25.9298	25.8868	24.777	26.5357	26.3086	26.411	24.691	26.4061	24.5089	26.9566	23.7576	26.0289	24.1195	26.2152	26.0162	26.8936	25.9849	23.696
tr|A0A1W7HNZ6|A0A1W7HNZ6_FELCA	15	ADEHTVVLTVTGEPC[+57.021464]YFPFQYNR;C[+57.021464]FEPQLFQFFHEK;C[+57.021464]QPWASEATYR;C[+57.021464]YDGHGLDYR;FC[+57.021464]DVDTEAR;GIVSWGSGC[+57.021464]GDR;GPHC[+57.021464]IC[+57.021464]PEHFTGK;GTAETALSGAR;HSPC[+57.021464]QNGGTC[+57.021464]VNMPK;LESAGVAEC[+57.021464]QC[+57.021464]K;LHEAFSPITYQHDLALLR;LSWEYC[+57.021464]R;QPWC[+57.021464]ATSPNFEQDQQWAYC[+57.021464]LEPK;VVGGLVALPGAHPYIAALYWR;YKPGVYT…	24.5916	24.0414	26.8475	21.8642	24.205	26.8051	26.6617	26.1325	24.7647	24.2396	24.6111	26.2436	21.8114	26.148	23.1169	25.458	23.7522	26.4487	23.4513	25.7693	26.6486	25.5038	25.8154	24.6914
tr|A0A5F5XTH2|A0A5F5XTH2_FELCA	11	C[+57.021464]QISDLR;DLC[+57.021464]C[+57.021464]HLTYK;LEEFSLSGTFATR;NEPTYPAAVDWSAYAR;SRTPLPVLVLALYGR;TC[+57.021464]GEPVGSAFTK;TC[+57.021464]GEPVGSAFTKLEEFSLSGTFATR;TPLPVLVLALYGR;VFDKDPPR;VYHYDMETESGQLMLSELK;YVFPQIILSGSQLAPER	27.2702	23.8948	25.4674	23.5529	27.0192	26.9844	26.9012	25.077	24.0494	21.5977	21.379	27.0928	20.5648	27.1973	25.5575	20.3169	24.258	25.9326	23.3838	27.2386	25.9987	19.7062	26.9913	22.0469
tr|A0A2I2U432|A0A2I2U432_FELCA	34	DLKPETEYVVNVYSVVEDEYSEPLK;DVTHSTMNVFWEPVPGK;GLTSSEPVSIMEK;GPGDLEAPSNLVISER;GQEITVR;GTWDHGASDVSLYR;IIYSPTVGDPIDEYTTVPGR;IIYSPTVGDPIDEYTTVPGRR;ITEVTPESFR;ITVIAVYEDGDGGHLTGNGR;ITWAPFGSSDK;ITYQPSTGEGNEQTTTIGGR;IVYSPVAGTRPSESMVVPGNTR;LESSTVLK;LIPDTPYSVNIVALYSDGEGNPSPGQGR;LKPDTPYTITVSSLYPDGEGGR;LSPADGTR;LTWSPSPSPVTGYK;NLQPDTPYTVTVVPVYAEGDGGR;NNVMLQPLQSDTPYK;NVQVYNPTPNSLDVR;QHALSVGPQTTALSVR;RNNVMLQPLQSD…	23.1912	27.7387	23.8678	27.6917	23.6211	23.6769	23.108	22.8721	28.2263	23.5688	24.5094	24.9739	25.7774	25.2116	25.0159	22.5974	26.8104	24.8539	29.9981	23.0936	22.9175	25.1582	22.9818	27.2969
tr|A0A5F5XW18|A0A5F5XW18_FELCA	2	APQGVHLIC[+57.021464]YSQGGLVC[+57.021464]R;ESLRPLWEQVQGFGEAVAPIMAK	20.2796	20.5626	20.9342	17.6062	19.6197	19.6367	20.3451	19.6679	19.8907	17.9058	20.6375	20.3845	20.8934	20.098	18.539	20.6286	20.734	20.866	19.8932	20.1297	16.823	20.005	18.0321	19.8097
tr|A0A2I2V2Y7|A0A2I2V2Y7_FELCA	17	C[+57.021464]DFPEIK;C[+57.021464]RPGYITLGSIVMEC[+57.021464]K;EFLC[+57.021464]PSPNIQNGDYTPQSIR;FQYTC[+57.021464]HQGYEYSSK;GDAIC[+57.021464]TASGWTPTPSC[+57.021464]K;GEKFEYGAK;HGSLHHESNYR;KQTEILSGVWSEQNYPEGTQATYK;QC[+57.021464]IFNHLK;QTEILSGVWSEQNYPEGTQATYK;RC[+57.021464]DFPEIK;RPC[+57.021464]GHPGDTSFGTFQLER;SGDEITYNC[+57.021464]K;SGDEITYNC[+57.021464]KPGFYPSNR;TVWVPQPR;VVYTC[+57.021464]NEGYQMLGSINF…	23.1926	27.5187	24.1253	26.9542	23.4413	23.7836	24.1494	23.7136	26.5544	23.9357	22.9542	23.4234	25.8637	23.8815	26.0397	23.6395	25.1085	23.2028	27.535	22.9601	23.6174	23.8588	23.5789	26.6597
tr|A0A337SL30|A0A337SL30_FELCA	6	ALKEQDYIFGNYIER;ENLTAQALDLSLK;EQDYIFGNYIER;LWAYLTIEQLLEK;LWAYLTIEQLLEKR;LWAYLTIEQLLEKRK	26.3817	20.1933	26.223	20.1074	25.8195	26.116	25.9642	25.8969	18.7686	25.4037	25.5767	25.3137	19.8105	25.3467	21.424	25.5776	19.6857	26.1477	19.8127	25.7512	25.794	25.3975	25.8417	20.2351
tr|A0A2I2UTH6|A0A2I2UTH6_FELCA	4	AATSDLEHYDK;ADIEEIK;LHDVNNDGFLDEQELEALFTK;LVTLEEFLK	19.7533	23.2167	19.2526	23.1066	20.0457	20.5127	18.5434	19.5203	21.875	18.4588	19.7846	19.7094	21.1834	20.7264	19.6257	19.7962	21.394	23.3693	22.8322	19.7048	19.5569	21.7352	19.8505	23.8471
tr|A0A2I2V4V9|A0A2I2V4V9_FELCA	6	APPSAQVFFAPVLDAIR;C[+57.021464]SVNVQDHQGINR;DLNQVLAYIGR;GSLSLTNLSTSMSGVYIC[+57.021464]K;SKPAAQYQWER;TLELSVLVPPAPPSC[+57.021464]R	21.1115	25.6484	20.6041	25.0739	20.8419	19.2282	21.4029	20.3157	25.6542	21.1235	19.7756	20.7315	24.4725	20.4016	23.9825	22.4092	24.7867	20.2844	25.3419	20.1038	20.308	20.4897	19.9247	25.3664
tr|A0A2I2UYF4|A0A2I2UYF4_FELCA	4	DLRPGDMVTITC[+57.021464]SSYR;NPVLQQDAHGSVTITPQR;SPTGAVEVQVPEDPVVALVGTDATLR;VADEGSFTC[+57.021464]FVSIR	19.9871	22.6865	17.119	22.2899	15.7464	19.2845	17.7618	16.2148	22.6516	17.5751	17.301	19.5703	21.543	17.4499	20.1475	16.7701	20.0077	16.5069	23.6151	17.9755	17.2143	19.382	17.029	22.712
tr|M3VUN7|M3VUN7_FELCA	10	DTGVAGHFLLQAR;GFAILYLER;GPVDVVVGETDYR;KLDGIC[+57.021464]WQVR;LDGIC[+57.021464]WQVR;RPPRPASPISTIQPK;SLPPSDAALSAFEQR;VAPQGAAMAVSTFR;YGFC[+57.021464]EAADQFHVLDEVR;YGFC[+57.021464]EAADQFHVLDEVRR	25.6567	20.4689	25.2611	23.2381	24.7287	25.4573	25.0746	25.4461	21.7633	24.3702	24.7028	25.0341	20.9083	24.6399	21.9154	24.7954	21.7238	24.3761	22.3894	24.295	25.159	25.4746	24.7884	21.7494
tr|A0A5F5XP94|A0A5F5XP94_FELCA	9	APAALLESPENQDTEDLER;EETNEIQAVGEEALR;FSYDLSQC[+57.021464]INQMK;GDMINLLDQR;IQSSHDSQLESVNK;KNEFQGELEK;LQQGVLQFQR;NEFQGELEK;TLQDQLK	28.2002	25.3332	28.8375	24.3747	28.9372	29.1909	28.8842	29.2062	23.7573	29.7959	29.9817	29.444	29.4286	29.1203	28.8034	29.4819	23.04	29.4797	25.3876	29.2671	29.6112	29.8205	29.4751	24.5675
tr|A0A5F5XIK0|A0A5F5XIK0_FELCA	9	ALPALNTLDASFNELTSLSHSALDGLSR;AMTPNVQSVR;APPPDLPADTAILR;C[+57.021464]VNLANTPVYTYPGK;GLKAPPPDLPADTAILR;LGENPLGTFSTASLLPLTR;LHELYLHGNK;TLPPGLLAPTPR;WLQDNPNNVYLWK	25.0701	25.4687	24.0906	24.6857	23.972	24.3454	23.8004	24.5544	26.6321	20.2916	21.3009	24.1465	25.7947	23.6575	25.8353	22.1083	26.6215	22.5304	27.7106	23.3377	23.1827	23.5148	22.4363	26.6634
tr|A0A337S746|A0A337S746_FELCA	2	AETTC[+57.021464]HC[+57.021464]QC[+57.021464]AGMDWTGAR;GDLATC[+57.021464]PLGFAVTAC[+57.021464]TC[+57.021464]GSAC[+57.021464]GSWDVR	16.4087	27.0847	14.816	23.0261	15.2642	13.6036	14.3926	15.4863	25.5727	14.4061	15.7802	17.2045	21.7423	13.0776	23.2602	16.6123	22.2259	13.2615	22.9657	15.3688	14.7702	15.2704	15.0983	23.3635
tr|A0A2I2ULZ3|A0A2I2ULZ3_FELCA	2	DGVANVSMEDSLIALSGDHSIIGR;HVGDLGNVTAGK	19.5314	23.8862	20.1416	23.6442	17.9356	21.5429	17.5123	20.2285	24.9526	16.5588	18.8077	21.4989	26.7284	19.4168	25.5844	17.9671	25.7291	15.2637	25.8707	18.3369	18.5305	19.0716	21.1651	26.3026
tr|A0A2I2U294|A0A2I2U294_FELCA	29	AEVYVIPWEK;AEVYVIPWEKK;C[+57.021464]ELYPGEDFIEPPPSIC[+57.021464]PGC[+57.021464]PK;EAGAEPAAGSEVS;EGDC[+57.021464]SVQSDKTWQDC[+57.021464]DYK;EHFLFLTPDC[+57.021464]K;EIPVNSPELEVALNHSTAK;ESAQAATGEC[+57.021464]SATVGK;ESAQAATGEC[+57.021464]SATVGKR;ESNEELTESC[+57.021464]NTNK;ESNEELTESC[+57.021464]NTNKFGK;ETTC[+57.021464]SKESNEELTESC[+57.021464]NTNK;ETTC[+57.021464]SKESNEELTESC[+57.021464]NTNKFGK;FSIEFTA…	29.2444	32.4828	30.3605	32.6831	29.1511	29.5806	29.8188	30.2119	32.084	29.0998	29.3504	29.2427	31.2067	29.2103	31.0204	29.7801	30.9383	30.022	32.5749	29.7989	30.13	29.6823	29.9232	32.1148
tr|A0A2I2U1C5|A0A2I2U1C5_FELCA	14	ASIAALEAK;DFSALESQLQDTQELLQEENR;EEILAQAK;ELESQISELQEDLESER;HSQAVEELAEQLEQTK;IIGLDQVAGMSETALPGAFK;KLEGDSTDLNDQIAELQAQIAELK;LDPHLVLDQLR;LQQELDDLLVDLDHQR;LQVELDNVTGLLTQSDSK;SMEAEMIQLQEELAAAER;TQLEELEDELQATEDAK;VEDMAELTC[+57.021464]LNEASVLHNLK;VSHLLGINVTDFTR	20.3321	23.0308	19.7733	22.4177	20.965	19.0325	20.6896	19.8419	21.7965	20.2904	20.2965	21.2561	23.0529	21.3021	21.8206	22.3018	23.0799	21.1098	22.4759	22.0694	22.2298	24.3905	22.5005	24.6068
tr|M3XCK7|M3XCK7_FELCA	9	DDTKMPVVLVTPLDNGDLALK;FGYPTPDGGC[+57.021464]QEMLTTFK;FGYPTPDGGC[+57.021464]QEMLTTFKK;GAADGQFSDAAMAQTDIR;HFAVLYVETQK;KGAADGQFSDAAMAQTDIR;MPVVLVTPLDNGDLALK;SVWLQLYAR;VVSTDYK	20.9611	26.8366	20.1066	27.0917	20.438	23.0177	21.5397	20.4877	27.7672	20.6072	22.6944	22.1334	26.2879	21.1578	26.5043	21.2818	28.3499	20.548	26.2072	20.0418	20.8482	19.3521	20.001	27.3683
tr|M3W2U8|M3W2U8_FELCA	14	DASFHC[+57.021464]SVR;EASGLQSLTSTLYLR;EGDSVQLFC[+57.021464]R;GDGSPNPEYTFFR;GILSVVDDFAQEIATC[+57.021464]NSR;LASAELQGSELQGTVHDSR;LEVPMEVNSAGYMTSR;LLVQGPPELR;LQDKQEDVLK;LVLTEAQVGDEQNYVC[+57.021464]VVK;NGNPAPQITWYR;SPPYQLDAR;VAYLDPLELSTR;VEDYDAAEDAELSK	21.833	27.4467	22.0832	27.3875	21.8823	22.3773	21.6727	21.8744	26.4241	21.9234	22.1062	21.4698	26.8736	21.0298	26.6446	21.1258	25.8271	22.2573	27.4687	21.5946	22.3022	21.813	22.0997	27.394
tr|A0A5F5Y0X6|A0A5F5Y0X6_FELCA	12	AFC[+57.021464]PKPEIAHGK;C[+57.021464]DKGYTLVGEAR;GYTLVGEAR;ISLEMYK;KTTADPPL;KVMQC[+57.021464]LPNPEDLK;LSC[+57.021464]SSSGWSPAAPQC[+57.021464]K;LSLEIELLELQR;LSVDKTEYVQAENVNIQC[+57.021464]DSGYK;LVGPQSITC[+57.021464]SESTTWDPEVPK;TEYVQAENVNIQC[+57.021464]DSGYK;VMQC[+57.021464]LPNPEDLK	25.6885	23.8052	25.6252	24.5722	25.9692	25.5365	25.6817	25.5184	23.8774	26.0537	25.4292	25.1536	22.5154	25.1094	24.9282	25.2025	22.9286	25.1313	24.6488	25.2021	25.3994	25.3496	25.5831	24.1521
tr|A0A337SGE0|A0A337SGE0_FELCA	5	LAC[+57.021464]ESEGGALLSLENEAEQK;MAYFHELSSR;NWYTDEPSC[+57.021464]GSEK;VC[+57.021464]FADLK;VSFQEAR	21.9783	24.9443	17.8908	24.7775	18.6947	20.2495	18.0146	20.6192	24.5648	21.3068	19.7501	19.1088	22.4695	20.9805	21.5532	16.6204	22.0983	18.8635	24.5445	20.5864	18.5696	17.6331	20.7267	23.6475
tr|A0A2I2U1V5|A0A2I2U1V5_FELCA	11	ALLQDKDVIAINQDPLGK;DVIAINQDPLGK;FDGC[+57.021464]HC[+57.021464]DSMEHLENGYK;FMC[+57.021464]NVDC[+57.021464]QEEPDSC[+57.021464]ISEK;FPGGIQGLANYVHSK;IQINPTGTVLLR;LGFYQWTSDLK;NFDDVYDSWQSIK;NILDWTSSNQK;QYC[+57.021464]NHWR;RFPGGIQGLANYVHSK	23.3454	26.6059	23.7147	26.927	22.8807	21.4641	22.8363	22.0046	25.6561	21.2629	21.945	22.7882	26.3573	23.1615	26.4946	22.5995	25.894	19.5395	26.536	21.1416	21.9642	22.1606	23.5297	25.3707
tr|M3VWC6|M3VWC6_FELCA	9	GLPAKLSVLDLR;LNRVPGLEELPK;LSVLDLR;LTVGSAQVPAVLLVAFLR;RLTVGSAQVPAVLLVAFLR;SLEQFLK;VLNIAQAHSLAFPC[+57.021464]SQLR;VPGLEELPK;YQEDPMNSGVVQAC[+57.021464]AR	24.1743	24.6451	24.1121	25.1725	23.637	24.1988	24.4745	23.5557	23.967	23.9743	24.3006	23.8289	23.5767	23.7644	22.6592	24.6818	23.8022	24.8194	24.2852	24.568	24.7256	24.5209	24.0946	23.9686
tr|A0A5F5XE91|A0A5F5XE91_FELCA	33	C[+57.021464]VLFTYGGC[+57.021464]QGNGNK;C[+57.021464]VLFTYGGC[+57.021464]QGNGNKFYSEK;DKEISMTSTR;DLLSLGAPRPLPVR;EC[+57.021464]LQTC[+57.021464]R;EDAC[+57.021464]QLGHAEGPC[+57.021464]LGMVTR;EISMTSTR;EVALGVGIPEDSIFTMADK;EYC[+57.021464]GVPGNGDEELLPIAS;FGAVLDGAR;FLYHKPR;FSHHHGPTITAK;FYSEKEC[+57.021464]R;GEC[+57.021464]VPGEQEPEPSPLTR;GTC[+57.021464]EEISGAYEK;GTC[+57.021464]EEISGAYEKTDTDGK;GYNQLWAFDAVQGK…	27.9288	32.0429	27.8868	31.486	27.5369	27.5876	27.6418	27.684	32.3599	28.0726	28.0815	27.6953	32.39	27.492	31.6774	27.5841	32.1624	27.8153	32.6432	27.8156	28.0195	27.7527	28.0172	32.6338
tr|A0A2I2UUP6|A0A2I2UUP6_FELCA	22	EPTFTPVPIQAK;EQLVLATEGLEEEDR;EQLVLATEGLEEEDRLR;GLAPFAPITLER;INTFVQAVTGWK;ISDDQLR;LKEPFVR;LLLSTVVGLFTAPGLR;LPTLLGAEANLGK;LPTLLGAEANLGKISDDQLR;LQAFLGVPGEDQGC[+57.021464]TSR;LTMPQLTLQGSYDLQDLLAQAR;MNSPLSGVGSGSTLLFNTYVR;SLDLSTDPDLAAEK;SLDLSTDPDLAAEKINTFVQAVTGWK;SNAEAPKEPTFTPVPIQAK;TTPVDEEALR;TTPVDEEALREQLVLATEGLEEEDR;VGMMLNFLGFHMYR;VLNSVLFELK;VLSALHTIQGLLVAQGGASGQPR;VYIHPFHLLVYSESSC[+57.021464]EQLEK	27.6282	29.7291	27.6166	30.2718	27.3214	27.7127	27.8065	27.132	31.7505	27.501	27.6195	28.0758	33.0052	28.2141	31.3819	28.5936	32.7709	28.8798	32.4745	28.6212	28.6398	28.6811	28.1753	32.8361
tr|A0A2I2UI30|A0A2I2UI30_FELCA	7	AEDMYAAQSHQAATSPK;AFSMDEPASAK;ASPEQSYQGDMYPTR;ATANSQVMGSANSTLR;GPSEGAYDVILPR;GQSMFVENK;GVGYETILK	20.0789	27.4446	18.6445	26.6883	19.7757	20.0453	19.0037	20.2617	26.1674	19.7169	19.7087	20.1202	24.8493	20.0324	24.6326	20.2645	25.0835	19.44	26.5486	21.0937	19.6144	19.3119	20.3769	26.3387
tr|A0A5F5XJU3|A0A5F5XJU3_FELCA	4	GDVNIPC[+57.021464]TYGPLQGYTQVLVK;HAVVADSGSYFC[+57.021464]TAK;LQVSHEVPGDVSLQLNSLEMDDR;SHYTC[+57.021464]EVTWQTPNGNQVVK	18.7231	20.9615	16.712	19.8155	18.5399	17.8084	17.8556	16.4059	18.8822	16.7693	16.9329	19.0221	23.1337	17.3465	20.5992	20.4204	21.3819	16.4902	21.7733	15.8729	18.9316	17.8331	17.3129	22.0679
tr|M3W551|M3W551_FELCA	6	AVSYLGPK;HEFSVDMTC[+57.021464]EGC[+57.021464]SNAVSR;KVC[+57.021464]INSEHSVDLLLETLGK;LGGVEFDIDLPNK;LGGVEFDIDLPNKK;VC[+57.021464]INSEHSVDLLLETLGK	20.7818	27.8342	20.8387	27.8428	20.804	20.3728	20.9851	18.5491	26.8989	18.8714	18.8627	19.1912	27.0072	18.0651	24.8662	20.4983	26.7008	19.9962	28.0065	19.8402	20.6326	20.1837	22.0219	27.6412
sp|Q9N2D5|G3P_FELCA	8	GAAQNIIPASTGAAK;IVSNASC[+57.021464]TTNC[+57.021464]LAPLAK;LISWYDNEFGYSNR;LVINGKPITIFQER;VGVNGFGR;VIISAPSADAPMFVMGVNHEK;VIPELNGK;VPTPNVSVVDLTC[+57.021464]R	21.8142	25.3954	21.2592	24.9056	21.3648	22.6037	19.9868	21.1099	24.508	18.5758	20.781	21.2057	24.4324	20.7186	24.7658	19.7155	22.3625	18.9763	24.6453	19.6016	20.7705	20.7086	20.8617	24.0413
tr|M3W0R2|M3W0R2_FELCA	3	C[+57.021464]SGQESYLWR;FGQGSGPIVLDNVR;QLGC[+57.021464]GWAVSAPGSAR	13.5929	21.297	15.1241	19.8261	15.0953	14.3526	15.0452	14.604	21.3435	15.8891	14.4017	15.7006	22.1698	15.8287	24.6345	16.08	24.6692	15.9049	22.4511	15.5656	14.9005	16.2507	16.323	21.7661
tr|A0A337SNZ0|A0A337SNZ0_FELCA	5	ALLADVAEHGEGLGVLSAAVR;EGHSISDMLLPR;GFLPQYQGLQMAVSK;MVSVLVR;QNAGAEADTEIQVVLAETGPDGTGGAGR	22.8428	23.6908	22.0906	23.7249	20.8337	21.549	21.2277	20.8065	23.2454	21.1669	21.6646	23.1079	23.0347	23.4918	22.228	22.2156	21.7946	22.2611	23.2737	23.2827	20.3637	22.5204	21.9264	23.9097
tr|A0A2I2UN04|A0A2I2UN04_FELCA	9	ATMEAYSR;DENQNVNHQLAQEDAQR;DLLSSVAR;EFSGNVESGLK;GAGTDDSTLVR;GFGTDEQAIVNIVANR;LGTDESC[+57.021464]FNMILATR;LLLAIVGQ;SEIDLVQIK	20.3426	24.9915	22.4535	24.3387	21.3356	20.8732	22.4832	22.8371	23.265	21.8225	22.7506	21.7987	22.7202	21.3918	22.9623	21.3057	21.7452	21.8629	22.8745	24.3042	22.2566	22.1744	22.9911	22.7577
tr|A0A337SBE9|A0A337SBE9_FELCA	4	C[+57.021464]AYGYYQDETTGR;EAC[+57.021464]PTGLFTHSGEC[+57.021464]C[+57.021464]K;VC[+57.021464]EAGSGLVFSC[+57.021464]QDR;WADAEC[+57.021464]EEIPGR	17.3978	25.8254	17.6439	25.6041	25.0421	24.113	24.2409	24.6691	25.0841	18.4465	24.4591	23.2602	22.7552	15.7078	22.852	24.6017	23.2371	23.9495	25.2866	16.5796	23.3418	18.2018	23.5454	24.8459
tr|A0A2I2UZG1|A0A2I2UZG1_FELCA	3	DLADELALVDVMEDK;DQLIQNLLK;FIIPNVVK	17.4799	22.7042	17.702	21.4948	16.2016	16.9429	17.0246	17.4223	20.1194	18.1198	18.1281	18.9261	22.9696	18.4609	22.0078	18.1131	19.6422	18.0049	20.7999	17.1196	16.9641	18.0109	17.47	21.577
tr|M3W1S6|M3W1S6_FELCA	1	TLIQEMSGDASAC[+57.021464]PDK	16.1999	20.5724	16.012	18.6184	12.5091	14.9992	13.9294	15.4644	18.8315	13.7979	13.1943	14.2623	14.6843	11.9349	17.0794	14.5647	13.7054	12.6009	18.4911	12.6429	14.0776	11.5089	11.7939	18.2236
tr|A0A337SP31|A0A337SP31_FELCA	3	FYVNLLC[+57.021464]GEGPGGEAALHFNPR;GSGIPFQHGQPFDVLLIATEEGFK;LLEVGGDLQLQSVK	18.4632	20.0522	17.4958	21.487	19.1979	18.2151	17.8491	19.462	20.4753	17.9966	17.9768	19.5797	22.6396	17.5546	18.7453	19.2085	20.1829	18.9922	20.7897	18.0589	19.5698	16.9769	18.6855	20.5818
tr|M3VXR1|M3VXR1_FELCA	12	ADLEMQIESLTEELAYLK;ADLEMQIESLTEELAYLKK;ALEESNYELEGK;GSIGGGFSSGGFSGGSFSR;IKEWYEK;IRLENEIQTYR;KDAEAWFNEK;LENEIQTYR;NQILNLTTDNANILLQIDNAR;QSLEASLAETEGR;SEITELR;SEITELRR	24.443	28.0329	22.1294	27.969	24.7059	23.3254	23.8737	24.1582	26.78	23.9702	23.6913	24.1428	26.5903	25.1539	26.6836	25.8311	26.1355	23.9673	27.3137	24.7322	25.0418	23.9933	24.7263	28.2737
tr|M3W3E7|M3W3E7_FELCA	30	ALGYLISGYQR;ALLAYAFALVGK;ALLAYAFALVGKQDK;ATVLNYLPK;AVDQSVPLARPEAELSPASVYNLLTMK;AYYTLNGQALGEPK;DLFHC[+57.021464]VSFTLPR;DLKPAIVK;EILDSLREEAVK;FSQQLDSNGC[+57.021464]ITQQVNPNVLQIK;GEESHC[+57.021464]IC[+57.021464]VNER;GIPFFGQVLLVDGK;GNYVHLEPVAGTLPC[+57.021464]GQTQIIK;GPTQDFR;IEHSFTVEEFVLPK;IISILDEK;IVSVDENFHPLNELIPLVYLEDPK;LESGLQQLAFPLSSEPIQGSYK;NALFC[+57.021464]LESAWNTAK;NAQSLVFVQTDKPIYKPGQTVK;NSQTF…	25.82	25.2554	26.5574	23.381	26.0059	25.3301	25.9745	25.942	25.2696	25.2241	24.4661	25.3301	24.0152	25.6135	24.5806	26.5011	24.253	24.9332	23.7303	25.6795	25.4823	26.1643	25.6069	23.6694
tr|T2HUL6|T2HUL6_FELCA	3	GTEGYHYWESPLSLPLK;LKIDTITQTVGPT;TQQMTAHGC[+57.021464]SSPTAR	20.1232	18.7723	21.5692	18.1224	20.4722	19.7803	20.4441	21.0269	18.0698	19.9014	20.3698	19.5244	18.5061	19.3742	16.3434	21.547	18.5541	19.3412	18.8646	20.1437	19.821	21.4955	19.7354	17.8795
tr|M3VUU5|M3VUU5_FELCA	8	AFQPLVK;AGDTFQSFAK;GVLLLDQEGGFWLVHSVPR;IAFPGPAGPTFSATEDHSK;LDEAFAQQVPSLEK;LPAESGPGDAAQSGLR;QLTYTYPLVYDHK;YMDKDSGGWR	19.5982	25.285	18.6665	24.0638	17.8997	18.7832	18.7291	17.9244	25.4276	18.6166	18.1705	20.2664	24.0956	19.6725	23.1359	19.5491	23.358	20.6359	24.2696	19.7087	18.1181	19.5651	20.0576	24.7642
tr|A0A5F5XDL4|A0A5F5XDL4_FELCA	2	AGSGELLENTMEAMENSLAQR;DVSSLDFEELPLYK	16.4299	19.8998	19.7123	19.4252	16.0508	20.9067	17.3528	15.5147	17.137	16.2657	16.0508	17.745	21.1734	17.1996	18.8398	19.9617	19.2105	19.1335	18.6022	17.9964	18.5242	17.7451	18.288	20.8756
tr|A0A291NH71|A0A291NH71_FELCA	3	SAPSVTLFPPSNEELSANK;TIIYLNSNRPSGVPDR;VFGGGTHLSVLGQPK	25.3469	27.6495	24.6747	29.0007	24.513	24.5597	24.9134	26.0896	29.6695	26.847	27.0128	27.2638	26.5495	26.9521	27.1466	25.034	28.1483	25.0369	29.791	26.1787	24.717	26.4203	27.2959	27.3015
tr|A0A337S137|A0A337S137_FELCA	16	AASGFSATEDAQTLR;C[+57.021464]LIEILASR;DEGNYLDDALMR;DLIDDLKSELSGNFER;FLTVLC[+57.021464]SR;GAGTDEGC[+57.021464]LIEILASR;GLGTDDDTLIR;GLGTDEDAIISVLAYR;INQTYQLQYGK;QDAQDLYEAGEK;SAYFAER;SDTSFMFQR;SELSGNFER;SETSGSFEDALLAIVK;SLYSFIK;VLVSLSAGGR	22.75	26.468	22.6671	25.7012	22.1994	21.163	22.0382	21.1912	25.2912	21.4681	23.4351	21.4253	24.4375	22.4819	24.5409	21.5426	23.3384	21.5059	24.8725	22.2858	21.7411	22.4253	22.3007	24.4255
tr|M3X6M9|M3X6M9_FELCA	6	AGPGSWVPTEAK;AGPGSWVPTEAKDLEENEVIPK;DLEENEVIPK;ETEVIDPQDLLEGR;IFPEVIQPLVPLDNHIPER;ISPFEGDEDVSNK	20.1524	27.1391	18.9469	27.8357	21.6433	19.0073	20.6147	19.5583	26.2245	19.4053	19.7538	20.0766	27.0175	19.4945	26.1316	19.2636	25.3781	17.8788	27.8969	18.7856	22.2955	19.6014	19.2103	27.6804
tr|A0A5F5XYM1|A0A5F5XYM1_FELCA	5	DYEVDATLK;GEAGPAGPAGPAGPR;GPTGPQGIR;SLNNQIETLLTPEGSR;VYC[+57.021464]DFSTGETC[+57.021464]IR	18.5815	23.6963	19.0645	26.8386	17.6867	20.33	16.8494	20.0797	22.0141	18.5314	20.2163	20.333	22.8402	18.9911	15.8637	17.7153	21.885	17.9631	25.9402	19.9008	20.1721	18.5279	17.9908	25.7018
tr|M3WKI3|M3WKI3_FELCA	17	ADAGTAVTFQC[+57.021464]R;AQAQAAGPLR;C[+57.021464]FDGSSDGFSR;DPEHPGTSAAC[+57.021464]VEFK;EC[+57.021464]QEAPVTASHFR;EPPAGRPSLFQR;FTPNEQVEGVVVTLVNLEPAPGFAANPR;IPGVC[+57.021464]ASSR;IQGPQEYMVR;LLESPATALGDIR;SVRDPEHPGTSAAC[+57.021464]VEFK;TLVTITPQGSC[+57.021464]R;TQGQLYGLR;VAVNGLLR;VEADKYEYNVVPFR;VFLVGNVEIR;YEYNVVPFR	21.3535	26.9721	22.2432	26.918	21.0948	22.4813	23.2064	22.3179	27.3373	22.8737	21.9876	22.288	26.3453	23.1831	25.7373	23.0017	25.4233	22.4912	27.5089	21.6518	23.0695	22.927	22.8284	27.4266
tr|A0A5F5XGD3|A0A5F5XGD3_FELCA	15	AELQLDK;AELQLDKNDYIISVVAK;AEPC[+57.021464]LMDWK;EIIC[+57.021464]TWNPGRPTALVGPR;EWSDWSPLK;IASMEIPNDDLK;IPALLPGDHEITINR;LNC[+57.021464]ETYDLK;LYDFGNPISK;NQGYQLLR;TNSVQELR;VLSAQIGQTNC[+57.021464]PLIHLDGENVAIK;WEDIPVEELR;YLTTEAIPSK;YNFFLYGC[+57.021464]R	23.3936	25.8082	25.8701	25.2122	24.0045	24.796	25.9858	25.7537	24.3323	25.5034	26.4139	26.2241	23.4851	24.8946	23.586	26.1775	23.6032	25.4938	24.7898	25.097	25.864	25.393	24.942	24.8163
tr|M3WJA1|M3WJA1_FELCA	8	ANNQVGLAPVA;ENLIEHGLLDDFLK;ENLIEHGLLDDFLKK;KYTFNPADK;QYFAVFDR;TLRENLIEHGLLDDFLK;TLRENLIEHGLLDDFLKK;YTFNPADK	18.2319	28.5932	17.988	29.1576	17.8917	17.5805	17.4469	16.6646	30.5071	17.0466	17.0826	18.42	29.516	18.6163	30.3669	17.5757	30.1565	17.6682	29.7418	17.1336	15.4478	18.7242	16.9721	30.4623
tr|A0A291NH36|A0A291NH36_FELCA	7	ADGTPVTQGVETTKPSK;FTC[+57.021464]QVTHEGSTVEK;GVETTKPSK;QSNNKYAASSYLSLSPNEWK;SRFTC[+57.021464]QVTHEGSTVEK;YAASSYLSLSPNEWK;YAASSYLSLSPNEWKSR	30.3173	30.9652	30.4951	31.7933	29.9022	29.7522	29.7502	30.4507	32.9177	30.3314	30.2071	30.3196	31.441	30.138	31.2673	29.8233	31.5187	29.1223	32.449	30.5162	29.4923	29.9023	31.0076	31.209
tr|A0A337RYS5|A0A337RYS5_FELCA	22	AEPESETSILLSWTPPR;DFLPVDTSNNNGR;EIDGVATTR;FEVIEFDDGSGSVLR;GFPTIDMGPQLK;GPGPYSPSVQFR;GPPSEPVLTQTSEQAPSSAPR;HNVADSQITTIGNLVPQK;ITIEPGTSYR;LVSTTGAVPGKPR;NSEEPYKEIDGVATTR;NVLELNDVR;SDIIANYELVYK;SPQGLGASTAEISAR;SYSFVLTNR;TLPVDQVFAK;TPVDQTGVSGGVASFIC[+57.021464]QATGDPRPK;VGFGEEIVK;VVAVNNIGR;YEC[+57.021464]VATNSAGTR;YLLEQLEK;YSVAGLSPYSDYEFR	22.771	26.1857	21.8169	26.3394	22.7155	22.1177	22.0494	22.9607	25.1531	21.9118	21.9118	21.9359	24.2028	22.0674	24.0404	22.9122	23.205	21.8523	26.0628	21.4519	21.5695	21.9997	23.1466	25.2393
tr|A0A337S164|A0A337S164_FELCA	12	C[+57.021464]EEPYLR;C[+57.021464]IDPIRC[+57.021464]EEPYLR;C[+57.021464]MC[+57.021464]PAENPGC[+57.021464]R;DMDVVSGR;DQPFTILYR;ILLDDNR;IYVSQYPF;QTGPISATLVMTRPIK;SC[+57.021464]QDINEC[+57.021464]EHR;SSGQC[+57.021464]LDIDEC[+57.021464]R;SVPADIFQMQATTR;YPGAYYIFQIK	22.8621	27.2451	22.7489	27.4896	23.0319	23.0775	23.2818	22.4933	27.874	23.9352	23.2225	23.5106	27.4881	23.433	26.3706	23.6306	27.0567	22.8622	27.7983	22.9548	23.0841	22.8491	22.3737	27.8648
tr|A0A5F5XJM9|A0A5F5XJM9_FELCA	8	AQASPPAADMLQMR;GENLFAITDEGLDVPLAMEEWHHER;IGC[+57.021464]GSHFC[+57.021464]EK;LQGVEETNIHLLVC[+57.021464]NYEPPGNVK;RPYQEGTPC[+57.021464]SLC[+57.021464]PSGYR;TGGLPATLDHVGHTSSK;VMVELHNLYR;WDEELAAFAK	22.0338	24.4229	21.7499	25.0101	21.8769	21.6026	21.6489	21.2003	24.5328	21.1259	20.856	21.2094	25.6846	20.6301	24.0966	20.09	24.1421	21.6651	25.0471	20.1057	22.235	20.3786	20.9772	26.0239
tr|A0A060PNW6|A0A060PNW6_FELCA	5	C[+57.021464]IC[+57.021464]AEGFVPSPQAPHR;LWIGLQLQHGC[+57.021464]DDPEQLGPLR;NLPGTYEC[+57.021464]IC[+57.021464]GPDSPFAGQVATDC[+57.021464]DPK;SAGTSHC[+57.021464]LC[+57.021464]PADAALQADGR;SSVAADVISLLLSGDSGDSPR	17.2285	23.7871	17.6169	23.2372	18.5587	17.7882	17.8691	17.8514	23.7966	17.2972	16.6094	18.7293	22.7048	17.774	22.7002	17.4864	22.8801	17.1696	23.811	18.6893	18.672	19.4073	19.1294	23.8391
tr|M3VZN4|M3VZN4_FELCA	9	AC[+57.021464]DLTTDLR;AWDADQTEANNR;EEVGANMEEITAALIQATR;EQLLEEDEEVK;ERDPGELVGVLK;GLVAEVVAR;GPDAEAFSVSPER;NSELLDR;VNLPEDLPVGAEAFWLVAQDR	20.8073	23.4997	19.1787	22.7577	19.7437	24.0457	20.1255	20.9915	22.5889	25.0037	25.4146	21.4658	23.199	19.2617	22.3575	21.2232	23.9653	24.8169	22.2946	19.9825	21.3268	23.6377	19.295	22.1004
tr|A0A337RVF9|A0A337RVF9_FELCA	6	AAYNLVR;EFVISDR;ELEEDFIK;EVVQNFAK;FALITWIGENVSGLQR;FTTGDAMSK	22.5991	23.8473	22.6538	25.3572	20.179	23.7118	20.2622	21.4829	25.6926	25.8233	22.7781	20.0993	26.3445	20.579	25.3261	22.7922	26.0536	20.9485	25.6642	21.7195	22.0473	21.4703	21.291	25.7224
tr|A0A2I2UB49|A0A2I2UB49_FELCA	3	ALAEFQEEFK;LLEAADNDAK;SC[+57.021464]AC[+57.021464]PSPSDSSC[+57.021464]TLYDGK	18.0921	24.2564	22.1984	23.8227	17.8953	21.8733	22.4627	16.7789	22.6521	16.925	22.5513	15.9295	22.2762	17.9105	21.0139	22.6239	22.228	22.5759	23.5989	21.899	22.3454	21.41	20.9555	22.4977
tr|A0A2I2U2E0|A0A2I2U2E0_FELCA	20	AVEIYIQGK;DPC[+57.021464]AGPVC[+57.021464]DC[+57.021464]K;DYC[+57.021464]NDLK;EDFASNEVVYYNAK;EPVTLDFLDAELENDIK;FVVTDGGITR;GYYYEIPSIGAIR;IDLYDVR;IEETITQAR;IKPVFIDDANFGR;KTPNNPSC[+57.021464]NTDLINR;MQEDLVTLAK;NREEDPSLLWQVFGSATGLAR;SGPGAYESGIMVSK;SYDYQSVC[+57.021464]EPGAAPK;TASGVNQLVDIYEK;TSIRDPC[+57.021464]AGPVC[+57.021464]DC[+57.021464]K;VLLDAGFTNELVQNYWSK;YQDLYTVEPNNAR;YSETLKPDNFEESGYTFIAPR	24.2673	25.7503	27.8535	25.6037	28.1548	27.843	27.8591	28.1157	25.5484	28.3739	28.3721	24.2325	24.0888	28.1134	23.851	23.9073	23.9674	28.2579	24.8214	24.8002	24.8671	27.9989	27.9677	24.5689
tr|A0A337SE00|A0A337SE00_FELCA	6	IC[+57.021464]LDLNAPLYK;IC[+57.021464]LDLNAPLYKK;KIC[+57.021464]LDLNAPLYK;KIC[+57.021464]LDLNAPLYKK;SLEVMGATVHC[+57.021464]PVPQMIASLK;VDPEDEHLR	25.7118	22.1164	27.1836	22.1487	22.2545	26.847	23.3506	26.1391	22.2828	26.928	26.1608	27.1578	21.9089	25.7534	21.5942	21.8289	21.3673	20.0211	21.7103	27.7884	27.8212	29.1807	26.4924	21.3979
sp|O97524|BGLR_FELCA	15	ADFSENR;EATLPQR;ELNGLWSFR;ESGPTLDMPVPSSFNDVGQDR;GFDWPLLVK;GLLEQYHLVLDQK;LLDEEGK;LLDEEGKVVAQGTGGR;LTAQTAAGSVSDFYTLPVGIR;LVQSGPLASC[+57.021464]R;QGFEQQWYR;SFVGWVWYER;TSHYPYAEEVMQLC[+57.021464]DR;WLGANAFR;WTQDLGTR	20.631	26.9472	21.4768	26.3866	21.2743	20.8961	21.4526	20.3657	26.7089	20.7955	20.2205	21.7948	26.7716	19.9589	26.1835	21.0455	26.0548	21.3627	26.5457	20.4774	20.7444	21.2156	20.5056	26.4016
tr|A0A291NH39|A0A291NH39_FELCA	2	FTC[+57.021464]QVTHEGSTVEKSVVPAEC[+57.021464]S;GRFTC[+57.021464]QVTHEGSTVEK	18.2215	18.7075	20.7415	21.3396	18.1941	17.5398	19.0825	18.8863	23.0277	20.7824	21.5193	18.9518	20.2451	21.0908	19.9692	18.5671	22.3939	21.196	21.8398	21.5747	20.8125	21.0958	20.3307	18.5681
tr|A0A5F5XDG7|A0A5F5XDG7_FELCA	61	AETVVIAR;AHYILNEQILK;AHYILNEQILKDEK;AHYILNEQILKDEKDLTFYYLIK;AISYLVSGYQR;ALLAYAFALAGNQAK;ATVFNYLSHC[+57.021464]IR;ATYSVLGDILGSAMR;C[+57.021464]FDNWWLEEYHMPAQHTVK;C[+57.021464]NNEVPTVPVVGQK;DEKDLTFYYLIK;DGSYSTFGDYDSR;DLTFYYLIK;EDESIHWQRPGK;ESGGTLQNSFEVK;ESGGTLQNSFEVKEYVLPK;FQVHDANR;FTSSSFTVSVTYK;GATQEFIK;GATQEFIKR;GEDFTLK;GVFSFSFR;GYDMTIQVEGK;HGLPFFGQVLLVNEK;HKDGSYSTFGDYDSR;IC[+57.021464]EEFSQQADDQ…	29.5293	24.954	28.867	25.9744	29.186	29.3271	29.4789	28.5953	24.5555	29.8634	29.3601	30.0409	25.0544	30.1197	28.2947	30.0544	25.257	29.3801	26.9793	29.2845	29.4392	30.1835	29.4449	25.909
tr|A0A337S356|A0A337S356_FELCA	7	EQYQLC[+57.021464]QPQSR;FRNEDYTVHVR;FTPFTLGK;LNDYLDIIC[+57.021464]PHYEDDTVAAAAMER;NEDYTVHVR;WQC[+57.021464]NQPSAR;YTLYLVER	19.1813	26.6543	18.9849	25.9743	18.3511	18.269	19.2799	18.2238	26.4318	18.1227	18.0609	18.5877	25.6036	17.3482	25.7371	17.3614	26.3527	16.3259	27.0598	18.5887	18.0081	18.5198	18.4409	26.493
tr|A0A5F5Y5F5|A0A5F5Y5F5_FELCA	4	GDGHLWC[+57.021464]ATTSNFDR;LYGFC[+57.021464]PTR;WC[+57.021464]ATTANYDQDK;WC[+57.021464]ATTANYDQDKLYGFC[+57.021464]PTR	14.3622	22.936	20.173	23.7632	15.6282	15.4213	20.0199	15.4831	25.5576	16.6787	15.4544	13.8705	21.6634	18.1122	21.475	19.0808	22.0031	18.7402	25.11	18.3014	16.5135	13.4186	17.0213	23.1494
tr|A0A337SEZ4|A0A337SEZ4_FELCA	9	DQLQVLVSK;EDGSVDFQR;EEAVVFR;ISSISQPGNDFSTK;LELQLLEHSLSTSK;QILDQTSEINK;QNSIIEELEK;REDGSVDFQR;STSSYASSAVQR	22.8695	24.6133	21.4968	24.4922	21.5078	21.6202	21.1907	21.343	23.4233	24.076	24.1927	20.5124	22.8022	23.2517	22.1142	20.9391	23.798	22.7304	23.4278	23.2378	21.5948	21.6845	22.2451	23.0612
tr|A0A337SHC5|A0A337SHC5_FELCA	1	ADGEYWLGLQNLHLLTLK	22.6498	20.564	21.844	16.4517	21.66	20.8269	22.3844	19.41	17.5145	21.137	20.4819	22.6956	20.7331	23.7811	19.4323	23.8397	22.5319	24.4758	19.2591	24.15	21.2919	23.128	23.4468	21.6582
tr|A0A2I2URA0|A0A2I2URA0_FELCA	29	ADIFVDPVLHTAC[+57.021464]ALDIK;AKDDSELEGQVISC[+57.021464]LK;ALNEAC[+57.021464]ESVIQTAC[+57.021464]K;C[+57.021464]NVENLPR;DAHSQGEVVSC[+57.021464]LEK;EC[+57.021464]ADEPVGK;EPENEISSDC[+57.021464]NHLLWNYK;FC[+57.021464]ENTQAGEGR;FEESMSEK;GNLGMNC[+57.021464]QQALQTLIQETDPGADYR;GYLVSC[+57.021464]LVDHR;HLYFAC[+57.021464]R;HTWSNNLAVLEC[+57.021464]LQDVR;IIIQESALDYR;IQVSELC[+57.021464]K;LAEEESC[+57.021464]R…	22.6514	25.6608	22.1056	25.4178	22.2825	22.4758	21.7575	22.4712	24.73	22.5499	22.5604	22.2456	23.7979	22.5416	23.8604	22.6108	23.3486	22.8467	25.342	22.4196	23.0777	23.1001	22.5123	25.2253
tr|M3VUF1|M3VUF1_FELCA	10	ELQAGTPLSLFGDTYETQVIVHGQGSSK;FADTVGLVIER;GDMVLQVLER;GQGSVALAVTQDPAR;LSLAPDDSLLVPAGNAYAWER;QGEIFLLPAGVPHSPQR;SVMEPMSLEAWLDR;TELDGLR;TGEPIPDQLLK;VMFVGGPNIR	23.5326	29.5909	22.7204	27.6094	23.8113	24.1824	23.5177	23.5154	27.0818	21.9964	24.2239	24.0105	27.8174	24.7674	29.4358	24.2029	32.5264	26.0804	29.5493	25.0351	23.651	22.326	23.9006	32.3609
tr|A0A337S130|A0A337S130_FELCA	10	C[+57.021464]ALEDETYADGAETEVDC[+57.021464]NR;C[+57.021464]LNPTFNPPER;GAQAQTEEEMTR;GEPTC[+57.021464]LC[+57.021464]IEQC[+57.021464]KPHK;IC[+57.021464]ANVFC[+57.021464]GAGR;IQVDYDGHC[+57.021464]K;KC[+57.021464]ALEDETYADGAETEVDC[+57.021464]NR;LDSSELLK;LSFQEFLK;TYLNHC[+57.021464]ELHR	20.8886	26.3745	21.383	26.4642	20.8644	20.6785	20.7649	21.2093	25.2639	20.9648	21.3835	20.9529	25.1527	21.458	24.685	21.1298	25.2152	20.8755	25.6619	20.8003	21.0659	20.8398	20.6507	25.6021
tr|A0A5F5XL46|A0A5F5XL46_FELCA	12	ASNLLLGFDR;DC[+57.021464]SDGSDEQHC[+57.021464]EPLC[+57.021464]TR;ENQEVILEEVR;IEVANPDGDFR;ISGDTC[+57.021464]SGGDVETR;ITTVSLSAPDALK;SNVIVALAR;SSDVYVSYDYGK;STDFFQSR;SVILDNLPHPYAIAVFK;TPEGLPDAPR;YDLASGATEQLPLTGLR	21.1821	23.1129	22.3857	22.3375	19.7733	20.9517	21.3367	21.4441	22.1907	21.6264	21.5443	20.6721	21.547	21.1898	20.7951	21.622	21.2517	20.7549	21.8955	21.6377	21.3685	21.2364	21.9139	21.5092
tr|A0A976N0B1|A0A976N0B1_FELCA	8	AC[+57.021464]APPGYLFLC[+57.021464]GPPQNK;AVAYAC[+57.021464]LDNVHFR;EGIAYHETTLK;GTATPSWR;LPYEGSPDSSFSWPLR;LQFEPTNEDVPLTLTSGPIR;QAC[+57.021464]APPGYLFLC[+57.021464]GPPQNK;STPLLVAELK	18.5299	25.51	18.6048	26.176	18.3102	19.0409	18.3068	18.7053	24.9812	18.9159	17.671	20.2622	23.2304	20.0656	23.7481	20.2531	22.4203	18.5809	25.7165	21.6251	21.5059	22.2423	20.5668	24.6255
tr|A0A5F5XPS6|A0A5F5XPS6_FELCA	5	ALAQLLELEEALEAR;ASDVFDWGSSGPLC[+57.021464]VSPK;FWIGLQR;LLDDLVTC[+57.021464]ASR;LSAAEAQSHC[+57.021464]SK	21.3504	21.8898	21.4258	21.6937	21.529	21.2853	21.8476	21.3121	21.2992	19.6977	23.7293	21.1641	21.947	20.9948	20.8171	20.4599	21.844	24.5933	21.9765	21.5194	21.4649	21.4695	21.8086	21.1312
tr|A0A5F5XWB9|A0A5F5XWB9_FELCA	4	AFVFPIESDK;KAFVFPIESDK;SFVTLFAQVQEPLQAFTVC[+57.021464]LR;SGVYSVSVGGSDAYFTAPEK	27.0288	28.1116	26.4903	25.4258	26.7496	27.9798	27.7877	26.46	27.118	27.8792	27.7628	27.1619	26.8345	27.1707	26.7159	28.6307	24.8554	26.5579	27.7552	26.4335	26.8769	27.2882	26.4088	26.4332
tr|A0A5F5XZS8|A0A5F5XZS8_FELCA	1	VSAFNDWIEEVMSSH	14.6844	25.0434	12.5005	18.2685	10	14.6657	10	15.3905	20.4258	10	14.0854	10	23.6502	10	23.729	13.6944	20.9655	14.5659	21.5488	14.909	10	14.5467	12.3088	21.5284
tr|M3WCI9|M3WCI9_FELCA	6	ALNC[+57.021464]YLPAIIFVTK;ALNC[+57.021464]YLPAIIFVTKK;IPESVNHSPTC[+57.021464]C[+57.021464]LK;KALNC[+57.021464]YLPAIIFVTK;KALNC[+57.021464]YLPAIIFVTKK;WVQEYIKDPNLPLLPPR	22.2238	20.5918	22.8378	20.494	22.3357	22.1506	22.6603	22.5926	20.1406	21.619	21.7577	22.8664	20.1026	23.4703	18.741	22.7093	17.9731	21.9599	19.6182	23.2974	21.8282	23.0695	23.2485	19.8735
tr|A0A2I2UBZ5|A0A2I2UBZ5_FELCA	17	AGVLAGDHLIEVNGENVEDASHEEVVAK;AYDYFQAK;DIDSGSPAEEAGLK;EGAETWTQPR;EGSSYGFSLK;EGTLAEPEHDSHVAK;GGDQTSLLVVDK;GSNGYGFYLR;GVYMTDITPQGVAMK;IEKDTDGHLVR;KIPIVSSMADPLDAPPDSK;LAHFSPFLYYQSQELPNGSVK;NNDLVVAVNGESVESLDHDSVVEMIR;NVTLLVC[+57.021464]GK;QEGQSYGFFLR;SGNSVTLLVLDGDSYEK;VLEEPYEK	21.4074	27.0742	22.5543	26.3377	21.8292	21.7345	21.3857	23.0043	25.7042	21.2741	22.5467	21.0597	25.1736	20.434	25.8285	22.416	23.5139	20.5472	25.6032	22.0746	22.2407	22.4224	22.283	24.9581
tr|M3W5N0|M3W5N0_FELCA	7	DC[+57.021464]KGAPTPEETR;DC[+57.021464]KGAPTPEETRK;GAPTPEETR;KLAQAMMAFTTDLFSLVAQR;LAQAMMAFTTDLFSLVAQR;LGNQEPSGHIALK;LGNQEPSGHIALKK	24.7197	24.3078	25.4897	23.8726	24.9067	24.9534	24.7838	24.6721	23.0297	25.2282	25.4497	24.7884	23.075	24.8345	22.8331	25.6057	22.6873	25.7235	23.5407	25.6108	25.3121	25.7377	25.5946	23.1376
tr|A0A5F5Y0Z4|A0A5F5Y0Z4_FELCA	2	LAEGFPLPLLK;LAEGFPLPLLKR	21.715	20.1499	22.1587	19.6282	21.6235	22.1173	22.2444	21.9077	18.8663	22.0726	22.0094	23.3837	18.7029	23.1298	18.8627	23.245	18.0366	23.1593	19.9571	23.0098	22.8221	23.2776	22.4874	20.0205
tr|A0A2I2UI65|A0A2I2UI65_FELCA	12	ANQGDEAC[+57.021464]THC[+57.021464]PINSR;C[+57.021464]GDNVQYAPR;DC[+57.021464]SSIPSVPGSC[+57.021464]K;DSGGREDLVYNIIC[+57.021464]K;EDLVYNIIC[+57.021464]K;ESSQNNWLR;GSC[+57.021464]IANAEEVDVPIK;LYC[+57.021464]NGDGEWLVPIGR;QLGLTEPR;TTSEGATNC[+57.021464]VC[+57.021464]R;TYQVC[+57.021464]NVFESSQNNWLR;VDTIAADESFSQVDLGGR	19.918	24.5948	22.3109	24.1946	22.0292	20.5674	23.6862	19.457	23.9726	18.6454	18.3206	19.1677	22.6194	21.3551	21.9619	20.1558	21.9355	22.8425	24.1837	19.9245	20.5682	20.898	20.7373	23.4095
tr|M3W2F5|M3W2F5_FELCA	3	GETGPAGPAGPIGPVGAR;GPAGPQGPR;SGDRGETGPAGPAGPIGPVGAR	17.6906	22.8149	18.1034	25.3642	17.8939	16.5754	18.3098	17.8533	21.9888	17.9777	18.005	17.4465	23.3794	18.147	17.4098	14.1813	22.9722	17.9211	26.1195	18.7953	17.538	18.3775	19.3055	24.4071
tr|M3X050|M3X050_FELCA	1	SGQAPVLVIYEDSEQPTGIPDR	20.1324	23.4346	19.6009	23.8081	20.4648	21.1638	18.9336	20.8651	23.5415	20.1517	19.2154	20.5291	22.535	20.4406	20.5203	20.2668	21.589	19.3324	22.9509	18.9266	20.1373	19.7763	20.2647	25.2429
tr|A0A5F5XIV3|A0A5F5XIV3_FELCA	7	DAASPSQPLR;GDTVVTLLR;GTVALGSGAGIPVR;HTTLQAQLEC[+57.021464]R;IWAWDPEFPDLDSATTYR;TFTLLVK;VNTIVVPETK	23.8952	25.8736	19.265	26.7432	22.7398	23.0252	20.2835	22.4857	25.5832	21.2072	21.4067	22.3844	23.759	24.5639	24.7003	23.2486	23.9449	22.4476	26.1419	23.1702	22.1825	24.0121	23.1057	25.5716
tr|A0A2I2USJ0|A0A2I2USJ0_FELCA	22	AGLFTAAR;AHSC[+57.021464]PSVLK;DIIYSEDLQSQLAILDIAMK;DIIYSEDLQSQLAILDIAMKER;EAVMNINKPR;FSAEFDFR;GWNLMNQGASGVK;GWNLMNQGASGVKEIIQEK;HC[+57.021464]LVTVEK;KDIIYSEDLQSQLAILDIAMK;KGENVLIKPINPR;LQDILVSVENMVVSR;QNKHC[+57.021464]LVTVEK;QSTDAYPDLR;SC[+57.021464]EAVPVC[+57.021464]LPLNLDK;SC[+57.021464]VTAIPDQC[+57.021464]SPLPC[+57.021464]NEDGYMSC[+57.021464]K;SGFVMLSNKK;SLFKPANGFLETK;TSLELLTPLK;TSLELLTPLKK;V…	26.1428	26.3577	27.1354	26.5535	26.8008	28.3988	27.2184	25.6491	25.9046	26.545	27.097	26.805	25.2457	27.7048	24.4818	27.3551	25.1363	27.6794	25.649	27.1614	26.3785	26.2651	26.2878	25.0505
tr|A0A337SVX9|A0A337SVX9_FELCA	2	IKPLLPYTPGSDVAGVIEAVGDNASTFK;VHAC[+57.021464]GVNPVETYIR	16.3985	19.6849	17.9695	18.8132	19.3801	16.8287	16.9893	17.5636	17.5849	19.2161	19.1929	20.1457	18.7101	20.3715	19.3837	19.8603	19.6621	20.3347	18.8058	19.6325	16.6604	20.1758	19.6549	18.582
tr|A0A337SEU6|A0A337SEU6_FELCA	20	ADTAKEVSFDVELPK;AREEHSVPER;AVNRADTAKEVSFDVELPK;DTLVQATPENIEEAR;ESPANVQIVNGYFVHFFAPQGLPVVPK;EVSFDVELPK;FAHNVVTTR;GKYEMYLK;ILEDVKEDDYLNFILFSGDVTTWK;KMEQTKDALLK;LLDEDMNNFK;LLDEDMNNFKADVK;NIDDQGMTNINDGLLR;NVVFVIDVSGSMHGR;SC[+57.021464]PTC[+57.021464]TDSLLNGDFIITYDVNR;SLPEGVVNGIEVYSTK;STSIIIMLTDGDPNVGESRPEK;VSFKPSMDQQR;VTFELIYEELLK;VTFELIYEELLKR	27.57	22.7611	27.5741	22.3614	26.9814	27.1436	27.1731	27.1278	23.9099	26.8507	27.0573	26.8292	23.1851	26.7874	23.6261	26.9046	23.3948	27.5317	25.1161	27.3125	27.3319	26.8269	27.2261	23.0198
tr|A0A2I2UAE6|A0A2I2UAE6_FELCA	9	AMANFLR;AYISMHSYSQK;IHIGSSYEK;NAIWIDC[+57.021464]GIHAR;YGFLLPER;YIKPTC[+57.021464]TEALAAVSK;YPLYVLK;YSFTIELR;YTHGSGSESLYLAPGGSDDWIYDLGIK	25.1255	25.4544	24.9215	23.3084	24.5117	25.0898	25.0883	24.3804	23.15	24.192	24.4356	24.4388	24.7227	24.3429	23.9587	24.5948	24.4606	23.8586	22.4158	24.3217	24.1829	24.5624	24.7927	23.1401
tr|A0A5F5XE10|A0A5F5XE10_FELCA	21	ASNAEYLK;DFGHIQYVAAYK;DNTIPDR;FELLGC[+57.021464]ELNGC[+57.021464]AEPLGMK;FNAWTAQTNDASEWLQVDLGTQR;FQFIQSAEGSGDK;GDIFTQYIC[+57.021464]K;IFPGNLDNNSHK;KFQFIQSAEGSGDK;LFVGNTDNSGLK;LVPITC[+57.021464]HR;MWVTGVVTQGASR;NMFEMPFLAR;NPWIQVNLVR;QITASSIYR;QVTGIITQGAR;TGIVNAWTASNYDK;TGIVNAWTASNYDKNPWIQVNLVR;VAYSLNGR;VNLFDFPLEVQYVR;WAPELAR	21.541	27.228	23.0999	26.046	21.494	22.9972	21.4627	24.2227	26.2048	20.506	22.1384	22.2872	24.6281	21.743	25.2763	21.8448	24.8061	21.177	26.1178	22.2708	21.5771	22.9821	22.6903	25.3005
tr|A0A5F5XEN1|A0A5F5XEN1_FELCA	5	AAVTELNSWSVVLGSLQR;AYNHYSQGSDLALLR;EGLSPGAEEVGVTALQLPR;GGPQAGAPSPWPWDAR;LAC[+57.021464]GGALVSEEVVLTAAHC[+57.021464]FIGR	18.953	20.5935	17.4659	20.9889	19.997	18.7797	18.2263	18.2216	20.6357	19.4759	19.4977	18.9592	21.4354	19.0998	20.0489	19.9379	21.0924	19.8559	21.899	19.519	18.0829	21.0693	20.0403	20.7963
tr|A0A2I2UUQ5|A0A2I2UUQ5_FELCA	6	AITSGFNALEQILQSTAGR;IDGITIGQSLAIIEYLEETRPTPR;LLPQDPK;MISDLIAGGIQPLQNLSVLK;SIDYETIPINLIK;TLLALEAFQVSHPC[+57.021464]R	23.6818	23.2444	21.7906	23.068	25.7684	25.4981	25.0753	24.8142	25.2272	24.8313	25.8318	26.0685	24.3634	25.8703	23.4938	22.208	23.6566	25.2814	24.954	24.872	24.3215	22.9717	25.7151	24.0625
tr|A0A2I2U5W5|A0A2I2U5W5_FELCA	24	ADYSLKDVQAC[+57.021464]AK;AEPLYELVTATDFAYSSTVR;ALEEFQK;C[+57.021464]EC[+57.021464]IC[+57.021464]PVGFQGPAC[+57.021464]EVTYEK;C[+57.021464]QHEMDQYWAIGR;DFGTHYITEAVLGGIYEYTLIMNK;DTMVDDLVVLVR;ELPTADLMQEWGDAVQYNPDIIK;EVSSC[+57.021464]HC[+57.021464]APC[+57.021464]QGNGVPVLK;GGASEHITALAYK;IKAEPLYELVTATDFAYSSTVR;IPGIFEIGISSASANGK;KPYNVETYTPQTQGK;LASGINLFTNSFEGPVLDHR;LLC[+57.021464]NGDNDC[+57.021464]GDQSDE…	26.1156	23.7068	26.1862	24.2554	25.7887	26.2225	25.9699	26.1184	21.1415	25.4729	25.7976	26.1756	22.6239	25.9821	22.2334	26.1886	23.514	26.0268	22.1812	25.6951	26.2744	26.6713	26.0051	23.3561
tr|A0A2I2U6L5|A0A2I2U6L5_FELCA	14	AELETALLDSGR;AFVQGLGVASDVVR;ALQDTFPGAFGELYTQSAR;DAQDFWISLPGMLC[+57.021464]SEK;DLYSELR;GANLHLEETLAEFWAR;GC[+57.021464]LANQADLDAEWR;GFSLSDVPQAEISGEHLR;LVLQERPPTGSLEK;QAEALRPFGEAPR;QLHPQLLLPDDYLDC[+57.021464]LGK;TTLTHALPGLSER;VAQVPLGPEC[+57.021464]SR;VNPQSSGPEQK	23.8122	25.3212	20.3748	25.0468	23.0102	19.5557	20.2461	23.1935	24.9363	19.7325	19.897	20.0325	23.3653	20.2411	22.9661	20.0724	23.6134	20.2078	24.7977	19.6012	22.5033	22.9447	20.9994	24.9667
tr|A0A5F5XW04|A0A5F5XW04_FELCA	20	DTVFALVNYIFFK;IAPNLADFAFSMYR;INDYVEK;INDYVEKGTQGK;IVDLVQDLDK;IVDLVQDLDKDTVFALVNYIFFK;LEEMLNR;LEEMLNRDILAK;LSISGTYDLQTVLR;LSISGTYDLQTVLRK;MGITKVFSNEADLSGITEQGPLK;MQRLEEMLNR;MQRLEEMLNRDILAK;NLYHSEAFSINFGDSQEAK;NLYHSEAFSINFGDSQEAKK;RINDYVEK;RINDYVEKGTQGK;SANLHLPK;VFSNEADLSGITEQGPLKLSK;WEKPFEPEHTTEEDFHVDEDTTVR	29.7468	27.9098	30.1447	27.9551	29.5305	29.8886	29.5249	29.9108	28.8008	29.9573	30.2411	29.9968	29.2831	30.0679	29.4808	30.0237	28.7075	30.4631	27.8499	30.3664	30.3125	30.2843	30.6382	27.9576
tr|A0A5F5XNL0|A0A5F5XNL0_FELCA	8	AFTAAGYGNYSPR;C[+57.021464]EC[+57.021464]EDGYYR;DC[+57.021464]NSLPGVLGTC[+57.021464]K;ETFNLYYYETDYDTGR;GTC[+57.021464]VSSAEEEAENSPR;LDVATLEEATGK;SVELSWQEPEHPNGVITEYEIK;TYQVC[+57.021464]QVMEPNQNNWLR	18.898	23.2238	20.888	23.4117	19.02	19.187	21.5408	19.5028	24.0962	20.7991	19.2604	19.4069	23.3739	19.569	23.0413	21.3844	23.1727	20.9143	23.706	19.2941	20.0089	20.0482	20.8233	23.4081
tr|A0A337SNX4|A0A337SNX4_FELCA	16	ALELEQER;ALLENEK;ALTSELANAR;AQHELEEQTR;AQMVQEDLEK;EALLQASQDQK;EDAVLEYLK;EGILNDDIYC[+57.021464]PPETAVLLASYAVQSK;ESEAVEWQQK;ESPLLFK;FYPEDVSEELIQDITQR;GMLREDAVLEYLK;IQVWHEEHR;ISQLEMAR;KTQEQLALEMAELTAR;SGYLAGDK	23.0361	25.7783	22.543	24.7733	21.5139	22.2997	21.7155	24.4039	24.2	24.0122	25.1561	23.3644	22.8611	22.6334	23.8528	22.2431	21.9443	23.5291	24.0312	21.1565	23.4359	21.8447	22.8636	23.4209
tr|M3VUM2|M3VUM2_FELCA	2	EISPVSETPSSR;GEPFSGDHSADGFEVTPR	18.8199	22.4814	17.0571	22.4183	17.762	18.8118	16.5473	19.1306	22.0061	16.0192	16.5145	17.8222	19.0655	18.4831	16.4272	16.9448	19.695	17.0333	22.5003	15.1016	16.2099	17.4457	17.8329	21.2081
tr|A0A337S915|A0A337S915_FELCA	9	DLGTESQIFISR;EIRPALELLEPIEQK;FDLGQDVIDFTGHALALYR;FVSISDLLVPK;LSAIYGGTYMLNKPIEEIIVQNGK;LYSESLAR;NTNDANSC[+57.021464]QIIIPQNQVNR;SPYLYPLYGLGELPQGFAR;TDDYLDQPC[+57.021464]C[+57.021464]ETINR	21.7636	23.9063	21.06	22.8291	21.5891	20.835	20.7084	21.4223	22.9275	22.5621	22.5309	22.9454	24.8916	22.1552	24.7386	22.3412	22.1395	22.5402	22.9725	21.9985	21.8521	21.816	22.4455	23.2914
tr|A0A2I2UXP2|A0A2I2UXP2_FELCA	3	IQDLDTTDTGYYQC[+57.021464]VATNGVK;TITATGVLFVR;VAGNPPPTVR	20.1186	24.2675	21.6651	23.801	19.753	18.3481	20.2941	20.2406	24.1622	19.1151	19.9003	19.0906	22.6834	19.3184	21.6971	20.3611	22.2325	19.4963	24.1341	19.9515	20.6517	19.1385	19.545	23.405
tr|A0A337SWS1|A0A337SWS1_FELCA	3	EGFFLSDNQHTC[+57.021464]IHR;GSVAC[+57.021464]EC[+57.021464]RPGFELAK;SEEGLSC[+57.021464]MNQNHGC[+57.021464]GHIC[+57.021464]K	19.2659	23.869	19.5702	22.761	18.1806	17.6717	18.0443	19.0892	24.9808	21.6077	19.2346	22.1853	24.7146	22.8954	24.0464	20.1339	24.3058	23.1224	24.113	21.1474	19.3858	19.2957	19.0008	24.344
tr|M3WLX7|M3WLX7_FELCA	10	APQGGSAAVVR;ASSDYADHTYVSSTFTK;DSEIAMTSVSAR;FSASVSQSR;NPEDGEFTEPSTEK;SSPFEAELR;SYSEPATESLSSSSSESLDSSAAR;TALGPAAATR;TAPSHTESGTSQGSLAR;TFVTEFK	21.0205	26.6628	21.0982	27.0375	20.5914	20.9634	20.7238	21.543	26.7724	21.0372	20.6546	20.5552	24.0651	20.6873	23.5721	20.483	24.5208	19.4361	26.2978	20.4392	21.2897	20.3712	20.8402	26.0131
tr|A0A5F5XDM4|A0A5F5XDM4_FELCA	10	C[+57.021464]DVDIRK;DLYANTVLSGGTTMYPGIADR;DSYVGDEAQSK;DSYVGDEAQSKR;GYSFTTTAER;IWHHTFYNELR;KDLYANTVLSGGTTMYPGIADR;LC[+57.021464]YVALDFEQEMATAASSSSLEK;RGILTLK;VAPEEHPVLLTEAPLNPK	23.3176	27.9889	24.4305	27.2399	23.1349	23.301	23.3165	23.1109	26.3269	23.3046	23.9195	23.4828	25.7293	23.8894	27.012	23.8517	24.9698	23.403	26.7957	24.0114	23.4729	23.6739	23.7825	26.2664
tr|A0A2I2UGV7|A0A2I2UGV7_FELCA	4	DEGMYTC[+57.021464]ELQLSGQSTTSSSK;HVIFGTMGVPEHSYR;VLYLSGFTTK;VTSLTAC[+57.021464]LVDQSLR	18.2119	25.0909	19.7581	25.7112	19.8339	18.1975	19.5782	18.7605	27.0657	20.1727	20.3633	21.37	27.0947	19.2216	25.9373	19.9364	26.4521	21.2073	26.6047	19.0506	21.3842	21.097	19.3978	26.9983
tr|A0A5F5Y1P9|A0A5F5Y1P9_FELCA	29	C[+57.021464]SDIVFAR;DTIALLC[+57.021464]KPEPELNAAIPSANPAR;EGLENDLK;ELPELLQR;ETVLSALSR;FGEEIAR;FIQQTYPSGGEEQAQYC[+57.021464]R;FLTALAQDGVINEEALSVTELDR;FTDLFENMVPVSVQQSLAAYNQR;FYNELTEILVR;GSLFGGSVK;IYGGLTTK;KDNDFIYHDR;LALASLGYEK;LANQAADYFGDAFK;LLDEEEATDNDLR;NIQVSHQEFSK;NLATAYDNFVELVANLK;SC[+57.021464]VLFNC[+57.021464]AALASQIAAEQNLDNDEGLK;SLLTNLDEVK;SLLTNLDEVKK;STPVSVPISQK;STSVIEQGGIQTVDQLIK;SVNFDMTS…	24.7179	26.763	25.8868	26.2647	24.9912	24.963	24.9541	24.5682	25.5665	25.7535	25.834	22.4548	24.8961	25.4893	24.9956	25.0145	23.8303	25.1706	25.5165	25.324	24.4789	25.328	24.7572	24.9444
tr|K7S0M4|K7S0M4_FELCA	3	TLGDSSAGEIALSTR;VLELSENHPASGEQTVR;YVSELTLVR	19.8283	21.8021	17.0272	21.5644	20.9653	18.9255	17.414	20.3532	20.4221	20.1327	17.7522	18.1215	18.9677	20.8554	18.7831	18.8318	18.579	18.8802	20.8403	18.4208	18.88	20.9996	18.1416	20.486
tr|A0A337S5F4|A0A337S5F4_FELCA	8	ASGDPYWAYSGAYGPEHWVTSSVSC[+57.021464]R;ATISHVSPDSLYLFR;DDYFVSGAGLPGR;DLLPASLGSYYR;DNSALDPIIHGLK;ETFLDPFVLR;NNFRPQQGLNDR;YTGSLTTPPC[+57.021464]SEIVEWIVFR	21.4343	25.8307	21.5187	25.4241	21.4052	21.1269	21.5541	21.165	25.0439	20.4246	20.5382	21.7646	25.3807	21.5783	24.4691	21.1854	24.7572	20.7753	25.595	21.028	21.3361	21.1736	21.2836	25.4664
tr|A0A2I2V0Y5|A0A2I2V0Y5_FELCA	20	ASGSPEPSISWYR;EPSPPSIHGQPSSGK;EVTSETWK;EVVSPQEFK;FFTC[+57.021464]TAIGEPESIDWYNPQGEK;FIEENEK;FQEYILALADVPSSPYGVK;GEEMTLSC[+57.021464]R;GSNTELTVR;IIELSQTTAK;LTIYNANIEDAGIYR;MILEIAPTSDNDFGR;NIINSDGGPYIC[+57.021464]R;QDDGGAPILEYIVK;QGEDAEVVC[+57.021464]R;SNPPASVLWR;VEIFQTLPVR;VELSVGESK;VSSSPAPAVSWLYHNEEVTAISDNR;YDC[+57.021464]EAASR	20.5033	27.1761	22.4615	27.123	21.2539	21.1324	21.3045	21.8201	26.0628	20.8391	20.7618	20.9389	24.7982	20.9928	24.9281	20.7123	24.4352	21.774	26.6572	20.9585	22.0346	21.3133	21.9605	25.9991
tr|A0A337SND7|A0A337SND7_FELCA	2	FGEQAPQGGPVHR;SGVPGAPPAAR	13.8044	21.9647	15.5041	21.943	12.9408	14.301	15.1966	14.8374	23.6668	14.8547	14.1939	11.6258	21.8661	14.1795	20.5904	14.1967	23.4462	13.3754	23.55	14.7021	15.4431	20.2404	12.9389	22.0696
tr|A0A2I2U350|A0A2I2U350_FELCA	30	C[+57.021464]IDGTC[+57.021464]IC[+57.021464]K;C[+57.021464]IISGWGR;C[+57.021464]NGELDC[+57.021464]ITGEDEIGC[+57.021464]K;DTDENQEQWTK;EC[+57.021464]VLPNSVPAC[+57.021464]VPWSPYLFQPNDR;EETELLTANMDAER;FLNSGTC[+57.021464]IAEGQFSVSLK;GLETSLAEC[+57.021464]TFIK;GLETSLAEC[+57.021464]TFIKR;KAWSIVEANVAC[+57.021464]LELGFQQGALEAQK;KEC[+57.021464]VLPNSVPAC[+57.021464]VPWSPYLFQPNDR;KMEC[+57.021464]AGTDDGSIDAC[+…	27.5766	24.9123	27.7904	24.1232	27.3691	27.6266	27.4562	27.5032	24.5471	27.5772	27.7604	27.7993	24.2521	27.5343	24.8207	27.6961	23.5609	27.5164	25.1621	27.2659	27.7088	27.8075	27.4296	24.5541
tr|A0A5F5Y1U9|A0A5F5Y1U9_FELCA	74	AFQPFFVELTMPYSVIR;AFQPFFVELTMPYSVIRGETFTLK;AIGYLNTGYQR;AIYKPGQTVK;ALLAYAFALVGNQDR;ALLAYAFALVGNQDRTK;ASISVLGDILGSAMQNIQNLLR;AVDQSVLLMRPEAELSAASVYNLLPVK;AYIFIDEAHITQALTWLSQK;DLFHC[+57.021464]VSFTVPR;DLKPALVK;DLTGFPASLNQR;DLTGFPASLNQREEDDEDC[+57.021464]VNSR;DMYSFLQDMGLK;EATFNSLLC[+57.021464]PPDTGVSEQLSLK;EEDDEDC[+57.021464]VNSR;EESPFALDVQTVPQTC[+57.021464]DGPK;ELLHLLNEEAVK;ELVFYYLIMAK;ESGGRTEHPFAVEE…	30.8999	25.4484	30.6838	27.1395	30.6221	30.7844	31.002	30.4374	24.8269	30.7109	30.0736	30.5659	25.0601	30.5936	28.9981	30.951	25.6765	30.3799	28.108	30.5956	30.4131	30.9481	30.6173	27.8763
tr|A0A2I2UMM1|A0A2I2UMM1_FELCA	2	HRNEDGSISC[+57.021464]VR;NEDGSISC[+57.021464]VR	19.1436	21.9653	17.5032	22.6423	18.4145	19.7495	18.235	18.5613	20.3961	20.242	20.4461	18.3937	18.4964	18.4614	17.3754	19.2924	18.7819	19.3991	20.6933	16.8334	17.8906	19.9068	18.8569	19.7609
tr|A0A2I2U4L9|A0A2I2U4L9_FELCA	13	DAQEVHC[+57.021464]DGATK;FLEILAGDPYC[+57.021464]EK;FLEILAGDPYC[+57.021464]EKDAQEVHC[+57.021464]DGATK;GNMFLVANLGTK;HNLYFEAAFDTPLK;HVVYPTAWMNQLPLLAAIQIQR;KQALDLMNQNLDIYEQQVTTAAQK;QALDLMNQNLDIYEQQVTTAAQK;SGLSSGLVTAALYGR;TSIYPFLDFMPSPQLVR;VC[+57.021464]ANGLC[+57.021464]C[+57.021464]YLLYQRPTLSK;VDHIIFDTPFAGK;WNPC[+57.021464]LEPHR	23.408	24.8637	24.7964	23.6092	22.9862	24.5796	24.4193	24.4779	25.5391	23.3814	23.3646	24.2675	25.5181	24.3303	23.9719	24.9667	23.7271	24.8508	25.699	23.9913	25.1047	25.0543	24.0019	25.7614
tr|M3X0F5|M3X0F5_FELCA	4	ADEDPIMGFHQMFLLK;LSSLPFQK;NINDAWVC[+57.021464]TNDMFR;TQLGAIYIDASC[+57.021464]LTWEGQQFQGK	20.8695	26.3753	20.0974	25.7064	20.213	20.9017	20.8182	19.8415	24.6259	20.4701	19.2966	21.9482	25.4308	19.6365	25.1176	19.3176	24.0523	20.2928	26.1839	19.7579	21.6643	19.5339	20.2991	25.789
tr|A0A2I2UFL9|A0A2I2UFL9_FELCA	2	DTHFPIC[+57.021464]MFC[+57.021464]C[+57.021464]GC[+57.021464]C[+57.021464]K;DTHFPIC[+57.021464]MFC[+57.021464]C[+57.021464]GC[+57.021464]C[+57.021464]KK	12.6702	23.4215	12.497	23.8106	12.3231	10	10	10	22.6554	10	10	10	21.8255	12.5452	25.5866	10	26.5966	12.9938	26.9185	10	13.4796	13.3003	10.4458	25.6025
tr|A0A2I2UJV2|A0A2I2UJV2_FELCA	13	AAHFVFR;AVGEEVWHFK;C[+57.021464]VVTGEDGSESEATVNVK;DGEQIENEEDDKYVFSDDSSELTIR;DISWFSPNGEK;DKDISWFSPNGEK;EANMEGIVTIVGLKPETTYAVR;EGEDAVIVC[+57.021464]DVVSSLPPTIIWK;FFLC[+57.021464]QVAGDAK;GLGEISTASEFK;LSSEWKPEIR;NAPTPQEFR;QDDGGSPIR	26.2684	24.9321	23.5121	25.1332	23.2754	27.1425	23.9562	26.5629	25.2077	25.5594	24.2513	25.8171	23.972	25.7417	23.9988	25.2858	23.8606	22.2212	25.208	25.0902	25.6796	23.6804	25.1163	24.8723
tr|A0A5F5Y312|A0A5F5Y312_FELCA	6	GEELSC[+57.021464]EER;GNEESSEEKGPEVR;GVC[+57.021464]DTVLGLLDTHLIK;SAYQEAMDISK;TTFDEAMADLHTLSEDSYK;VLSSIEQK	18.3975	22.9636	18.4432	22.5487	18.1576	18.0413	18.5744	17.2639	22.0353	17.3611	20.128	18.89	21.7234	18.0596	21.4618	19.1953	19.7563	19.7868	23.4205	19.5779	19.8482	19.1295	19.4652	24.8674
tr|A0A337S5Y7|A0A337S5Y7_FELCA	6	DGLALGMGQGLK;DGTQQEGAVASTELLK;ETTVSQLLINPTDLDIGR;FSQEPADQTVVAGQR;LTVLIPPEDTR;SVNEAVPSGK	20.8423	22.7643	20.4013	22.5202	21.0425	19.5078	19.5636	20.3219	21.9445	23.0633	20.3956	21.7369	21.2458	21.6465	22.0469	20.5983	20.2945	18.8832	22.5783	20.4778	18.3601	19.182	22.0164	22.2556
tr|M3X260|M3X260_FELCA	16	C[+57.021464]VNTPMEGYYVVAVVK;DHTVFQNTDGK;DKADFVR;DLKHEDFELLC[+57.021464]LDGTR;DLLFSDDTAC[+57.021464]LANLQDETTYR;DLLFSDDTAC[+57.021464]LANLQDETTYRK;GDVAFVKDHTVFQNTDGK;HEDFELLC[+57.021464]LDGTR;ILFNQQELFGR;KPSADLTWNSLQGR;KPSADLTWNSLQGRK;KPVTEAQSC[+57.021464]HLAR;MFQMFESSNK;NTEAWAK;RILFNQQELFGR;VPNHAVVSR	26.5142	23.9142	27.1319	24.0846	26.1929	26.5497	26.6841	26.9799	25.2143	26.8147	26.9459	27.3558	27.134	27.2281	26.8476	26.9888	25.8371	26.8907	25.5734	26.7423	27.3205	26.9067	26.9341	25.5195
tr|M3X816|M3X816_FELCA	6	AVYPDYEVTWADDGY;GYSC[+57.021464]EC[+57.021464]LGGGR;IHVYGYSMGYGR;KGYSC[+57.021464]EC[+57.021464]LGGGR;VHAAPPSEAPAGK;WAEYHADIYDK	21.406	23.9069	19.0412	26.8896	18.9583	20.2558	19.0656	19.3981	24.1878	21.0006	19.3146	18.266	24.4537	19.3782	24.3716	20.8114	23.3862	19.6948	25.1994	19.0987	20.6541	20.7659	20.3888	23.9558
tr|A0A5F5XQ21|A0A5F5XQ21_FELCA	27	ASSSSYYASDGK;ATLITFLC[+57.021464]DR;AWNLGLSNAK;C[+57.021464]DEDADIGRPQVFSEVR;DGAGNTFDLSSLAR;DGGVC[+57.021464]LLSGTK;ETSDC[+57.021464]SYVFEWR;GPLDC[+57.021464]SDR;IQTSITFLC[+57.021464]GK;KPWAAVDTSADGR;LTTYTTR;LTYENGLLK;LTYVDQVLQLVYEDGSPC[+57.021464]PSK;NWEAVDGSQR;SASGVVQVLGLVHTQK;SGYTAAYSEK;SYDEC[+57.021464]VLEGR;TASAVIELTC[+57.021464]AK;TC[+57.021464]SLSSEQHEVTVDLQPLR;TGATEHYLINVC[+57.021464]K;TQ…	22.5113	25.4573	22.417	25.4736	22.753	22.2036	23.5047	23.0175	24.6831	28.7036	28.2792	23.2898	23.8297	23.7344	23.2341	23.1944	23.4027	24.8982	25.158	23.2593	23.7193	24.9286	23.7269	24.4171
tr|M3VUE2|M3VUE2_FELCA	2	GC[+57.021464]GSLHEELC[+57.021464]K;GPLVTC[+57.021464]TC[+57.021464]EGPTC[+57.021464]R	17.4051	23.0232	16.3335	22.2465	17.7566	16.5084	16.5441	19.7133	21.3564	18.8086	18.2793	17.0027	20.2313	17.1322	20.0908	18.395	17.7132	14.426	18.8694	17.4799	19.4718	18.2127	17.964	21.0684
tr|M3WIK5|M3WIK5_FELCA	8	AAQAAVASYNMGSNSLYYFR;AQSQLVAGIK;C[+57.021464]DFEILVVPWQNSSQLLK;KNVATGDGVDVTTC[+57.021464]PLATGVQEEK;LRC[+57.021464]DFEILVVPWQNSSQLLK;NVATGDGVDVTTC[+57.021464]PLATGVQEEK;QNLSLSDPQVQK;YYLTLEMGSTAC[+57.021464]R	21.2008	27.5442	21.439	27.5234	21.1949	21.1663	21.3422	21.4271	28.0285	20.3745	20.5446	20.5627	27.1087	21.1931	26.3512	21.3203	27.7224	20.6149	27.1571	21.3679	20.9635	20.4029	21.324	27.6076
tr|A0A337ST48|A0A337ST48_FELCA	6	DIQGSLQDIFK;LHYEVSSPYFK;SIVVSPILIPENQR;TLFVHAR;TPHAEDMAELVIVGGK;VNHDGSLVALK	19.7552	26.8945	20.6635	26.9967	26.69	20.6033	21.1492	25.8625	27.832	21.2069	27.8414	21.6617	27.5245	20.9512	26.3169	21.0073	27.8214	20.8168	27.6138	20.9444	27.4925	19.9898	21.9553	29.0538
tr|A0A5F5Y4J4|A0A5F5Y4J4_FELCA	2	FSTMPFLFC[+57.021464]NINNVC[+57.021464]NFASR;HSQTTDDPQC[+57.021464]PPGTK	16.6596	21.3543	13.9557	20.7978	18.7936	17.0548	18.0037	16.0193	19.7821	17.6639	19.5207	15.9885	19.2626	16.825	18.4924	18.3988	18.2197	18.0327	20.8347	16.4749	17.5616	18.0216	17.6374	18.9209
tr|A0A337S9K0|A0A337S9K0_FELCA	12	AGIEVQEIK;ANILYAWAR;C[+57.021464]VFTGEGR;DGNYWVTDVALHQVFK;GGPLLILGR;GLGPIEEDTILVIDPNNAAVLQSSGK;GSGGLNLGNFFASR;LPVDEEAFVIDFKPR;NGQWTLIGR;NLFYLPHGLSIDK;QSPQLPQAFYPVEHPVDVSFGDILAAR;VVNSDISC[+57.021464]HYK	20.8664	23.3402	21.3646	23.0167	20.9913	20.4138	21.0944	20.8959	22.7926	20.4915	19.9238	21.7666	22.2521	21.6401	21.8225	20.954	22.0386	19.6189	23.0855	21.0183	20.8447	21.0207	21.4052	22.5641
tr|A0A2I2U7X2|A0A2I2U7X2_FELCA	6	ARPLWAWLQQFR;AVDPTTFHGLSR;C[+57.021464]GLQELGPGLFR;IDAAAFTGLTLLEQLDLSDNAQLR;LNDNPWVC[+57.021464]DC[+57.021464]R;VTTSC[+57.021464]PQQGLQAVPTDIPAASQR	20.3903	22.9915	23.1614	22.8673	19.4824	22.5701	23.0637	20.0173	23.0965	19.9292	20.0985	20.0612	22.7693	20.0469	21.9483	20.1505	22.6241	20.0185	23.05	19.7648	20.4967	20.5403	20.7872	23.201
tr|A0A5F5Y7J8|A0A5F5Y7J8_FELCA	1	GLGTDEESILTLLTSR	14.7968	20.2572	16.4134	15.7375	14.5393	16.6587	15.1118	14.9438	15.0389	10	16.0849	14.0684	19.3132	14.724	16.1186	17.4034	17.8943	17.2032	17.9243	13.2383	16.4131	17.1648	13.8192	18.619
tr|M3WSC8|M3WSC8_FELCA	5	DYWSTLTGK;EFPVAQQAR;FTSLKDYWSTLTGK;TAQDTLTTVR;TAQDTLTTVREFPVAQQAR	30.5003	24.2699	30.6725	24.0601	30.7142	31.5266	31.9075	30.3507	23.5746	29.262	29.7604	29.98	23.7009	29.8766	22.8749	27.9402	24.0237	29.494	22.6156	30.5476	29.8852	28.305	30.3565	23.5204
sp|M5AXY1|RET4_FELCA	12	DPNGLPPDVQK;FSGTWYAMAK;GNDDHWIIDTDYDTYAVQYSC[+57.021464]R;LIVHNGYC[+57.021464]DGK;LIVHNGYC[+57.021464]DGKSEQNIL;LLNLDGTC[+57.021464]ADSYSFVFAR;LLNNWDVC[+57.021464]ADMVGTFTDTEDSAK;LLNNWDVC[+57.021464]ADMVGTFTDTEDSAKFK;MKYWGVASFLQK;QDELC[+57.021464]LAR;QRQDELC[+57.021464]LAR;YWGVASFLQK	26.0494	23.5788	26.8846	22.5482	25.7626	26.9466	26.7756	26.1354	25.063	26.0617	26.2888	26.6053	25.4178	26.1817	24.8455	27.7512	27.2799	27.673	25.7133	26.5862	27.6054	27.6075	26.9194	25.006
tr|M3WMA2|M3WMA2_FELCA	7	DDDGADIVC[+57.021464]SVNHESLK;DHEDSSLQWSNPAQQTLYFGEK;GNPVPQQYLWEK;IEVLYTPTAK;KGDQELHGEPTR;SDSGTYGC[+57.021464]TATSNMGSYK;SLVTVLGIPQKPIISGYK	19.2769	24.0639	18.4483	24.1196	20.7002	19.1927	20.1595	21.7584	24.2483	19.8399	20.97	20.1227	24.7497	21.4715	23.2561	20.9815	23.9912	20.0395	24.3356	19.9188	19.744	20.2825	21.8366	24.9372
tr|A0A2I2U0D3|A0A2I2U0D3_FELCA	6	AALPFGLVR;ELSC[+57.021464]EGYSIDLR;IC[+57.021464]DADPFQMENTDC[+57.021464]YLPDAFK;NAIDYIYNTR;SVYQDNESETGK;TQC[+57.021464]IVVTGSDVFPDPC[+57.021464]PGTYK	20.3861	22.3649	20.2723	21.5706	20.5655	21.4274	19.8099	20.5455	21.4495	19.5082	19.4417	21.4989	22.1268	20.1638	21.1001	20.8448	20.5012	21.063	22.3383	20.9806	21.6931	19.2579	20.826	22.2968
tr|A0A337SQW0|A0A337SQW0_FELCA	33	AEDKFSVVDFNHNVR;AGELEVFNGYFVHFFAPNNLDPIPK;AHVSFKPTVAQQR;ALDMENFK;ALDMENFKTEVNVLPGAK;ALYSQAR;DKHADPDFTK;FLHVPDTFDGHFDGVPVLSK;FSVVDFNHNVR;FYNQVSTPLLR;HADPDFTK;HDLVSATK;HLEVDVWIIEPQGIK;IQPSGGTNINEALLR;IYGNQDTSAQLK;IYGNQDTSAQLKK;KFYNQVSTPLLR;KLWAYLTINQLLAER;LHLQPGR;LWAYLTINQLLAER;MANTFIQTK;MKQTVEAMK;MLADSPPQDHSC[+57.021464]C[+57.021464]SGALYYGSK;SLAPTAAAK;SVSGESGETMDDVDQVTLYSYK;TEVNVLPGAK;TILDDLR;TIL…	29.1221	24.5141	29.0489	24.5953	28.6192	29.0691	29.0584	28.7587	26.0884	29.076	29.048	28.4825	25.0443	28.333	26.2017	28.0276	26.2709	29.0504	24.1746	28.9995	29.2489	28.0476	29.0195	24.4198
tr|M3WJ85|M3WJ85_FELCA	15	AALHIVQDVLPGC[+57.021464]AVR;AGLLRPDYQMLGHR;ASPVTMAFLNGALDGALLGDYLSR;DALPDVISADVGAMYSNVR;DLVHHFLLEGR;DVVQHGVR;EFTEAFLGC[+57.021464]PAIHPR;HTASAWLLLAQESGPR;LDPHQLSPELR;LPLSHLLSQYYGAGVAGNPGLC[+57.021464]SNLR;QNGAALTSAPTLTQQVWGALILLQK;SPTTVDSLLVVTLAR;TDC[+57.021464]PGDALFALLR;TFTLLDSK;WGAAPYR	24.8435	21.3629	24.7746	20.8021	24.4145	24.9842	25.3347	24.5064	19.9352	23.8098	24.2649	24.021	23.4977	24.0408	21.836	24.2595	23.2888	25.0238	20.2151	25.0718	24.8675	24.2457	24.6485	21.5461
sp|P49614|HEXB_FELCA	14	DLLTPC[+57.021464]YNEHK;DNFSIGYGPSSTAGPTC[+57.021464]SLLQEAFR;EPVAFLK;GILIDTAR;KGSIVWQEVFDDHVK;LESFYLQK;LLGIVSTVK;LLPGTIVQVWK;LWSPEDITSVGNAYNR;NQVYTEELR;RLESFYLQK;VDPLHFDGSQEQK;VIPEFDSPGHTQSWGK;YHEYIFGFDK	24.0904	24.8403	24.3046	24.86	24.2161	24.1862	24.6976	24.0651	26.254	24.2584	24.1429	24.0716	26.2653	23.9529	25.8306	23.9585	25.0537	23.8167	25.5294	24.2205	24.1582	23.9847	24.9611	24.4753
tr|A0A2I2UGY0|A0A2I2UGY0_FELCA	14	AANLIVLSLPVAR;AFYAAVAADC[+57.021464]FR;ALQFFAK;ASQLNITKPTPK;DNEC[+57.021464]EEGSGGIR;GGGAYYLISR;ISQGFDISQVLQVQDELEKLEQER;ITDAELEAVK;LNELLQEHSR;LVEASTQFK;NVAVAPGSADR;SLLQASGLGR;VFEEMIEPYR;VFQALC[+57.021464]K	22.9095	25.2054	24.5666	24.4195	24.364	20.7398	24.5722	22.9694	24.153	24.8577	24.5426	24.181	24.1209	24.5517	23.3455	23.7756	24.3615	24.2934	24.4837	23.7006	21.4314	24.083	24.1249	24.1656
tr|A0A5F5XBP3|A0A5F5XBP3_FELCA	3	AYALILTTGDAVRPSADVLR;NLQTSESHPLR;VTQC[+57.021464]LSESNEEGR	20.2665	20.7361	21.3008	20.5876	20.6234	21.8661	20.7858	20.4809	19.6302	19.5291	21.629	21.125	19.8737	20.8555	18.5161	21.6539	18.102	21.8725	19.6227	20.4801	21.6235	20.5371	20.7564	19.9143
tr|A0A337SHQ6|A0A337SHQ6_FELCA	8	C[+57.021464]PMIPC[+57.021464]YISSPDEC[+57.021464]LWMDWVTEK;EVDSGNDIYGNPIK;EVDSGNDIYGNPIKR;GPDKDIEFIYTAPSSAVC[+57.021464]GVSLDIGGK;KEYLIAGK;LHITLC[+57.021464]DFIVPWDTLSTTQK;LHITLC[+57.021464]DFIVPWDTLSTTQKK;YQMGC[+57.021464]EC[+57.021464]K	22.2427	22.2376	23.2923	22.3876	20.8086	23.43	20.6683	22.8353	22.1381	22.9479	22.9692	23.8536	21.471	22.5149	21.1508	22.2484	23.3658	22.6598	23.1079	23.765	23.4356	24.7377	23.5977	23.4509
tr|A0A2I2UR43|A0A2I2UR43_FELCA	5	C[+57.021464]EASNIVGK;EGDALELTC[+57.021464]EAIGKPQPVMVTWVR;GKSEVEEWSDMYTVTSQLMLK;SDDSVIQLLNPNR;YFC[+57.021464]QLYTDPPQESYTTITVLVPPR	18.0724	24.2477	19.0296	24.217	18.1423	18.3617	18.6515	18.2678	23.7666	17.4634	19.272	16.9432	23.2093	17.5143	21.8174	17.6023	22.4011	20.0785	24.2052	18.2038	18.9268	17.311	18.2775	24.668
tr|A0A5F5XC36|A0A5F5XC36_FELCA	6	FGEFFSK;KSDADITWNSLR;RVEGYLAVAVVR;SDADITWNSLR;TAGWNIPMGLLFSQTGSC[+57.021464]K;VEGYLAVAVVR	18.2229	26.9921	19.1423	26.1485	18.0112	18.1593	17.631	18.7429	26.7002	18.1227	18.151	18.3098	25.7254	18.08	25.5937	19.0029	24.5359	17.1543	26.9984	19.2116	18.2371	19.1672	19.1477	26.7605
tr|A0A291NGR2|A0A291NGR2_FELCA	3	ADPPPPC[+57.021464]SPC[+57.021464]NEPR;NPEGALFSWTPSGK;NPEGALFSWTPSGKK	23.2593	22.0954	24.6031	29.0303	22.7831	18.3601	18.4302	24.5684	29.5821	17.5134	17.5323	25.4686	19.6887	24.9424	28.2198	23.6482	27.5145	14.4476	29.1257	23.3448	16.6168	23.3141	24.3736	28.1053
tr|A0A5F5XKG5|A0A5F5XKG5_FELCA	4	FLEQQNQVLQTK;GGGGGGYSGGSSGSYGGSSR;SLDLDSIIDAVR;SLYNLGGSK	22.868	26.0824	21.2286	27.0963	23.6445	22.2599	22.219	21.751	25.0243	22.5018	22.14	22.7707	24.6803	22.797	25.359	24.5883	24.7248	23.7288	25.572	23.1829	23.7949	22.6034	23.795	26.1108
tr|A0A337S703|A0A337S703_FELCA	3	FDGGDATIC[+57.021464]C[+57.021464]GSC[+57.021464]ALR;IGFQC[+57.021464]PER;YC[+57.021464]C[+57.021464]SSAEAR	14.8625	23.6718	13.3513	23.2176	13.8689	15.2508	13.5223	15.0472	22.4613	15.0705	13.756	14.3831	21.0086	14.2584	20.671	12.5444	20.9221	14.8074	22.0413	12.5467	14.984	16.2431	13.9216	22.1775
tr|A0A2I2UDS4|A0A2I2UDS4_FELCA	18	AC[+57.021464]SPQANAENAISAR;AFVPGGPSPR;DSVLEWVR;EDPQVNSPLAPGNK;ETGWAFLELR;FNSGTYNNQWMIVDYK;FSPIEVR;GLEDSYESSVTFPTGR;LALDGDAWADIFQK;LLPGQSDLLIAHNTWSSYQNMLR;LTLLQLK;NFLETNLEWMQEQMQR;QWGPDGPVPPASR;SVLLDAETGQLR;TSELYQK;VLTVLEQIPGMVVVADK;VTSMALAK;YNDFLHDPLSLC[+57.021464]K	21.5265	27.1521	24.2804	26.8594	24.7046	21.9241	21.8651	21.2229	26.7126	24.4143	24.6872	23.7507	26.6747	23.6438	26.5856	23.4948	26.1229	24.654	26.875	24.6269	22.715	24.3514	24.3196	26.3535
tr|A0A2I2V460|A0A2I2V460_FELCA	8	KAEEGDTEPEGSPPQEEK;KVDPQPQSSGDGSR;KVDPQPQSTGDGSR;KVNTQPQSTEDGSSK;SSELTEDVEPK;VDPQPQSSGDGSR;VDPQPQSTGDGSR;VNTQPQSTEDGSSK	21.5414	24.8495	18.8779	24.798	21.4894	22.5916	20.5691	21.7679	23.1401	19.703	20.318	19.8957	22.3356	19.1603	22.2537	23.21	22.8264	22.7194	23.8124	21.7006	20.6858	19.736	21.9327	23.5723
tr|A0A337S0Q7|A0A337S0Q7_FELCA	1	AAVDSAGLDGPPDAR	11.3741	20.5643	13.5011	21.5586	12.8002	10.8613	10.9053	13.6605	18.6117	13.7522	13.1506	13.1149	14.7221	14.4512	13.724	12.1319	15.017	10	19.9163	12.3585	10	10	13.074	20.0304
tr|A0A2I2ULZ1|A0A2I2ULZ1_FELCA	10	C[+57.021464]DEPILSNR;GNDISSGTVLSDYVGSGPPK;KYELGPPVAGTC[+57.021464]YQAEWDDYVPK;LYEQLSGK;LYTLVMTDPDAPSR;NRPTSIAWDGLDPGK;VLTPTQVK;WSGPLSLQEVDERPQHPLQVK;YTGAEVDELGK;YVWLVYEQNGPLK	20.1396	25.8529	21.1364	25.5131	19.8762	20.8921	20.6073	19.2812	26.1305	19.9804	20.1057	20.3151	24.7652	20.7568	25.4565	19.7541	22.8042	19.3447	24.933	19.397	21.061	19.8618	20.1056	24.187
tr|M3WFH8|M3WFH8_FELCA	18	AAAFSVSVER;AAAVSEAEAHFYEQNSR;AAGILVYELLPSLDK;ALAAESGLDTYR;DFC[+57.021464]GC[+57.021464]HVAWSGSQLR;ELVPLLR;FLLGSWLEQAR;KDPVADLEAWVTGFAAR;LLLTTTPSLATSPTFR;LPEPLPAVPEELTEATPNR;QAAQELVSLYYGEAR;QLAGLVADYYTPR;SDVFEAWR;SFGMTPVLPAFAGHVPK;VVGSTGVAAAAGLHR;YDLLDVTR;YGVSHGNTEAAWR;YPSQPHGDTVDLAK	23.5362	27.1235	21.9802	25.8486	20.1488	22.0344	21.0834	23.7524	24.9707	20.8094	21.3316	20.4571	25.4242	22.411	24.858	19.9629	24.3724	20.77	25.9344	20.1005	22.4473	20.5991	19.9027	26.3009
tr|A0A5F5XLH0|A0A5F5XLH0_FELCA	11	ELALLHSK;GEPGEQVGQVAWAR;LDGPLPSGVR;NAVQADEGEYEC[+57.021464]R;SAAVTSEFHLVPSR;SMNGQPLTC[+57.021464]VVSHPGLLQDQR;SPLDGAVLLR;VEQPPPPR;VSTFPAGSFQTR;VTVDILDPQEAPGK;YGLHVSAAYEGR	20.0055	26.7043	19.8961	27.0113	20.547	19.0714	20.5294	19.7927	26.2733	19.4462	19.0381	19.7804	25.5563	20.0615	25.2238	19.3545	25.0905	19.6353	26.1743	19.6335	19.2218	19.1628	19.1603	26.5443
tr|A0A2I2U2A3|A0A2I2U2A3_FELCA	16	AFAAQEDLEK;ALELDQER;APDFVFYAPR;EKEELMER;FVIKPIDK;IALLEEAK;IGFPWSEIR;ILALC[+57.021464]MGNHELYMR;IQNWHEEHR;KAPDFVFYAPR;NISFNDK;NQEQLAAELAEFTAK;QLQALSSELAQAR;QRIDEFEAM;RKPDTIEVQQMK;TQNDVLHAENVK	21.8205	27.0858	21.1776	26.2184	21.7505	21.9657	21.3853	22.7272	25.7987	22.6226	23.1411	22.431	24.4707	21.9199	25.557	21.6527	23.99	22.6598	25.6411	22.3181	21.3762	22.1414	22.065	25.3032
tr|A0A337SBE3|A0A337SBE3_FELCA	8	DEDLAAFLASPAGR;DGEFVLDSGAGFGAADAGR;DPDC[+57.021464]GAAAPALFLDPDR;GLFSVDAER;HDDVVFPPDASFR;SVWALGQTFTR;TPC[+57.021464]AGAAVVFPADK;VGLGPGVGPVR	22.2193	26.1949	23.5751	26.0099	23.2032	21.5871	22.724	23.1575	25.3039	22.4572	21.637	23.3409	24.6181	22.8678	23.2337	21.6636	22.1571	21.8563	24.9087	22.1671	23.0957	23.0817	22.7694	24.4799
tr|A0A2I2UAM2|A0A2I2UAM2_FELCA	1	NGESQPLVQTAVTTIPAPTDLK	20.3248	17.2344	21.302	17.8903	22.2426	19.3774	22.4251	20.4524	18.8246	20.7732	20.1249	20.9773	17.9191	20.6172	19.7745	20.6734	17.8908	20.8069	20.8144	21.1937	20.9176	20.7829	20.6884	17.3477
tr|A0A337SJA7|A0A337SJA7_FELCA	2	EAFSLFDK;EAFSLFDKDGDGTITTK	18.1771	21.6568	17.721	22.9487	16.3405	17.1025	17.7027	17.3626	18.8306	16.9097	17.7479	18.0523	19.2809	16.6743	16.7335	18.1841	16.9849	19.5807	21.9277	18.0932	16.7087	17.8367	18.5675	21.6314
tr|M3W5T1|M3W5T1_FELCA	2	TPAFAESVTEGDVR;VEGGTPLFTLR	17.4552	23.6691	20.2149	25.7451	20.3302	17.0203	18.2515	19.5193	22.8191	18.586	18.2299	20.8292	22.855	20.0322	19.8343	19.1557	21.1844	15.9067	24.5463	19.1659	20.9471	18.9787	19.3092	24.9241
tr|A0A2I2V3L7|A0A2I2V3L7_FELCA	9	C[+57.021464]FELQEIGPPDC[+57.021464]R;DIEHLTSLDFFR;GDC[+57.021464]C[+57.021464]TNYQVVC[+57.021464]K;NEDNAC[+57.021464]HC[+57.021464]SEDC[+57.021464]LAR;SYPEILTLK;SYSSC[+57.021464]C[+57.021464]HDFDELC[+57.021464]LK;TAGGWEC[+57.021464]TKDR;TEFLSNYLTNVDDITLVPGTLGR;VSPSFSQSC[+57.021464]LAYK	21.5434	22.9251	20.9916	22.6485	20.8598	21.0948	21.3531	21.0657	21.5202	20.3163	20.2925	21.5004	21.1054	21.2059	20.8467	20.7945	21.3302	19.9616	23.1083	20.8421	20.8247	21.0947	21.4251	22.6142
tr|M3X143|M3X143_FELCA	1	LLISSSQSGEGSSSSVSQTSWISSSGGQR	14.6919	23.7553	11.2807	23.0794	10.0438	10.9529	11.4586	11.7122	23.158	12.1644	10	11.8517	22.4263	10.7533	21.7948	10	22.605	10	23.764	11.9007	10	10	11.61	23.1002
tr|A0A5F5XHF5|A0A5F5XHF5_FELCA	27	AGGALIDEYWVLTAAHVVER;C[+57.021464]VPVC[+57.021464]GVPSKPFVGR;DKQFGPYC[+57.021464]GNGFPGPLK;DVTDNSVWEPEK;DVTDNSVWEPEKAK;EDFDVEPADSGGHC[+57.021464]PDSLVFVAR;GVDSC[+57.021464]EGDSGGAFAVQIPSVETPK;IFGGSVADIQNFPWQVFFSDPR;ITC[+57.021464]LEGFEVVQGSVGSR;KNFDNDIALVQLK;KNFDNDIALVQLKEPVK;LC[+57.021464]GQRTSKSPNSPIVEEFQIPYNK;LDINAFVFTNNMIC[+57.021464]AGGQK;LPIAPLER;NFDNDIALVQLK;NFDNDIALVQLKEPVK;NHNPGMYVGSTSVL…	26.5269	21.9349	25.8619	22.782	25.5532	26.2204	25.7743	25.9692	22.5693	25.824	26.4516	26.6391	21.6589	25.894	22.4804	26.3116	22.0574	25.7962	22.3026	26.0847	26.3398	26.8404	26.3995	21.7885
tr|A0A2I2UTS2|A0A2I2UTS2_FELCA	25	AGALNSNDAFVLK;AGKEPGLQIWR;DPDQTDGPGLTYLSSHIANVER;DSQEEEKTEALSSAK;DSQEEEKTEALSSAKR;EPAHLMSLFGGKPMIIYK;EPGLQIWR;EVQGFESATFLGYFK;HVVPNEVVVQR;NWRDPDQTDGPGLTYLSSHIANVER;QTQVSVLPEGGETPLFK;QTQVSVLPEGGETPLFKQFFK;RTPITIVK;RYIETDPANR;RYIETDPANRDR;SEDC[+57.021464]FILDHGR;SEDC[+57.021464]FILDHGRDGK;TASDFISK;TGAQELLR;TPSAAYLWVGAGASDAEK;TPSAAYLWVGAGASDAEKTGAQELLR;VSNGAGTMSVSLVADENPFAQGALR;YIETDPANR;YIETDPANRDR…	28.8703	26.0469	28.4498	26.2603	28.0198	28.7097	28.0449	28.2625	26.7356	28.0559	28.5386	28.7064	27.0802	28.0329	26.6937	27.7409	27.4399	28.1309	27.075	27.8721	28.5212	28.1418	28.2272	27.2153
tr|A0A2I2U7X7|A0A2I2U7X7_FELCA	6	ATPEQTVSFTC[+57.021464]ESHGFSPR;GTANLSETLR;NNMDFSIR;SGPGTQVTVSAK;SGPGTQVTVSAKPSPPVVSGPTAR;SQVIC[+57.021464]EVAHVTLQGGPPLR	18.8508	22.5765	19.2744	22.4983	18.7295	18.7444	19.0838	19.718	22.1316	20.4573	19.8401	19.8375	21.3004	20.0071	20.7343	20.3793	20.8821	22.0193	22.1698	19.4545	20.1097	20.6647	20.1016	22.0817
tr|A0A2I2U9A5|A0A2I2U9A5_FELCA	18	AFPRGDKPFGPDLK;DDLVNINQWVK;DSFHLNEEFTVPVDMMQAR;DSFLNQK;EDFLEQSEQLFGAKPVSLTGR;EQQDSPDDRDSFLNQK;FDPSLTQR;GDKPFGPDLK;GFPIKEDFLEQSEQLFGAKPVSLTGR;KEQQDSPDDRDSFLNQK;KRDDLVNINQWVK;LAPPSEEDYPQPNSPK;LPPLILLK;NPNPSAQWER;RDDLVNINQWVK;SKFDPSLTQR;WFLLEQPEIQVAHFPFK;YQLDLVATLSQLGLQELFQAPDLR	28.493	26.8213	28.5895	26.5137	28.1472	28.1871	27.9427	27.8917	26.1744	28.2474	28.3222	28.6097	25.6623	28.5561	25.2043	29.4103	25.4922	28.6138	26.3533	28.9289	28.4485	28.5976	28.6892	26.5062
tr|A0A2I2UUG3|A0A2I2UUG3_FELCA	8	EATEYEIELYGISSGR;KQSEPMEITLLAPER;LSWTADDGVFDSFVLK;QSEPMEITLLAPER;SQPVSAIATTAMGSPK;SVDLPGLK;TRDITGLREATEYEIELYGISSGR;VGWDGLR	19.7768	22.9676	18.4137	23.61	20.5096	20.1647	19.948	20.8937	24.1429	20.4536	20.668	20.9731	21.5007	20.4372	20.1912	20.1173	21.4548	21.0025	24.7364	19.6828	19.9395	22.0719	21.4195	22.951
tr|A0A5F5XLC7|A0A5F5XLC7_FELCA	14	ALGITEVFIK;AQLIEEWANSVK;DFDAGTHLALINAVYFK;DFSNMVTAK;DGDEFSFLK;ESQYVMK;FTVEQEIDLK;FTVEQEIDLKDVLK;HSMGYDSLK;HSMGYDSLKDGDEFSFLK;IANSLFVQNGFHVNEEFLQMLK;MAVLYPQVIVDHPFFFLIR;QEVPLATLEPLVK;VEVYLPR	25.1732	27.2665	22.3935	27.4967	22.4495	23.5694	24.0074	25.6792	26.3034	20.6432	23.9155	22.0988	25.969	23.1609	25.3314	24.2128	25.6833	24.7978	26.655	25.3618	24.4128	23.4882	26.1387	25.7886
tr|A0A337SE59|A0A337SE59_FELCA	4	ALEEANGDLEQK;ILGATIENSK;IVLQIDNAR;TDLEMQIEGLKEELAFLK	20.3945	22.477	20.2328	22.6514	19.2308	19.6771	19.6968	19.881	20.5011	18.7655	18.881	18.2343	22.7282	18.6626	21.2009	18.7237	20.0086	19.837	23.8189	18.6458	17.2853	17.6374	17.4262	23.7132
tr|A0A2I2UGY1|A0A2I2UGY1_FELCA	17	AAVPDAVGK;AC[+57.021464]VVHGSDLK;AVAGDASESALLK;AVFQANQENLPILK;DMTSEQLDDILK;EQPLDEELKDAFQNAYLELGGLGER;GVGIISEGNETVEDIAAR;IVEIPFNSTNK;LIIVEGC[+57.021464]QR;LNIPVSQVNPR;MSINAEEVVVGDLVEVK;NIAFFSTNC[+57.021464]VEGTAR;QGAIVAVTGDGVNDSPALK;SPDFTNENPLETR;SSATWLALSR;VDNSSLTGESEPQTR;YEPAAVSEHGDK	20.6631	25.3069	21.4246	24.9181	20.5273	22.1985	20.3389	20.7368	23.6137	19.9141	20.25	21.0582	25.6487	20.0797	26.15	20.8073	21.9946	20.8292	24.3222	20.4361	20.726	21.3544	20.3075	23.9598
tr|A0A5F5XF14|A0A5F5XF14_FELCA	3	C[+57.021464]SPGFTSLSGDIFTNR;FADC[+57.021464]QNTEGSYHC[+57.021464]EC[+57.021464]SPGYLLASGAK;LENC[+57.021464]DDINEC[+57.021464]GPPLAVSC[+57.021464]GK	13.873	21.6765	15.3395	21.0757	11.4545	14.2652	14.4177	12.3814	22.5263	14.7457	12.4982	14.108	21.1985	13.695	20.6319	15.3384	19.2151	13.9369	21.7993	14.7222	14.443	14.5632	15.362	21.3054
tr|A0A2I2U5Z9|A0A2I2U5Z9_FELCA	10	DTGEWLGAWNNC[+57.021464]FTEEGPSSVR;FNIPHSVTVDSAGR;KYNSFGDLVQVLGTPGK;LSQDFMILWLHGER;TGAIYVAEIGAK;VLVFTEDGYFLR;YNSFGDLVQVLGTPGK;YNSFGDLVQVLGTPGKK;YVIVAQLNLSR;YVPVEGHFPLFTHS	22.5112	26.1667	19.1677	24.6843	20.9196	20.8961	20.9115	18.9184	25.6006	18.1105	19.2956	21.6369	24.4668	21.3056	24.5941	21.0992	24.3053	20.1948	25.9988	20.5033	21.4088	21.4221	21.0639	25.2036
tr|M3W046|M3W046_FELCA	13	AQYTLMAQAVDR;DNTAGVYAR;DPDAANSPIR;DTNRPLEPPSEFIVK;EEYHVVIQAK;FFTINPEDGFIK;FISNGPFK;FPQSVYQMSVSEAAVPGEEVGR;KPVDFETK;LHSDIDSGDGNIK;LKKPVDFETK;VLDVNDNAPK;VTITLTDVNDNPPK	20.392	23.5916	21.1969	25.5264	21.7903	20.0767	21.4052	20.3643	27.0095	21.3909	21.3276	20.9022	26.7576	21.8318	26.1858	22.888	25.6378	20.424	27.797	20.9021	21.1646	20.699	20.5609	26.7226
tr|A0A2I2V4V3|A0A2I2V4V3_FELCA	10	EQALAVSR;GPVVLAEDFLDIMGQPINPQC[+57.021464]R;IPIFSAAGLPHNEIAAQIC[+57.021464]R;IYPEEMIQTGISAIDGMNSIAR;NFIAQGPYENR;NYLSQPR;SGQVLEVSGSK;TSC[+57.021464]EFTGDILR;TVSGVNGPLVILDHVK;YAEIVHLTLPDGTK	22.1017	22.5704	22.0104	22.4951	21.5725	21.6777	21.5093	21.569	23.4273	20.9093	21.7561	21.8476	24.0247	22.2464	23.6963	21.245	20.9229	22.0657	22.641	22.2516	22.4672	22.1991	22.0909	23.8672
tr|A0A291NGW6|A0A291NGW6_FELCA	1	NTLYLQMNSLKTEDTATYYC[+57.021464]AR	16.3526	16.7917	17.4533	15.9932	15.6782	14.5856	17.5567	15.1875	15.5667	15.3694	17.3769	15.9863	15.5846	18.9154	15.5541	17.4463	19.3791	20.5465	15.5798	20.3945	19.6566	21.7846	19.3723	16.8736
tr|A0A2I2UUI4|A0A2I2UUI4_FELCA	8	AVATVGPISVAIDAGHQSFQFYK;DNGGLDTEESYPYLGR;DQNNHC[+57.021464]GIATAASYPTV;FDQSLNAQWYQWK;LYGMNEEGWR;NSWGPEWGWSGYVK;QVMNGFQNQK;VFQEPVFAEIPK	21.6577	24.8948	21.7268	24.6064	20.9704	20.7665	20.5659	21.2449	24.6656	20.6152	20.8926	18.9783	23.5196	21.2235	22.7856	21.2676	23.0755	21.2085	25.0546	21.4736	20.453	21.0497	22.1264	24.3017
tr|A0A2I2U7R4|A0A2I2U7R4_FELCA	40	AAAQEQYSTAVAR;AAAQEQYSTAVARGESAGLIK;ADVVQEATFQVELPK;ADVVQEATFQVELPKR;AGLLLLSSPDK;AGLLLLSSPDKVTIGLLPWDGPGEGLR;AQFSWIEVTFK;AQFSWIEVTFKNPQLQVR;ASPEHVVVTR;FAHTVVTSR;FKPTLSQQK;FSSHVGGTLGQFYQGVLWGPPAAADDSR;GSEIVVAGK;HSQGPMNLLSDPDQGVEVTGQYETEK;ILDDLSPR;KMEQFQVSVNVAPSAK;LEVYELLLK;LLFKGSEIVVAGK;LQDQSPDVLSAK;LWAYLTIQQLLEK;MALDNGGLAR;MEQFQVSVNVAPSAK;MILASDAEK;MILASDAEKQALETR;NDIDIYSLTVDSR;NPQLQVR;NVIFVIDK;N…	29.1855	26.3185	29.3503	26.6476	28.8148	29.6988	29.1832	29.3426	27.1558	29.3624	29.4386	29.0307	27.3487	28.7554	26.7397	29.2333	26.6354	28.8701	27.4557	28.6135	29.2864	29.5417	29.1837	27.1216
tr|A0A337SRL8|A0A337SRL8_FELCA	16	AAAGAHTVWLAVR;ASVPAGGPPGLALR;C[+57.021464]DC[+57.021464]ADTGYEGAR;C[+57.021464]YC[+57.021464]VPGFQGPR;DSEAALLR;EHFSAWPGAPAPR;GC[+57.021464]LQDLR;GQIQAEVLGGPALVLPGR;GQPGAVLPASGPR;LLPADAQPWGGPFR;LTGC[+57.021464]QGHTC[+57.021464]PPAATC[+57.021464]IPIFK;SLSGLSLAFR;TTLPAGALATR;VC[+57.021464]VPSPC[+57.021464]LHGGGC[+57.021464]R;VDGHLLLPEDLGK;WLLWLDGAATPVALR	23.6273	25.5525	24.1559	25.4204	23.8119	23.0722	22.812	24.0552	25.195	22.8496	22.6588	23.0735	23.8999	22.0164	24.0826	24.088	23.7077	23.5554	24.8745	22.7131	24.1362	24.8096	23.21	24.4157
tr|A0A291NGQ8|A0A291NGQ8_FELCA	16	ADPPPQC[+57.021464]SPC[+57.021464]NEPR;DSC[+57.021464]GC[+57.021464]YSVSSVLPGC[+57.021464]AEPWNR;EAIQKPPER;EKYLTWGPLQEPDQSVPTFATTSVLR;FSC[+57.021464]MVGHEALPLAFTQK;GENFSC[+57.021464]TASHPELK;LAGKPTHVNVSVVMSDVEGVC[+57.021464]Y;NPEGALFSWTPSGR;NPEGALFSWTPSGRK;TSDPAGQVVIAC[+57.021464]LVQGFFPPEPVR;VFPLSLR;VSAEDWK;VTWSPSK;WLQGSQELSR;WLQGSQELSREK;YLTWGPLQEPDQSVPTFATTSVLR	26.4036	33.0244	26.975	32.5989	26.0697	25.7137	25.6908	26.8445	32.1336	27.9138	27.6058	28.7975	31.079	28.5279	31.7139	27.2008	31.3433	25.9395	32.8886	27.3894	26.1648	27.6698	27.9875	31.4575
tr|A0A337S2C9|A0A337S2C9_FELCA	2	EDAGDYQC[+57.021464]EVSNPVSSSK;VHNLPANLIGFGWFK	15.0985	22.9556	15.2823	21.4176	13.9086	11.6988	15.5683	13.3832	21.5006	16.34	16.6992	15.6697	22.0438	15.5395	21.5481	15.5736	21.4312	18.3661	22.401	14.7511	14.6009	15.7393	15.7756	21.9003
tr|A0A5F5XD04|A0A5F5XD04_FELCA	9	EDVNVSWESK;GVPGPAPNPWTVALK;ITC[+57.021464]VVSNPGDR;ITC[+57.021464]VVSNPGDRK;LPLSQPSPR;SESHDTIILLVSPGEDVPK;SPESLPGVTLEK;WVNFQDK;WVNFQDKFENR	24.8938	27.4191	21.5224	26.5446	22.699	24.4281	23.5477	25.7157	27.3572	25.8537	25.133	25.2989	25.6913	24.9666	25.7176	24.7659	24.9215	23.2672	27.1733	24.8243	25.2868	24.5686	23.0958	26.4409
tr|A0A291NH16|A0A291NH16_FELCA	4	ASQSLLHSDGNTYLNWYLQK;ASQSLLHSDGNTYLNWYLQKPGQSPR;DIVMTQTPLSLSVTPGEPASISC[+57.021464]R;VEADDVGVYYC[+57.021464]GQALQYPYNFGQGTK	21.0323	21.8831	20.7155	21.0912	20.0259	20.1716	21.5477	18.918	22.856	20.8004	20.2238	21.3536	23.1877	21.5547	23.1595	19.5788	24.7013	19.4088	24.1677	21.3079	20.9486	20.7371	22.1383	23.004
tr|M3XDQ5|M3XDQ5_FELCA	1	QAGIC[+57.021464]FGDSGGPLVC[+57.021464]NGLIQGIDSFIR	10	16.9588	14.1193	10	16.1346	14.5068	13.3609	14.9341	10	10	15.3277	17.4763	21.9648	16.6999	19.3385	10	20.4338	14.3758	20.3823	15.2957	13.083	16.2714	16.0173	19.6198
tr|A0A337S2J9|A0A337S2J9_FELCA	6	DSYEFFTEVK;LADLLEK;NPAIIFEDANLEEC[+57.021464]IPTTVR;VGEALVSHPEVPLISFTGSQPTAER;VPDSGNEEIEAAVEAAR;YGLAATVWSSNVGR	19.9351	22.0835	18.2324	21.6604	18.7295	18.4513	20.3053	20.5205	22.0264	18.4715	17.065	18.7262	22.0424	18.7028	23.2953	17.8987	19.6178	20.6083	21.1309	21.0077	20.0772	19.5349	20.0389	21.4724
tr|A0A2I2U8D7|A0A2I2U8D7_FELCA	4	AYASHC[+57.021464]YALFMTPK;DYNC[+57.021464]GAMLPYIC[+57.021464]K;HPSTNPNPGYC[+57.021464]GSLSASTGYLK;SWMNADMAC[+57.021464]QK	18.7172	21.5189	17.332	20.5309	17.4215	17.8695	18.5165	18.2963	21.1107	18.7502	18.6192	16.5626	24.0981	18.3927	21.2971	19.9115	20.2969	18.8798	23.2411	17.8756	18.931	18.1198	19.5968	19.5555
tr|A0A2I2UAR3|A0A2I2UAR3_FELCA	4	C[+57.021464]AAEENC[+57.021464]LASSAYR;HWFQAGYSPSGAR;NQGTSDFLPSRPR;TPILLLR	18.1618	26.2953	18.9811	25.6832	18.9	18.602	18.5634	17.7288	24.5514	18.4287	17.5646	18.1301	23.6179	18.2655	22.0207	18.364	22.8	17.3223	25.0357	20.0285	17.1474	18.582	16.8854	25.0633
tr|A0A5F5XTG9|A0A5F5XTG9_FELCA	39	AC[+57.021464]GAC[+57.021464]PLWGK;C[+57.021464]FSGQC[+57.021464]ISK;C[+57.021464]GEDLQWLVGEMHC[+57.021464]QK;DGFVQDEGAMFPVGK;EC[+57.021464]NNPPPSGGGQSC[+57.021464]IGEPTESR;EFC[+57.021464]PSPPALK;EFC[+57.021464]PSPPALKDGFVQDEGAMFPVGK;ELEDALK;ELSYLPSLYDYGAYR;ELSYLPSLYDYGAYRR;ESC[+57.021464]TLPVPAQK;ESGLSSTDIK;ETTLTLAVPEC[+57.021464]QPWEK;EVPC[+57.021464]ASVK;FLYSSSK;GGSSGFVAGLSFLELNNPAGNKER;GPSTFL…	27.7188	26.5027	26.7861	28.2313	26.7965	27.7694	27.2717	26.9402	25.2261	26.9333	27.2931	28.0593	25.5459	27.4738	24.8632	26.5458	24.6577	26.8373	28.1479	27.2796	27.6821	27.1368	27.6408	28.1106
tr|A0A2I2UE55|A0A2I2UE55_FELCA	7	ELEFIMK;HHTEGPWLWEDGSR;IDSEKELEFIMK;KQC[+57.021464]SQLHSNLLK;QASSQPDNSFWIGLSR;QC[+57.021464]SQLHSNLLK;TSLASWNSSK	22.1272	22.7899	19.968	21.5394	23.5037	23.4603	23.924	23.872	22.7193	23.5446	23.1258	23.2606	20.7508	23.1408	20.8884	22.6786	21.1343	22.6413	22.8013	22.5777	25.8167	23.1578	20.6643	23.0252
tr|A0A337SMK6|A0A337SMK6_FELCA	4	FKDNTPNANVIVTLQELSLR;MTARPSDLLSASFPLSYSAR;TFHETPLQLLEK;TVDLDPGTAK	20.5572	22.9236	19.3862	23.225	18.0716	20.1066	19.7121	20.711	22.1373	19.9296	19.3957	21.4073	21.1155	22.1864	21.536	20.2345	23.7106	19.9566	22.672	19.8603	23.7807	21.359	20.7862	23.6893
tr|A0A5F5XC25|A0A5F5XC25_FELCA	9	AVDNQVYVATASPAR;EC[+57.021464]SIYLIGGSVPEEDAGK;FAELAQIYAQR;FYNTC[+57.021464]AVFGPDGTLLIK;GC[+57.021464]QLLVYPGAFNLTTGPAHWELLQR;ITFHESETLSPGDSFSTFDTPYC[+57.021464]R;KLHLFDIDVPGK;LALIQLQVSSVK;LHLFDIDVPGK	16.6843	22.65	17.0125	21.7409	17.0429	15.5893	16.9036	17.3574	22.6821	15.4483	16.6683	16.388	22.7728	18.5399	22.5456	17.3604	20.7276	20.1642	21.7931	18.3811	17.3832	16.6772	17.8329	21.1805
tr|A0A5F5XDQ5|A0A5F5XDQ5_FELCA	3	GTVGGYFLAGR;ILYPDEVAC[+57.021464]VVPEVC[+57.021464]K;VC[+57.021464]GTEVGC[+57.021464]SNIAYPR	18.4285	22.0692	18.1629	21.5614	18.5345	18.1807	18.6539	17.8431	22.0654	19.1633	18.8127	18.6681	21.4621	19.6448	21.7189	19.2729	19.1979	19.38	20.8808	19.225	18.7111	19.2442	19.5807	19.8241
tr|M3VWW1|M3VWW1_FELCA	8	ADLAAIYYER;AVEHMTVYEK;GIFLAFGPDFK;GPVVSLWPAPGK;LLVFLLDGFR;SDYISDEALESLPGFK;SFDIGVNR;YVSLSDLQR	19.2321	23.7957	20.7908	24.1238	18.1351	18.7438	19.6626	19.038	23.929	20.1561	20.1158	20.0818	25.1231	20.3456	23.9499	20.2786	22.1852	19.94	24.256	20.4453	19.8299	21.2945	20.491	24.1771
tr|A0A337S9Q3|A0A337S9Q3_FELCA	12	C[+57.021464]NVEGQC[+57.021464]MR;DENDQVPHFSQSIYR;ELDRESQAEYLLQVQAQNTR;ESQAEYLLQVQAQNTR;FYILNQAPARPSPDMFQLEPR;LDQESYEASVPVSTPAGSLLLTIQPSDR;LLAEDLDAPGSPNSYIVYR;LLSSEPEEGAEGR;MVLSGNPDMTAEGPFAVDAGSGFLLVTR;MWQLPIR;SVAELVGPGPGPGATATVTVLVER;VLDREEQAEYR	20.9621	25.3586	22.8149	25.4343	22.7996	21.3446	22.5107	21.3865	23.6648	20.7453	20.404	21.1226	24.1908	23.1312	23.9136	22.148	23.3313	22.4477	25.5994	22.4968	19.5015	22.5861	22.8508	25.1546
tr|A0A3S6CJJ2|A0A3S6CJJ2_FELCA	5	FGFC[+57.021464]PSER;LYTQDGNGEGKPC[+57.021464]VFPFTFEGR;SDDMLWC[+57.021464]STTADYDTDRR;SYSAC[+57.021464]TTDGR;SYSAC[+57.021464]TTEGR	18.2029	23.7343	19.3567	24.3893	18.0021	17.4183	17.9349	17.7466	25.8526	15.3608	17.5696	18.1344	22.3276	18.0465	22.532	19.5774	23.3678	18.6028	25.3337	18.5788	17.1155	17.9674	18.4635	23.3089
tr|M3WLU0|M3WLU0_FELCA	11	AGHNFYHVEPSYLR;DHC[+57.021464]GIESEVVAGIPC[+57.021464]TEQYWK;DQGSC[+57.021464]GSC[+57.021464]WAFGAVEAISDR;EHWPNC[+57.021464]PTIK;EIMAEIYK;HYGC[+57.021464]NSYSVSNSEK;IC[+57.021464]EPGYTPSYK;IC[+57.021464]EPGYTPSYKEDK;LC[+57.021464]GTILGGPK;SGVYQHVTGEMMGGHAVR;VSFAEDMVLPENFDAR	23.7748	25.9938	21.4586	25.6778	22.9385	23.5354	22.9477	23.2005	25.4759	23.9462	24.2285	23.4214	24.7541	23.0848	24.6402	23.8886	24.0271	23.2336	25.6028	20.4696	22.1942	20.4089	23.6908	25.3464
tr|A0A2I2V568|A0A2I2V568_FELCA	14	AEYLQTWDTLLPNIHK;AYSSC[+57.021464]GGGNHGYNNEFK;EYVSGFGK;GDC[+57.021464]C[+57.021464]WDFEDTC[+57.021464]VK;INFYMYEGPAPR;LDSSLC[+57.021464]SC[+57.021464]SDDC[+57.021464]LQR;MWDYFHSVLLVK;NGPVSAGVIQALQLVDK;NLDNC[+57.021464]VNIILLADHGMDK;SIPYEER;SMEAIFLAHGPSFK;VPFYEPSHAEEVSK;VQPVSEILQLK;VRDVELLTGLDFYQEK	20.5495	25.1013	20.081	24.8201	21.3185	22.0297	20.8117	22.3697	24.2692	21.1127	21.2826	22.191	24.5165	22.3707	23.9014	22.6984	22.549	20.7115	22.9677	22.0787	20.7569	21.5635	21.7992	23.832
sp|P40239|CD9_FELCA	2	AIHYALDC[+57.021464]C[+57.021464]GLAGGVEQFISDIC[+57.021464]PQK;DILSSITVKPC[+57.021464]PEAIK	19.5406	20.4718	15.9665	21.4303	17.6203	19.3333	17.4902	16.46	20.9344	18.5786	18.496	21.3774	21.579	20.3766	21.823	18.6406	20.1213	20.1427	19.8659	19.06	20.25	18.8552	20.9629	21.113
tr|A0A337S5G0|A0A337S5G0_FELCA	20	AELDREDFEHVK;DAANWLR;DQVTTLDVYVC[+57.021464]DC[+57.021464]EGVVNNC[+57.021464]K;DTGVISVVTTGLDR;DWVIPPISC[+57.021464]PENEK;DWVIPPISC[+57.021464]PENEKGPFPK;EDFEHVK;ESLILKPK;GLDFETK;GLDFETKR;IDPDTGAIFTR;KTLELGDYK;SMDFC[+57.021464]QK;TAYFSDDTR;TLELGDYK;VFYSITGQGADTPPVGVFIIER;VGSDGVVSVR;VSFEGC[+57.021464]TGQPR;VTEPLDR;VTEPLDREQIAK	22.6112	28.3593	23.6507	28.6852	23.4809	23.0695	23.4817	22.9661	30.1453	23.266	22.7548	22.9597	30.3796	23.1422	29.5485	23.7262	30.008	23.1649	31.1515	23.124	22.9092	23.5704	23.068	29.7743
tr|A0A2I2UXX3|A0A2I2UXX3_FELCA	27	AGPDLASC[+57.021464]LDIDEC[+57.021464]R;ATEC[+57.021464]LDVDEC[+57.021464]HR;C[+57.021464]SC[+57.021464]APGYR;C[+57.021464]TPTC[+57.021464]APR;C[+57.021464]VNTDGSFR;DGGC[+57.021464]SLPILR;DVDEC[+57.021464]QLFR;EC[+57.021464]YFDTAAPDAC[+57.021464]DNILAR;EDSYSDASGFGYC[+57.021464]FR;ELRGGEC[+57.021464]ASPLPGLR;FTPAVC[+57.021464]GLR;GC[+57.021464]QLC[+57.021464]PPFGSEGFR;GGEC[+57.021464]ASPLPGLR;GPAL…	21.8064	28.8065	22.2465	28.6407	22.6705	21.9897	21.848	21.9943	28.6892	23.765	22.2239	23.8014	27.4671	22.3605	26.8809	22.3457	27.5627	21.9163	28.0274	22.1576	22.0451	21.4484	21.9653	28.183
tr|M3WLC0|M3WLC0_FELCA	4	EEGASLELGHLNVEPHEGLLLR;GQNEDPGSLLSLFR;LPATASLPTK;VNLLLSTHLGR	17.8606	23.8616	17.091	23.0531	17.0341	17.6187	17.8873	17.7547	21.9201	17.5916	16.7537	19.6136	22.7789	18.7436	23.9066	18.9435	20.5538	18.8568	22.8367	18.4372	17.6966	19.4465	18.7909	23.3034
tr|M3WAR8|M3WAR8_FELCA	10	ASNYAC[+57.021464]LGPSQWGGDC[+57.021464]K;DQIAAFSTK;EAQDPKDEIAVLAFLVEAGSEK;LYYDSEQK;MTDNVRPLQR;NDGFQPLVEALSYVPRPK;QSPINIVTTEAQVDPNLGLFSFSGYDK;VQNNGHSVMVLLEDEASVTGGGLAAR;VVWTVFQER;YLGSLTTPGC[+57.021464]EEK	19.489	24.8044	19.5698	24.7386	19.3626	18.2335	18.9753	19.2253	24.6258	18.2471	19.2539	18.859	24.4923	19.2213	25.1598	19.7186	23.233	21.9049	24.5152	19.3585	19.8064	19.0337	20.0412	23.4141
tr|A0A2I2U1L8|A0A2I2U1L8_FELCA	1	FGSAQC[+57.021464]LC[+57.021464]HEGFVK	13.1275	26.5621	13.5914	10	14.4165	13.6583	13.8347	13.3752	18.1021	16.5771	16.5456	14.7503	22.9998	12.6377	23.7731	13.9644	23.8366	14.2032	12.9151	14.4134	13.894	12.4445	13.9312	26.076
tr|A0A5F5XBM7|A0A5F5XBM7_FELCA	5	EFLPLVGHVQVAQVPGR;EGLEQAVLYAK;HAAGVLAQESLVGLLEPINTR;LVLINTPPGDR;SEMETVFLENLR	20.3886	22.1042	19.5354	22.7015	20.4127	19.5206	20.3001	22.3832	22.5266	22.4246	21.6162	22.8645	23.0016	21.7325	21.6517	21.3508	21.3454	20.6703	23.863	21.4838	20.5795	20.7436	19.8651	23.6937
tr|A0A2I2U3E4|A0A2I2U3E4_FELCA	13	DGLAFNALIHR;DLLLDPAWEK;EGLLLWC[+57.021464]QR;ETTDTDTADQVIASFK;GYEEWLLNEIR;LASDLLEWIR;NFITAEELR;RDHALLEEQSK;TINEVENQILTR;VEQIAAIAQELNELDYYDSHNVNTR;VGWEQLLTTIAR;VLAVNQENEHLMEDYER;VQQLVPK	21.4697	24.491	21.1012	22.4589	21.6877	21.1432	21.6118	20.4932	22.1737	19.6363	20.9773	21.1183	22.6131	21.1145	22.3675	21.2576	21.9954	22.9229	23.1009	21.4437	21.568	21.6818	22.1039	23.9674
tr|A0A5F5Y426|A0A5F5Y426_FELCA	13	EGHSSSLFGSIK;EPADAAIR;FDGGVEAIATR;GLTYIAEWK;HAWNNYK;LLPAFHTPSGIPWALLNIK;LPPVDFVPPIGAVGR;MYFDAVQAIETHLIR;RGEEGAPGDPAAALEDNLAR;RLPPVDFVPPIGAVGR;VAQDQLR;WAWEAVEALENHC[+57.021464]R;YAWGLNELKPISK	25.8408	24.868	23.9788	25.0237	25.4656	25.3249	23.7518	25.6593	24.1348	25.1753	25.7591	25.3024	24.9384	24.73	24.9038	25.7172	24.3276	24.5591	25.0807	23.9664	25.2077	24.8342	25.0161	24.4758
tr|M3WJM9|M3WJM9_FELCA	22	DSPVLFDFFEDTQPYR;DSPVLFDFFEDTQPYRDQANK;ENGDFAFFR;ESDC[+57.021464]PVLSR;FFAYTLPK;GEVLPLPEANFPSFSLPDHSNALNPK;GYLFQLLR;HYNAFGFC[+57.021464]R;IQPFPQSASESC[+57.021464]PGVFK;IQPFPQSASESC[+57.021464]PGVFKSEFSQVLK;KGEVLPLPEANFPSFSLPDHSNALNPK;KHWDDC[+57.021464]DPALSK;KVLDLINK;RVSEIVIGQC[+57.021464]K;SEFSQVLK;SQTDRPPFQAEAPQVSPVPELK;TNYYVDFSVR;VADAHLDKVESAAVYYLVLDVK;VIATYLNESQDLR;VLDLINK;VSEIVIGQC[+57.02146…	26.5311	24.0265	26.4469	24.6672	26.5158	25.8263	26.0075	26.6287	24.9624	26.2669	26.1188	26.6599	23.4832	26.8952	24.8571	26.1218	23.8543	26.1317	25.1157	26.2951	26.4503	26.4338	26.3637	24.5276
tr|A0A2I2UH80|A0A2I2UH80_FELCA	2	INIPIGPC[+57.021464]GGMC[+57.021464]LSVK;RC[+57.021464]EPVLK	20.7161	22.3885	16.7366	23.4012	16.1873	18.9177	16.9891	18.2778	23.9675	15.0099	17.1281	18.5742	22.3089	18.8422	21.2667	16.5965	22.0492	20.2488	23.6375	16.7597	19.1629	20.1204	17.9464	22.3498
tr|A0A291NHD0|A0A291NHD0_FELCA	15	C[+57.021464]PPPEMLGGPSIFIFPPKPKDTLSISR;EEQFNSTYR;GNTYTC[+57.021464]SVSHEALHSHHTQK;KTDHPPGPKPC[+57.021464]DC[+57.021464]PK;NKVSVTC[+57.021464]LIK;SFHPPDIAVEWEITGQPEPENNYR;SLPSPIER;TDHPPGPKPC[+57.021464]DC[+57.021464]PK;TSPREEQFNSTYR;TTPPQLDSDGTYFVYSK;VNSKSLPSPIER;VSVTC[+57.021464]LIK;VVSVLPILHQDWLK;WLSDTFTC[+57.021464]NVAHPPSNTK;WLSDTFTC[+57.021464]NVAHPPSNTKVDK	31.3521	29.404	31.6149	29.9565	31.0875	31.1835	31.0995	31.7043	30.8613	31.4539	31.1546	31.3714	29.9002	31.2084	31.1786	31.038	30.8619	30.718	30.9895	32.045	31.0625	31.5192	32.4759	29.1931
tr|A0A5F5XVJ0|A0A5F5XVJ0_FELCA	1	AAAFDLIPC[+57.021464]GDLPSLDAIGDVAR	13.0056	17.6635	16.5302	17.7697	16.2137	15.9971	16.5844	15.4513	16.895	13.5606	15.2985	12.7211	16.9644	17.5524	15.3227	16.6105	16.0676	17.2615	18.4893	17.4861	15.5025	16.7293	16.1488	18.3917
tr|A0A291NH41|A0A291NH41_FELCA	1	FSGSGSGTDFTLTISR	18.6199	16.4784	18.779	15.7414	17.6333	17.1222	17.7879	18.8078	21.0538	17.31	15.1642	19.228	21.3488	19.2963	22.0395	12.2303	19.8694	12.9029	18.2623	15.226	16.6185	14.072	17.7478	20.1236
tr|M3WIJ6|M3WIJ6_FELCA	5	AVLFC[+57.021464]LSEDKK;EILVGDVGQTVDDPYATFVK;KEDLVFIFWAPEC[+57.021464]APLK;LGGSAVISLEGKPL;NIILEEGK	20.9562	23.9349	17.4589	22.8429	19.6637	19.6663	19.2609	21.0382	22.4009	21.9985	17.7899	20.087	22.5314	19.3471	23.5367	21.8791	20.6505	21.9058	23.0272	21.8466	20.9968	19.8134	22.4992	22.68
tr|A0A2I2U8E4|A0A2I2U8E4_FELCA	42	AETGDQVYVHLK;AGLQAFFQVR;ALYVQYTDR;DC[+57.021464]NKPSSEDSILGK;DDEEFIESNK;DHSDIYLQNGPDR;DIASGLIGPLIFC[+57.021464]K;DIFTGLIGPMK;DLYSGLIGPLIVC[+57.021464]R;EEFYIGSK;EEHLGILGPQLHANVGDK;EFYLFPTVFDENESLLLDDNIR;EVGPTYKDPVC[+57.021464]LSK;EYTDASFTNQK;EYTDASFTNQKK;GIYRSDVFDIFPGTFQTLEMFPK;GPEEEHLGILGPVIWAEVGDTIR;GTYPLSIEPIGVR;HYYIGIIETTWNYAPDNGEK;IFNPITK;IYHSHIDAPK;LEFSLLFFVFDENESWYIDENIK;LISVDKDHSDIYLQNGPD…	29.0378	27.0183	28.4412	27.5885	28.3654	28.3164	28.0457	28.2769	27.9974	28.4661	28.8585	28.5672	28.2134	28.1569	27.8002	29.1367	27.4596	28.7109	28.3943	28.5441	29.1694	29.5745	29.082	27.6173
tr|A0A5F5XME0|A0A5F5XME0_FELCA	10	ALQASALAAWGGK;ATQEAFMK;ELSEIAQR;ETTIQGLDGLSER;FPALTSEQK;GILAADESVGTMGNR;IDNQC[+57.021464]PSNLAIQENANALAR;LDQGGAPLAGTNK;LSFSYGR;YMPEQVAMATVTALHR	20.7921	25.9999	22.0246	25.3294	21.846	22.7307	22.0874	21.914	25.8423	22.9517	18.5244	22.6052	25.5404	22.0379	26.3508	22.0592	21.7895	21.4159	23.9209	21.6233	21.4585	20.4029	20.7971	23.2956
tr|A0A5F5XFU6|A0A5F5XFU6_FELCA	5	FAC[+57.021464]YYPR;GLQEEAGYR;LLSTLC[+57.021464]SADVC[+57.021464]QC[+57.021464]AEGK;SKLLSTLC[+57.021464]SADVC[+57.021464]QC[+57.021464]AEGK;VQYGFQVK	23.5618	22.118	23.3507	22.5733	23.3223	23.9138	23.4627	23.5373	21.3546	24.6197	24.0504	23.2835	21.7856	23.2045	22.9413	24.3601	20.7601	24.4173	23.4533	23.4021	24.6671	24.8301	23.3805	22.6289
tr|M3WSR7|M3WSR7_FELCA	2	DQWVQELMSC[+57.021464]FDLR;EC[+57.021464]GHVDAGSAASR	19.415	23.0372	18.61	23.0773	15.684	15.7643	19.1403	19.7688	22.1514	16.4778	16.5302	18.6214	21.3364	18.9708	20.2572	17.9138	21.9893	17.9616	22.0621	18.9295	17.2197	18.3606	16.2877	21.9884
tr|M3X5X6|M3X5X6_FELCA	4	ARYEC[+57.021464]IIPFYLVGGR;DISC[+57.021464]GNPPR;NAIILDEMSK;YEC[+57.021464]IIPFYLVGGR	21.0825	26.4493	22.5104	25.9042	22.0991	21.9345	22.2784	22.5145	24.7106	22.7209	22.4276	22.411	23.9297	22.7316	23.9142	22.2973	24.5755	22.7819	25.6982	22.6847	23.0577	23.4898	22.9176	25.0185
tr|A0A337SE08|A0A337SE08_FELCA	1	VQVDDDEFVHIR	16.6456	19.5833	16.7255	19.1448	14.2071	14.3447	15.3727	15.4508	20.7418	17.857	18.3737	18.1668	23.6914	16.4664	22.2714	16.7403	22.4756	16.4425	22.3001	15.8092	15.9259	15.236	16.9707	21.508
tr|M3X749|M3X749_FELCA	5	AAEQVFQDC[+57.021464]AEIQR;DADNDNC[+57.021464]LC[+57.021464]K;LSLSGYSGSAGR;QSSLVLQGTNFSTR;VVAQGPASVR	19.3874	24.311	19.9484	24.3025	19.3437	19.1699	19.5991	19.3685	24.5476	19.2421	19.3585	19.1347	22.5939	18.7819	22.9411	19.9455	22.6039	20.1486	23.9192	19.5599	19.9808	20.0886	20.6752	23.6936
tr|A0A291NGT6|A0A291NGT6_FELCA	3	GVQC[+57.021464]DVQLVESGGDLVQPGGSLR;NTLYLQMNSLKTEDTATYYC[+57.021464]TR;TEDTATYYC[+57.021464]TR	24.136	24.854	24.0774	25.6021	24.1388	23.4974	23.7033	24.1348	25.4269	25.2732	24.9231	25.3901	25.0109	25.1247	25.9111	24.279	24.853	22.4452	25.0774	25.0362	23.0561	24.1152	25.3441	23.9074
tr|A0A337S6T1|A0A337S6T1_FELCA	2	DQVANSAFVER;NPDDITNEEYGEFYK	20.4687	20.5599	19.0655	19.1519	20.1845	21.2563	20.5096	21.0112	19.9732	20.5915	20.8334	20.9783	19.2505	20.4954	20.7786	20.3163	17.206	17.9401	20.5439	18.1724	18.6409	18.7412	18.1598	20.051
tr|A0A5F5Y062|A0A5F5Y062_FELCA	10	FC[+57.021464]EIGPDDC[+57.021464]YVGDGYSYR;FVC[+57.021464]TC[+57.021464]PEQFK;GEC[+57.021464]LITQSPPYYR;GKFC[+57.021464]EIGPDDC[+57.021464]YVGDGYSYR;LIASTLC[+57.021464]NSHR;LKPVDGHC[+57.021464]ALESK;LPGFDSC[+57.021464]GK;NGDC[+57.021464]LVSGDTFTC[+57.021464]SC[+57.021464]PAPFSGHR;NPDGDEKPWC[+57.021464]FIK;VVLGDQDLK	24.9696	23.1478	25.3663	23.6234	24.6186	25.5259	25.1067	24.7299	22.6083	25.2664	25.4436	25.4098	19.6764	25.3007	20.642	25.5179	19.095	25.4365	21.1106	25.478	25.9259	25.3499	25.558	21.3372
tr|A0A5F5XQT8|A0A5F5XQT8_FELCA	8	C[+57.021464]C[+57.021464]QQDLC[+57.021464]NR;ISASLGLQK;ISASLGLQKLQYR;LADC[+57.021464]SFER;LQYRC[+57.021464]C[+57.021464]QQDLC[+57.021464]NR;SFGTTVSGK;SYYYQC[+57.021464]WK;TSVC[+57.021464]SSNFDSC[+57.021464]LYIEAEPK	20.2436	33.2595	20.5122	33.2301	21.0809	20.6309	20.442	21.0783	33.1954	21.1435	21.294	20.7355	31.7539	21.0465	31.477	20.9217	31.5419	20.4761	32.2221	20.6452	20.5765	20.2661	20.6618	32.6484
tr|A0A2I2UF36|A0A2I2UF36_FELCA	3	DPC[+57.021464]PSGLPTAK;HIVVAQLWAGPR;TQLQTTLMLEELSPTLR	19.3783	26.227	19.6083	25.6802	19.3565	18.0447	18.4604	17.9535	26.0599	19.2443	19.0173	19.5895	25.5037	17.9823	24.8999	18.0454	25.3087	17.3377	25.9941	18.8015	16.2325	18.5668	20.1646	27.2552
tr|A0A2I2UQ66|A0A2I2UQ66_FELCA	10	C[+57.021464]YVDGSEEIGSDFK;EGSLPLQYQWQK;FTLSPEDQGPLDIEWLLSPADNQK;GETAYLPC[+57.021464]K;IQLTVLVKPSGTR;IYDDYYQDLK;LPASLLAEMTSPVISVK;VDQVIILYSGDK;VGSDQC[+57.021464]LLR;VHFTSNDLK	20.1358	23.4739	20.6786	24.229	21.5475	21.3714	21.0997	21.7281	24.4594	21.8803	20.7602	21.4678	24.6985	21.3914	23.3264	20.1339	24.0031	20.8158	24.208	20.1186	19.7963	19.242	22.1091	24.8509
tr|A0A2I2UCP1|A0A2I2UCP1_FELCA	2	C[+57.021464]VSNGC[+57.021464]GHVC[+57.021464]VPA;LLGSC[+57.021464]IEEC[+57.021464]SGDWDC[+57.021464]DPDER	14.2553	23.8933	15.7176	25.4769	13.312	14.7342	14.0859	14.0649	19.9923	16.3201	15.4023	14.4794	25.4003	10.7184	18.7149	15.5657	25.5125	15.7196	27.06	11.7504	14.8798	14.9595	13.9304	26.7963
tr|A0A337S566|A0A337S566_FELCA	8	C[+57.021464]PAGVSLVLDGC[+57.021464]GC[+57.021464]C[+57.021464]R;DGAPC[+57.021464]VFGGTVYR;GLFC[+57.021464]DFGSPANR;LPSPDC[+57.021464]PFPR;QLGELC[+57.021464]TER;SGESFQSSC[+57.021464]K;VTNDNAFC[+57.021464]R;YQC[+57.021464]TC[+57.021464]LDGAVGC[+57.021464]VPLC[+57.021464]SMDVR	20.6703	23.4462	21.5057	23.4958	19.3402	19.8435	18.4585	21.0231	25.7586	20.1994	19.8399	19.5296	24.951	19.5428	23.9004	20.0702	25.7711	17.953	25.5349	21.3737	22.0541	22.2695	21.7781	25.0047
tr|A0A5F5Y223|A0A5F5Y223_FELCA	7	DFPVSVGK;HGLLHNEYNYR;QC[+57.021464]IFNYLINGEYPYPAK;QNGGYIHC[+57.021464]TQEGWSPAVPC[+57.021464]R;RDFPVSVGK;YYYSC[+57.021464]DHNFVTDK;YYYSC[+57.021464]DHNFVTDKK	22.3334	26.6335	23.5615	26.6923	22.5306	22.6023	23.058	22.1514	25.5267	22.834	21.5107	21.6896	24.4449	21.7811	24.6026	21.9908	23.2176	21.4327	26.0806	21.2876	21.9959	22.1777	21.865	25.2173
tr|M3WCA0|M3WCA0_FELCA	3	DQLVVPDGQEEEQDADEEGR;DQLVVPDGQEEEQDADEEGRNQQK;NLNVLNAENQK	19.3852	23.5483	19.0084	23.0477	18.8105	18.2266	18.7024	19.7774	22.4954	19.3006	20.0085	18.4879	19.8294	17.391	20.4983	17.9497	20.4162	20.0142	24.0871	18.6632	19.6317	18.6532	19.074	22.5102
tr|M3WGH2|M3WGH2_FELCA	11	AASQPGELK;AYSAFNPPMSDPNRPPC[+57.021464]R;IHIMPSLNPDGFEK;IVYVNEK;LLVPGNYK;LTASAPGYLAITK;NSLISYLEQIHR;SGSAHEYSSC[+57.021464]PDDAIFQSLAR;SNAQGIDLNR;SYWEDNK;YIGNMHGNEAVGR	21.7394	23.7982	23.4091	23.9416	22.5317	22.8776	21.9141	23.6356	23.2094	25.4988	25.4827	25.1058	22.3902	25.2761	22.0419	25.0712	23.0818	20.959	24.4834	25.236	25.6209	25.7433	25.4696	24.1239
tr|M3WCX4|M3WCX4_FELCA	8	AILEVDEAGTQAAAATGSFATFLSAR;GNAMALFILPNR;KLELHFPK;MKQVEEVLTPEILKR;QVEEVLTPEILK;QVEEVLTPEILKR;WMSLLQK;YLPC[+57.021464]SVLR	24.2923	23.5241	24.2765	21.0174	24.1212	24.2825	24.8291	23.3528	21.9028	24.0404	24.1847	24.9328	20.1246	24.7055	21.3196	24.8876	22.6319	24.6725	22.0534	24.8787	24.8613	24.4945	25.0413	21.9677
tr|M3WK50|M3WK50_FELCA	5	ADWESQGK;AESAGDYAPVR;AGASQEGSPGSPR;ATLLDWTAPEPALSPGR;VAPDATPGSEVPGPRPK	19.8023	25.5932	18.9408	25.2544	18.3727	19.9459	19.2312	19.6561	23.0893	20.753	21.6513	19.7174	21.7314	20.0014	19.889	20.6691	22.7966	22.1943	26.2408	21.5458	21.4771	22.0511	21.432	25.5084
tr|A0A5F5Y090|A0A5F5Y090_FELCA	3	GFTSFSQIFHSPDLAVR;NLESLLSYPEDFAC[+57.021464]VHQAMK;RNLESLLSYPEDFAC[+57.021464]VHQAMK	25.224	20.638	23.8615	17.7665	23.9935	24.5653	24.1512	24.4578	20.4491	23.114	23.8617	26.1792	20.9802	25.9916	21.0567	26.3903	21.3529	26.2701	21.2213	25.1559	26.5816	27.2086	25.658	21.6303
tr|A0A5F5XV52|A0A5F5XV52_FELCA	2	DSC[+57.021464]QGDSGGPLVC[+57.021464]K;VQTYVPWITQQIGR	15.9501	19.6343	15.1673	16.1146	14.068	15.4662	17.8908	13.9431	22.3272	14.5219	14.8239	16.1418	21.8311	17.3787	17.9343	16.6748	20.2152	16.1272	20.2702	15.1747	15.9592	17.4639	16.4732	21.1912
tr|A0A337SFQ4|A0A337SFQ4_FELCA	9	EALPSWLHWDPQSHTLEGLPLDTDK;EGTMSAQLGYPVVGWHIANK;EQQLVGEK;GVHYISVSTAR;LGC[+57.021464]SLNQNNVPDIR;LVPVVNNR;MQSFSEVELHNMK;VTIPMDLIASNGELIK;VVENGALLSWK	21.5895	24.9315	22.1797	23.8275	21.5988	22.7868	22.1243	22.698	22.9713	21.8764	22.164	22.4867	23.424	22.4884	23.5565	21.8263	22.3486	22.3372	24.1535	21.579	21.5016	23.4432	21.5803	24.173
tr|A0A2I2U6F0|A0A2I2U6F0_FELCA	7	AEGLYLFENGQR;ATLAPYNWPVWLGVHDR;DAVQALQEAQSR;DFEAQAAAQAR;LAGLDAGLHQLHVR;LHALDTR;RAEGLYLFENGQR	21.9777	21.6286	23.1787	25.3514	22.64	22.3179	22.4632	22.3469	24.6181	21.7334	21.2848	22.5402	20.675	22.4135	22.636	22.2271	21.5986	21.8061	24.3993	21.7236	22.3764	21.4628	21.7158	20.4263
tr|A0A2I2U551|A0A2I2U551_FELCA	2	DGPLNMILDDGGDLTNLIHTK;VADISLAAWGR	18.0341	21.9786	15.4518	19.4999	17.0803	17.2578	17.132	17.4081	18.5882	16.4598	16.2323	17.6247	20.6223	17.189	19.5154	15.9278	17.7251	18.7719	19.8213	19.6388	16.3924	18.0044	19.7717	19.6669
tr|M3W292|M3W292_FELCA	13	C[+57.021464]LYHTEGDQC[+57.021464]QLC[+57.021464]R;C[+57.021464]VC[+57.021464]VEGVEGPR;DVRDPHLC[+57.021464]ER;EGFYGLSAEDPFGC[+57.021464]K;GIETPQC[+57.021464]DQSTGR;IEDPYSPR;LGYYGDALR;LHTLGDNLLDSR;SC[+57.021464]AC[+57.021464]NPLGTIPGGNPC[+57.021464]DSETGYC[+57.021464]YC[+57.021464]K;TC[+57.021464]SEC[+57.021464]QELFWGDPNVEC[+57.021464]R;TTGQC[+57.021464]SC[+57.021464]LPNVVGQNC[+57.021464]DR;VDDIIC…	21.0575	24.624	25.4676	25.0953	21.0161	21.2452	26.5015	27.0105	24.2786	26.6324	20.4926	26.3371	23.1146	20.2823	22.8129	26.5064	22.9882	20.7957	24.0478	26.4852	21.1682	26.7476	20.4825	24.3213
tr|M3W8G3|M3W8G3_FELCA	14	AIGAVPLIQGEYMIPC[+57.021464]EK;DPNAQPGGELMLGGTDSK;FDGILGMAYPR;GGC[+57.021464]EAILDTGTSLMVGPVDEVR;ISVDDVLPVFDNLMK;LLDIAC[+57.021464]WLHNK;NIFSFYLNR;QIFGEAIK;QPGITFIAAK;TMSELGGPVEDLIAK;VGLAEATR;VSTLPEVTVK;YAQGVPAVTGGPIPEILK;YYTVFDRDENR	20.5698	26.6961	21.0378	25.8437	20.2576	21.0718	20.8064	20.5535	26.2626	21.6586	20.6013	21.5429	25.7824	21.5288	25.6799	20.5092	24.9698	20.7798	26.5579	20.8587	21.8331	22.0598	21.1572	26.5255
tr|A0A337S014|A0A337S014_FELCA	4	ELIFSFR;GNPDVEFK;ISNITPEDTGTYYC[+57.021464]VK;SVSVAAGQTATLHC[+57.021464]TLTSLVPVGK	21.2329	24.2218	20.4586	24.236	20.3481	18.7494	19.7206	19.8661	24.2877	19.4876	20.0234	19.4901	23.5267	20.2182	22.7962	20.7462	23.3003	20.5918	23.6628	21.4762	22.0051	16.9721	18.3048	23.7725
tr|M3W3B8|M3W3B8_FELCA	3	AFVPTC[+57.021464]TEQIR;LIDTFGIR;MELFLPLANLEC[+57.021464]SPNVETFLC[+57.021464]K	16.5259	21.6249	17.0628	21.9923	17.0785	15.6062	15.9846	15.8168	23.7087	14.9828	15.8752	16.2623	22.041	16.1774	22.2402	16.0757	24.0826	17.0243	23.8452	15.7119	16.1337	17.0549	16.4816	23.1324
tr|M3W8U6|M3W8U6_FELCA	7	C[+57.021464]SDGTELEGPGLAWGDFGEWSK;DDTALNDVR;GLRDDTALNDVR;GVC[+57.021464]GLQTK;NTQVVESQSGR;VEAPMAPGDNTAANNVR;VEPPQGIPGDDTALNGIR	22.075	27.0245	21.3822	27.1942	21.6366	20.446	21.7862	21.5564	27.6776	21.8457	21.8971	21.1628	26.2442	22.938	25.7855	21.8305	26.7174	21.3459	26.6535	20.9713	21.1608	21.5404	22.9927	26.3961
tr|M3WKH4|M3WKH4_FELCA	7	AISESGVALITALVK;EGYLQIGATTQPAQK;ENHAFLPIVVDGVLLPK;GGASEEEIR;GNWGLLDQVAALR;SC[+57.021464]PIIGIPEELIPLAAEK;TLIGDHGDELYSVFGAPFLK	18.209	20.7044	20.725	19.667	17.8583	18.1091	20.671	17.4378	19.9673	17.5178	18.3839	18.519	22.6461	20.0672	21.6242	18.98	21.0506	19.0208	21.0611	21.399	18.444	20.4688	20.4626	20.1159
tr|A0A2I2U1C8|A0A2I2U1C8_FELCA	11	ADYAQLLEDMQNAFR;EILQEEEDLAEIVQLVGK;FSMVQVWPVR;GNEMSEVLR;GVNVSALSR;ITWSIIR;LPANHPLLTGQR;TVISQSLSK;VGHSELVGEIIR;VGSHITGGDIYGIVNENSLIK;VLDALFPC[+57.021464]VQGGTTAIPGAFGC[+57.021464]GK	20.8006	22.8661	21.222	23.0929	21.4589	21.0459	21.5775	21.3126	24.1713	20.7469	21.2755	21.8971	24.334	21.9466	24.1284	21.7405	20.8875	21.3847	22.1986	21.5462	21.2876	21.9089	21.0198	22.0912
tr|A0A2I2U526|A0A2I2U526_FELCA	3	ADLIAYLK;GITWGEETLMEYLENPK;GITWGEETLMEYLENPKK	17.723	21.856	18.0639	20.6644	17.8249	17.9784	17.8442	18.5771	20.2978	17.1797	17.7596	19.4236	20.9209	19.2162	20.8809	19.2449	20.6457	18.3006	22.0108	18.7466	18.7602	19.5651	19.1478	22.2139
tr|A0A5F5XCZ4|A0A5F5XCZ4_FELCA	11	C[+57.021464]C[+57.021464]YDGAFK;C[+57.021464]C[+57.021464]YDGAFKSEESC[+57.021464]EQR;DLSGGPNAVSYVYLEVVC[+57.021464]DHFSK;IPLRYDNGFIVIQTDK;IYSLDEELKPSQR;SFTYSSGQVNLSPENK;SVYNSDESVK;SVYNSDESVKVR;SYPDKSFTYSSGQVNLSPENK;YDNGFIVIQTDK;YGSWTIK	26.3035	23.9332	26.9614	23.5149	26.3822	26.6518	26.9583	26.685	24.5799	26.6486	26.3914	26.3332	24.2602	26.3844	24.9029	26.9235	24.3476	26.7592	25.1046	26.5076	26.777	26.7739	26.6866	24.2329
tr|A0A2I2UU60|A0A2I2UU60_FELCA	3	FQGPNTILDYTLR;TDSVQGTPAESDEMRPR;VQGGESIEDGAK	15.8744	22.9945	16.2883	22.1816	16.3944	17.3852	17.7944	19.8813	21.0894	16.3792	15.4056	17.244	21.2116	16.3402	20.9543	17.3001	19.0201	20.3015	22.1633	17.1216	16.2333	17.8535	16.966	20.6356
tr|A0A2I2U5B2|A0A2I2U5B2_FELCA	1	SLGLTDDHIIFPIPIDQC[+57.021464]IDE	17.4196	26.4559	17.4074	25.2951	15.8063	17.9257	16.901	18.421	26.515	17.5333	17.7376	18.5275	27.0882	17.8265	26.0849	16.4421	27.7355	19.0833	27.0494	18.2195	16.2959	18.1318	18.0547	26.2536
tr|A0A5F5XZM2|A0A5F5XZM2_FELCA	9	AEPAPNRDELDQLAK;EWVTQASGVWFAK;FANSEVEVK;LQIGNTYEGRPIYVLK;SAVTALASLYGTK;SIVDFVK;SLTPGSSC[+57.021464]VGVDPNR;TIMEYTLNHPY;YGFLLPASQIVPTAQETWLALR	22.2363	24.874	21.1442	23.1804	21.7009	22.3726	21.3302	21.7991	24.1423	21.5153	22.1588	23.0114	25.4964	22.3796	25.2723	22.6529	24.7483	23.3603	24.6118	23.3656	22.7498	22.356	23.2683	25.0609
tr|A0A337S3R5|A0A337S3R5_FELCA	5	LQLVTSSK;RDPELLEDAC[+57.021464]TPVQLVALIR;SPWC[+57.021464]DVFDIDDAK;SSC[+57.021464]TLFQDIFQHLDK;TGPEMQNILK	18.1994	21.8703	18.4993	20.0656	18.0603	17.8548	18.5498	18.1423	19.0889	16.906	17.6091	19.4209	21.3801	20.0754	20.5428	19.5965	19.9149	19.0527	21.6652	18.8159	19.0745	19.5702	19.4336	22.2516
tr|A0A2I2U7Y0|A0A2I2U7Y0_FELCA	5	DELPADLPPLAADFVEDK;DELPADLPPLAADFVEDKEVC[+57.021464]K;SLHELFGDK;SLHELFGDKLC[+57.021464]TVASLR;SLHELFGDKLC[+57.021464]TVASLRDK	31.8115	29.4525	32.1084	29.4276	31.9688	31.845	31.8473	31.724	30.0558	31.5819	31.3428	31.5564	30.0394	31.6271	31.2907	31.2732	29.6526	31.1162	28.833	30.6303	32.0063	30.9319	30.9272	29.9357
tr|M3WST2|M3WST2_FELCA	10	GAADWTQEK;HLVLAC[+57.021464]HYDSK;LEAIEQELHK;QVAEGTSISAMWQNDLRPLLIER;SFSNIISTLNPTAK;VFVGATDSAVPC[+57.021464]AMLLELAR;WFDRLEAIEQELHK;WYFQNYGYGGVIQDDHIPFLR;YFPPWDNR;YPGSPGSYAAR	23.2403	25.6718	23.5156	25.9484	22.6612	23.0133	22.6872	23.2143	25.2946	22.9074	23.2977	22.5866	25.1531	23.0233	24.4349	23.0469	24.8576	22.8662	25.6441	23.0548	23.5805	22.89	23.2345	25.0525
tr|A0A337SUP1|A0A337SUP1_FELCA	2	LENC[+57.021464]DDIDEC[+57.021464]GPPLAVSC[+57.021464]GK;WC[+57.021464]PLNSR	13.1892	23.6067	14.8666	23.8344	11.1181	12.9972	11.8402	14.0799	24.1902	14.661	13.0873	10	22.1131	10	21.8359	12.852	22.306	12.9458	22.7483	10	10	13.1076	10	23.0522
tr|M3WFQ7|M3WFQ7_FELCA	6	C[+57.021464]TFSSFAPVGDALTVTWNFRPR;DGGPEQFVFYYHVDPFKPMSGR;LQFDDNGTYTC[+57.021464]QVK;LSVVHTVR;VVWDGNPER;YDVSIILWK	19.5473	27.7957	19.9576	27.9809	19.7955	20.4783	20.5521	20.4375	27.7525	20.6884	21.0983	22.8126	26.0427	19.4537	26.5114	21.8369	26.6719	22.6202	27.4541	22.7063	21.1888	23.0573	23.3144	27.5181
tr|A0A337SKT0|A0A337SKT0_FELCA	4	ESSVSESSDSER;NPDDPDTVDVIMHMLDR;RESSVSESSDSER;SVVTVIDVFYK	17.5655	20.9722	17.8777	21.2379	18.2753	17.5359	17.555	19.6818	18.3633	19.3148	17.6332	18.663	20.6653	19.5077	18.4825	19.5957	19.6437	18.5549	19.408	18.9289	19.2735	20.0308	19.6007	21.0317
tr|A0A2I2UDC4|A0A2I2UDC4_FELCA	7	EWIFQAIK;FLATVC[+57.021464]QDC[+57.021464]GR;IC[+57.021464]TVTGWGNTQYYGQQAGVLQEAR;LC[+57.021464]GIVSWGTGC[+57.021464]ALAQKPGVYTK;LLEVISVC[+57.021464]DC[+57.021464]PR;SNAGVAGLGC[+57.021464]EDMGFLR;VPIISNDVC[+57.021464]NGPDFYANQIKPK	19.3133	23.2124	19.1541	23.2426	19.7049	19.0991	19.7057	19.072	22.7216	18.8743	17.992	19.8021	22.6446	19.3546	21.8238	19.2038	21.7252	18.06	23.4338	18.2829	18.6948	18.8806	18.6427	22.5313
tr|A0A5F5XQN9|A0A5F5XQN9_FELCA	6	FVTIQADFGSTVVEK;IKIPASKELTSEK;KQVLSSENSALTK;QVLSSENSALTK;TIIVSIQTPDNILIK;TIIVSIQTPDNILIKK	25.4733	21.4331	25.53	20.4331	24.9424	26.3224	25.9627	25.4906	21.9153	26.0436	25.9655	26.7985	20.3355	26.4168	23.3688	26.34	22.6245	26.8025	22.7377	27.0063	25.9745	26.4847	26.3834	22.649
tr|A0A2I2UN09|A0A2I2UN09_FELCA	13	DAFSDNNQR;DFLPSSVTFSWNYK;DSLNISWTR;DVNKQPPSVYVLPPSR;ESATVTC[+57.021464]LVK;GFSPADVFVQWLQK;IFAIPPTFASIFQTK;ISVSWLR;QPPSVYVLPPSR;SGFNPGNVEAENQGPGPVTYR;TSQLLC[+57.021464]QATGFSPK;VVDLTTR;YVATSQVLLPSVDVLQGSDDFLTC[+57.021464]NVK	26.2857	26.1072	26.6835	26.4578	26.3414	26.4891	26.6889	26.6229	26.4595	28.1712	27.4597	27.1	26.5073	27.0211	27.5755	25.6811	25.7744	25.9661	26.4982	27.2325	26.2249	25.9787	27.5602	24.8914
tr|A0A5F5XK05|A0A5F5XK05_FELCA	11	ASSEAQATPGGPDVPSVPC[+57.021464]PK;EC[+57.021464]IWTITVPEGQTVSLSFR;FC[+57.021464]GTFRPAPLVAPGNQVTLR;FDLEPDTYC[+57.021464]R;GFLLWYSGR;MTADEGTGGR;SNQDQILTNLSK;TGGLDLPSPLTDTPLK;VFDFELHPAC[+57.021464]R;YDALEVFAGSGTSGQR;YDSVSVFNGAASDDAK	24.3339	25.8337	24.3996	25.5274	24.4469	24.0776	24.1948	24.0199	27.0285	23.9989	23.961	24.7475	26.4785	24.9626	26.3131	24.5896	26.8087	23.6277	28.2626	24.4877	23.7502	24.317	24.4859	26.2301
tr|B4X8D8|B4X8D8_FELCA	5	NC[+57.021464]GYPGISPEEC[+57.021464]ASR;NC[+57.021464]GYPGISPEEC[+57.021464]ASRK;QASEEC[+57.021464]VMEVSAR;RNC[+57.021464]GYPGISPEEC[+57.021464]ASR;RNC[+57.021464]GYPGISPEEC[+57.021464]ASRK	20.2809	24.6038	18.9918	24.3092	19.4308	19.4094	19.7116	21.2251	27.3227	21.264	20.9113	20.6925	25.8785	20.3629	26.7608	20.0378	28.3842	19.126	25.6573	20.2187	18.2134	19.2992	20.5013	26.8467
tr|M3VUE5|M3VUE5_FELCA	4	EYQELMNVK;IALDIEIATYR;SLDLDGIIAEVK;SLDLDGIIAEVKAQYEEITSR	20.5619	21.9335	20.2635	22.8597	21.838	19.5171	19.4948	19.6805	19.3296	19.2931	20.4364	21.2282	24.1878	21.6812	22.647	22.9678	21.9077	21.2181	23.0343	21.1163	19.77	19.2128	22.4585	24.6934
tr|M3X077|M3X077_FELCA	4	LGFSGPLC[+57.021464]LTPR;NGGTC[+57.021464]DLLTLTEYK;QDVNEC[+57.021464]GQSPGLC[+57.021464]R;VASFYC[+57.021464]EC[+57.021464]PHGR	15.9476	22.8916	16.8918	22.5195	20.1264	18.2427	15.9684	15.886	22.6744	15.0727	15.433	15.8353	21.8984	24.0974	21.5305	20.0478	21.6062	24.5387	22.8859	24.4488	16.1732	17.1727	15.4047	22.6464
tr|M3W1C3|M3W1C3_FELCA	11	AAWPHFSWLLGQSQR;ATVTVEHSPLGGNYASVR;AVGPSLALLR;DGLLVTWYHAANSQK;DNSASHQVYYDLFEPVLSQFK;EPVPIVR;EQLLEDMLELC[+57.021464]R;MQGLVGALPQK;RPVWINADILR;TAMVSLPDR;YSLTLWQGASDPVSVDDLLYVR	22.3291	26.7225	21.8579	25.8625	22.6479	19.7652	21.4647	22.7289	25.564	23.8026	21.8492	21.9	25.3827	23.1511	24.831	24.2467	24.6384	23.893	26.0947	25.3274	19.2496	23.1001	22.3172	25.9951
tr|A0A5F5XC24|A0A5F5XC24_FELCA	27	ANVPLVSSEEC[+57.021464]QK;ANVPLVSSEEC[+57.021464]QKK;ASSGYSLR;C[+57.021464]QFFTYSLLPEDC[+57.021464]R;C[+57.021464]QFFTYSLLPEDC[+57.021464]RR;C[+57.021464]TNSIHC[+57.021464]QFFTYATR;DAC[+57.021464]KGDSGGPLVC[+57.021464]K;DIHEGIDMR;DSVTGTLPK;EQPGVYTK;FGC[+57.021464]FLKDSVTGTLPK;GDSGGPLVC[+57.021464]K;GKIQNTLQK;HNGIWHLVGITSWGEGC[+57.021464]GR;HSAGGTPTSIK;IKEMIIHPNYK;IQNTLQK;LLANVASGFSLKPC[+57.021464…	25.2769	24.5431	26.7661	24.6995	25.3946	25.3649	25.5267	25.9249	24.5424	24.5751	24.7491	26.1286	23.9424	26.383	23.1003	26.6468	22.4134	25.7125	24.3195	24.0234	25.7714	26.7822	24.0871	23.7795
tr|A0A337SP25|A0A337SP25_FELCA	7	ALNSLGQDLERPLELR;DGSNVIVTER;EMQDLGGGER;TYVVTSNMGQNYK;VGDFIATDLDTGVASTTVR;YQGTILSIDDTLQR;YVMGNNPANLLDIDSR	17.5462	21.0095	18.3576	22.4837	18.786	18.6668	19.8986	18.8352	21.16	18.5933	17.0203	17.9599	22.189	17.988	20.227	19.6727	21.948	17.4293	20.5688	19.7903	19.1703	18.0662	18.9052	22.2241
tr|A0A2I2UIQ7|A0A2I2UIQ7_FELCA	4	APQTGIVDEC[+57.021464]C[+57.021464]FR;GFYFNKPTGYGSSSR;RAPQTGIVDEC[+57.021464]C[+57.021464]FR;RLEMYC[+57.021464]APLKPAK	22.0401	15.5394	23.9046	17.2832	22.0265	22.9011	23.2999	23.1723	16.5577	23.3695	23.7578	21.8319	17.4314	22.0032	17.9416	23.1649	17.1369	22.7235	16.7377	22.7565	23.1028	23.7843	22.8021	17.392
tr|A0A2I2UA49|A0A2I2UA49_FELCA	7	C[+57.021464]AEYSSLLSPELR;FMPLC[+57.021464]DVLYGR;GFFADFEIPYLQK;IGDFLSWC[+57.021464]R;MASMQYSR;SLFWENNHLLVTSYAENAR;VVLDKDPC[+57.021464]SVFPSDYDLFISLSR	18.4279	24.1599	19.7621	22.7972	19.3092	20.5889	19.7412	20.4934	23.6702	19.03	20.6942	20.3363	25.129	20.1023	24.4595	20.7798	23.2314	20.7565	23.7823	19.9297	20.0782	20.1052	20.7717	25.1762
tr|A0A5F5XCZ2|A0A5F5XCZ2_FELCA	1	EEEEEEEEDTEAGEK	12.1455	22.7906	12.1405	23.795	10	10.2798	13.7015	10	16.9804	10	10	13.4366	21.5465	10	16.6521	11.3294	20.2625	10	22.897	10	10.1524	10	10	22.8054
tr|M3W808|M3W808_FELCA	7	DFHQEVFLGK;DTDGFEEDAEPR;NGEELKVDEETQEVLENLK;TAEHFQEAIEESR;VDVNTDR;VSWDEYK;YSEFFTGSK	20.9017	25.24	19.9793	24.7201	20.0828	20.1104	19.5132	20.8198	23.1033	20.2743	21.1668	20.392	22.9645	19.968	22.7686	21.0276	21.7704	20.0786	25.2663	20.3951	20.1166	19.7617	20.5412	24.1775
tr|M3W9I5|M3W9I5_FELCA	16	C[+57.021464]TEGFNADR;C[+57.021464]TEGFNADRK;DWPGVPR;FEDGVLDPDYPR;FSGGAGQPR;GIPDNVDAALALPAHSYSGR;GQYC[+57.021464]YELDEEAVSPGYPK;IYISGSAPQSWAEK;IYISGSAPQSWAEKQK;LIQDVWGIEGPIDAAFTR;LISRDWPGVPR;QVDAAMAGR;QVDTVSPPYPR;SIAQYWLGC[+57.021464]PAPGHQ;TRQVDTVSPPYPR;TYLFQGHQYWR	27.2877	27.7237	27.6655	27.2634	27.1435	27.1637	27.2832	26.7782	27.9318	27.2574	27.6172	27.5071	27.0191	27.298	26.781	28.1355	27.3197	27.9137	28.5154	27.7987	28.0927	27.978	27.8861	27.5124
tr|A0A5F5XUR3|A0A5F5XUR3_FELCA	1	APAFLSAAEVLEHLR	10	17.1211	10	14.0758	11.2228	10	10.8599	10	10	10	13.5328	14.6474	20.0199	15.4077	19.2542	14.7895	16.555	20.624	16.9077	17.6798	15.7375	19.5998	16.02	19.3572
tr|A0A0A0MPX8|A0A0A0MPX8_FELCA	11	C[+57.021464]APFFYGGC[+57.021464]GGNR;C[+57.021464]LVGEFVSDALLVPDK;EVC[+57.021464]SEQAETGPC[+57.021464]R;EWEEAER;LALENYITALQAVPPRPR;QQLVETHMAR;STSLHDYGMLLPC[+57.021464]GIDK;TEEISEVK;VESLEQEAANER;WESDPSGTK;WYFDVTEGK	20.2797	25.7816	21.3789	25.7768	19.3556	20.667	19.8335	20.4137	24.9432	20.0276	20.6387	19.7752	23.4848	20.2234	22.8866	19.9927	23.751	20.4924	26.3182	21.5827	21.3595	21.8764	21.2795	25.2176
tr|M3WNX1|M3WNX1_FELCA	11	AAAQDLYK;AAAQDLYKK;DMYSTSTAAVR;IRDMYSTSTAAVR;IYTGILTDQILSMLSGDS;KTYLTTVDEK;MQESLYGYWGSAK;QDEATGPTLLSK;TYLTTVDEK;TYLTTVDEKIR;TYLTTVDEKIRDMYSTSTAAVR	26.5841	22.8743	28.0015	22.2144	26.8486	27.1694	28.3163	27.2016	22.6789	25.6492	25.9756	27.0344	19.655	26.977	20.3245	23.5706	22.3291	25.2261	22.8197	26.8617	25.8894	23.7838	26.0632	20.982
tr|A0A5F5XCJ2|A0A5F5XCJ2_FELCA	3	LVC[+57.021464]TGNGEWSGNPPQC[+57.021464]K;SSYNPGENVQFQC[+57.021464]RPGYK;VIHC[+57.021464]ELSSIDDNTMTWSDNPPLC[+57.021464]SR	14.8567	24.8035	16.7916	24.0204	15.5109	14.9099	15.7327	17.1039	24.2229	15.1487	15.0682	14.226	23.5212	15.1434	23.6266	15.8105	24.2072	10	25.295	15.545	15.8443	15.1458	15.5744	24.5085
tr|A0A2I2UVW3|A0A2I2UVW3_FELCA	3	DAEAWFNEK;TDLEIQLETLSEELAYLKK;VTMQNLNDR	23.007	26.3228	21.1864	26.8262	23.1836	22.2926	22.5009	22.3491	25.2856	22.5723	21.8554	23.1103	24.4215	23.1382	25.8042	24.5985	25.0221	22.7295	25.6692	22.9562	24.2498	22.3832	24.0075	26.8998
tr|A0A337SCS7|A0A337SCS7_FELCA	13	EDLSPSVTR;ESIGNLAK;KDETQVPAVVAFSQGVQGFIWK;LAAEC[+57.021464]VQR;NGFSITGGEFTR;QAEVTFVGYPGK;QC[+57.021464]VAEGSPQR;SDGAYNIFANDR;SDGAYNIFANDRESIGNLAK;SDINSVYVTTNGIIAMSEPPAK;SFQLPGER;VYYREDLSPSVTR;YALSNSIGPVK	20.9152	24.2405	23.7176	24.691	22.3687	21.4509	23.5522	22.2582	24.5526	24.7483	22.102	22.0622	25.3245	22.2035	25.8315	22.4042	25.3859	21.8584	26.046	22.829	20.6619	21.7972	21.5654	25.7693
tr|M3W2V0|M3W2V0_FELCA	14	AEALGQQLR;EQVAEMR;ERAEALGQQLR;GRLDEVR;LKSWFEPLVQDMQR;LQAAVGTSPTTAPVEK;LQAAVGTSPTTAPVEKQ;MEEQADQMR;NANVAAVAAQPLR;NANVAAVAAQPLRER;QQAEAFQAR;QWAGLVEK;SWFEPLVQDMQR;VKMEEQADQMR	26.4204	25.233	26.2056	24.6503	26.3973	26.7606	26.9191	25.3999	23.7134	25.7093	25.421	25.4172	23.2015	25.4593	24.243	25.1089	23.24	24.5187	24.2263	26.5784	25.1406	25.3908	28.5695	24.0769
tr|A0A5F5XPJ5|A0A5F5XPJ5_FELCA	19	ALDQYLMEFNAC[+57.021464]R;ALRYDPAC[+57.021464]ER;C[+57.021464]GPC[+57.021464]FNNGEPILK;GLAC[+57.021464]EQMEQK;GTSC[+57.021464]EC[+57.021464]QC[+57.021464]PLGR;HTNLGPLEAK;HTNLGPLEAKR;LAMAVEDIISR;LSSELYSDANELLSK;LYYGEDEK;LYYGEDEKYFR;MESLGITSTDIK;MESLGITSTDIKK;RALDQYLMEFNAC[+57.021464]R;RGLAC[+57.021464]EQMEQK;YDPAC[+57.021464]ER;YHFEALADTR;YNPVVIDFEMQPIHEVLR;YYGGQC[+57.021464]ETVYNGEWR	25.3024	23.7671	25.228	25.9316	24.6319	25.3627	24.9068	25.2132	24.6287	24.523	24.9267	25.5745	25.6429	25.1207	24.3876	25.3801	23.5973	25.1674	23.035	25.1337	25.8417	25.9756	25.4367	25.3726
tr|M3XC02|M3XC02_FELCA	11	AGAGLSSLC[+57.021464]LVLSTRPHS;ALQDLGLR;DFAVSTVPVSSPSHLR;GAEIVADTFR;GGGDLPNSQEALQK;GLC[+57.021464]GMGGPR;GVPESLASGEGAGAGLPALDLAK;IVEMGDENATLDGTDVLFTGR;LSDVTLVPVSC[+57.021464]SELEK;RPEVDGVR;TVVAGSSEAAQK	23.9833	25.6264	24.5138	25.0764	23.9652	24.6425	24.4381	25.2565	25.2916	25.3613	24.2505	23.8821	26.6842	24.3526	27.0663	23.9365	24.2631	22.2836	27.45	22.003	22.4593	22.8456	22.4931	26.4777
tr|A0A337S1P2|A0A337S1P2_FELCA	17	ALAALHTLVLK;ALAALHTLVLKENHLEALEPSWLLGLK;ALPPDLLK;ENHLEALEPSWLLGLK;GLWTSLGQPTR;HLDLSDNR;ILDLSNNR;LATVAAGALQGLR;LHLEGNR;LHLEGNRLQVLGEGLLAPQPDLR;LLVAAESH;LPDDTLGGLAR;LQELHLSNNQLESLSPTFLLPAPLLR;LQVLGEGLLAPQPDLR;QLDFLDLSNNLLTGAPK;YLFLNDNK;YLFLNDNKLATVAAGALQGLR	26.5658	26.5125	26.7156	28.6597	26.3185	24.9749	25.4115	26.5502	27.436	26.9771	27.223	25.48	29.3849	25.5529	27.8874	27.1003	29.114	27.7372	29.0214	28.0948	27.7168	26.4512	27.9308	30.3921
tr|A0A5F5XPA1|A0A5F5XPA1_FELCA	15	AHLVAVFNEYQR;DAQELYAAGENR;DESTSVDMSLVQR;EMSGDLEQGMLAVVK;FNAILC[+57.021464]SR;GAGTDEAC[+57.021464]LIEIFASR;GFGTDEQAIIDC[+57.021464]LGSR;GTITDAPGFDPLR;GTITDAPGFDPLRDAEVLR;LLISLSQGNR;NTPAFFAER;QQILLSFK;SEIDLLDIR;TLEEAIR;TPVLFDVYEIK	20.513	27.5379	23.0531	26.747	22.1394	20.1826	20.5616	20.3469	26.3847	21.7112	26.1277	21.814	25.4144	22.4389	25.533	21.9564	24.9566	22.8344	25.9747	21.6723	21.3659	22.9928	21.7335	25.7408
tr|A0A5F5XFT3|A0A5F5XFT3_FELCA	4	GAVYSFDPVGSYQR;LSEGYSIHTR;TMTTGAIAAMLSTILYSR;TVIGC[+57.021464]SGFHGDC[+57.021464]LTLTK	22.7871	23.9412	22.3586	24.1207	22.8124	22.0428	22.6352	22.2889	23.2073	22.2564	22.3928	22.2533	22.8907	22.6999	22.6054	22.0059	24.2793	21.5986	22.0736	22.1912	21.8942	21.673	21.8553	22.0766
tr|A0A5F5XQW6|A0A5F5XQW6_FELCA	29	ALEFLHLQDGR;DC[+57.021464]SLPENPLFIAC[+57.021464]GGQQTSAQGSSK;EAHVILEGFEPSGR;EKLDVEAADWMAR;ENYPLPWEK;ENYPLPWEKDTEK;FGGILHLSDLDGDGLDEILVAAPLR;GAVYVYFGPTR;GMVAAFHSGPNGSGK;HVSSPLASYFLSSPYAR;HWYVPVQDLLGIYK;HWYVPVQDLLGIYKK;ITDITSGLLGGEDGR;ITDITSGLLGGEDGRVYVYNGK;KQVLLVGAPTHDEK;LDVEAADWMAR;LYPTYSR;MAFLTMTLHQGGTGR;MYELTLDTQPPLLGTFSGDR;MYELTLDTQPPLLGTFSGDRR;QVLLVGAPTHDEK;SAIVDC[+57.021464]TYLQFLEMYGEMLAVS…	27.0266	22.8271	26.7276	23.6463	26.3662	26.5484	26.1939	26.6259	24.0088	26.3562	26.7549	27.0857	24.4854	26.9065	23.3779	26.853	23.8789	27.1396	25.8136	27.1579	27.6602	27.8082	27.4571	25.62
tr|A0A2I2UM58|A0A2I2UM58_FELCA	11	AVC[+57.021464]SQEAMTGPC[+57.021464]R;C[+57.021464]LVGEFVSDVLLVPEK;EAC[+57.021464]LTEGMTLYR;EITHDVKAVC[+57.021464]SQEAMTGPC[+57.021464]R;EWEEAELQAK;FIYGGC[+57.021464]GGNR;NNFESEDYC[+57.021464]MAVC[+57.021464]K;SHIVIPFK;WEPDPTGTK;WYFDLSK;YGMLLPC[+57.021464]GVDQFHGTEYVC[+57.021464]C[+57.021464]PQTK	22.1392	24.8902	20.689	25.023	19.7757	19.2679	22.8987	22.3557	24.3673	19.1931	22.1013	22.2829	22.9208	20.5667	22.5629	22.4651	23.3866	22.68	24.3357	21.0823	22.372	20.8538	22.6331	24.1881
tr|M3WHB4|M3WHB4_FELCA	2	VPSTEAEALASSLMGLFEK;VTEGSFVYK	20.7962	21.1699	21.7199	19.4155	21.6765	19.3522	20.0991	19.8235	19.8062	20.1311	19.7994	18.6313	21.5154	17.4172	22.906	19.0528	17.8634	20.5249	20.2765	17.4461	19.1778	19.7765	17.5945	19.6553
tr|A0A2I2U8R6|A0A2I2U8R6_FELCA	3	EAALVDVVNDGVEDLR;ETWLQGPLK;FQDGDLTLYQSNAILR	17.823	23.5851	18.5521	22.3103	17.3185	20.0521	17.2854	18.7502	20.6455	15.464	18.8443	21.1765	24.0018	19.3669	22.4466	16.1302	20.8116	18.3891	22.448	19.9556	18.3303	19.7507	20.6655	23.6561
tr|A0A2I2UUX6|A0A2I2UUX6_FELCA	7	DNSIYVVANIGDK;EEALLLMNK;FGYTPVQQR;NIDVLENAVK;QGAHIIVTPEDGIYGWVFTR;TETPVSKEEALLLMNK;YQYNTDVVFDSEGR	28.1033	25.21	26.1946	25.8116	27.7046	27.2778	27.4857	25.7201	24.3776	21.9905	21.9793	27.6686	22.1092	27.6854	25.8751	20.5025	24.853	26.8042	20.474	27.8951	26.71	20.3372	27.8219	23.109
tr|M3WFY4|M3WFY4_FELCA	2	DERPVTIQDTWR;GPPSTTILASSNK	17.6353	21.8161	21.6926	21.2937	21.131	18.267	17.7892	17.0898	23.0982	14.3385	15.9893	14.3205	19.0625	18.7116	19.0514	16.0725	19.3061	19.3144	23.5137	17.0856	14.7571	16.4779	16.312	21.5139
tr|A0A337RV83|A0A337RV83_FELCA	9	AAGLLSTYR;ADFQC[+57.021464]FQQAR;AFLSSHLQDLSTVVR;ALAFEPSTGIFVGNAGATGLER;FTGSIQQLTVHPDPR;LSGVEDGR;TLIPPTFFR;VIYLGLR;YSLPIVNLK	21.5588	26.2102	23.6767	26.2083	19.4479	22.4972	22.0442	21.3565	26.1035	19.4188	21.6958	22.7674	25.1308	23.9252	25.4738	20.3057	24.9261	25.6244	26.7155	21.265	20.5104	22.9911	23.9407	26.0149
tr|A0A337SDE6|A0A337SDE6_FELCA	19	C[+57.021464]LPVC[+57.021464]GKPVNPVEQK;DVFLGHVNVEEITK;DYFIVTC[+57.021464]K;EAC[+57.021464]ESWLR;FTIIQDLQPQYQFR;GAYTC[+57.021464]TAEGIWK;GGITETER;GVNTYQAR;GYGFYTK;LGNFPWQAYTNIYGPGGGALLGDR;LHYTTEIIK;LLNYVDWIK;LLNYVDWIKK;NDVFSQNMFC[+57.021464]AGDPSLK;NRNDVFSQNMFC[+57.021464]AGDPSLK;QDAC[+57.021464]QGDSGGVFAVK;QDAC[+57.021464]QGDSGGVFAVKDEDNDR;TLDKFTIIQDLQPQYQFR;WILTAAHTLYPK	25.4364	25.1967	24.501	25.5862	24.2338	25.6021	24.7404	25.3247	25.0981	24.2782	25.4977	25.6253	22.6021	24.7078	21.9923	25.0174	24.2121	24.3883	23.8446	24.5053	25.4366	25.9468	25.7923	24.2811
tr|M3WMF1|M3WMF1_FELCA	15	C[+57.021464]TYSNPEGTVVLAC[+57.021464]DETR;EEQLVC[+57.021464]PVTR;EPGESWDLVAEER;GQVLPALKEEQLVC[+57.021464]PVTR;HLGPDAFGGLPR;HLPGSVFSSLGR;LELLSLSR;LFNIQTYC[+57.021464]AGPAYLK;LSSNALSSLPQGVFDK;LSSNALSSLPQGVFDKLGC[+57.021464]LR;LTFLNLQGNALR;LTVSIEARPGGD;MEDREPGESWDLVAEER;VVFLNTQLR;WLNIQLSPR	26.4898	25.0603	26.6263	24.0791	26.0941	25.788	26.1587	26.2545	24.4857	25.8295	25.8148	26.486	24.957	26.2018	24.936	26.7449	24.5357	26.7778	25.0934	26.4209	26.5922	26.6361	26.507	24.7529
tr|M3WY30|M3WY30_FELCA	2	GC[+57.021464]VQDEFC[+57.021464]TR;GLDLHGLLAFMQLQQC[+57.021464]AQDR	17.2151	20.0717	17.2553	21.0782	17.3779	15.836	17.135	16.6335	19.4688	13.4245	11.2222	16.0681	18.7407	17.7025	17.1192	14.9301	18.3649	14.5183	18.6157	16.9245	16.0926	15.9266	16.3401	19.9317
tr|A0A337SJW2|A0A337SJW2_FELCA	14	EALAQC[+57.021464]VLAEIPQQVVGYFNTYK;GTITISAEEIK;GTITISAEEIKDNR;ISLNSLC[+57.021464]YGDMDK;LYGPTNFSPIINHVAR;NC[+57.021464]LNPTFSK;NNLNPVWRPFK;NSGVISVK;NSPVEFEC[+57.021464]INEK;SDPLC[+57.021464]VLFLNTSGQQWYEVDR;SDPYLEFHK;SPSGEVAIR;VEC[+57.021464]YDYDNDGSHDLIGTFQTTMTK;VVLFEMEAR	20.9934	26.4943	21.8678	25.6811	22.0755	21.8083	22.7797	21.8805	24.6002	21.9638	22.1075	21.347	23.4951	21.006	24.3537	21.1369	22.6876	19.932	24.2238	22.3165	21.3291	21.833	21.7714	23.6809
tr|A0A337SHV5|A0A337SHV5_FELCA	2	LLEVSDDPQVLAVAAHDVGEYVR;YNIIPVLSDILQESVK	15.5994	14.6862	15.8551	16.5166	14.8676	17.4773	16.1382	17.9257	17.765	15.4792	16.3643	18.1854	19.9104	16.3334	17.547	17.1605	17.6578	20.4023	18.071	10	18.0287	18.3088	17.5644	17.8677
tr|A0A5F5Y4L2|A0A5F5Y4L2_FELCA	3	AEGLDADGER;ENVISPLDVSR;GYGGTEAEFEEPR	21.7085	22.2546	21.6153	21.6312	17.7228	18.3311	20.2359	19.748	21.0843	20.3838	19.9693	20.0279	22.9843	20.8458	21.8325	20.1064	22.6544	20.1765	21.0461	20.3017	20.653	18.9114	20.7881	20.652
tr|A0A5F5XSP5|A0A5F5XSP5_FELCA	9	EVLNISGPPLK;FAEIIEK;GITFDSGGISIK;GSPNAGEAPLVFVGK;GVLFASGQNLAR;LILADALC[+57.021464]YAHTFNPK;LNLPINIVGLAPLC[+57.021464]ENMPSGK;SAGAC[+57.021464]TAAAFLK;TIQIDNTDAEGR	21.2213	22.7616	20.2883	21.7402	20.6789	19.9539	19.4795	19.9711	23.0817	21.0001	20.534	23.1992	22.6347	23.0573	22.4443	20.2588	19.8903	23.7546	22.1692	21.2822	21.487	20.8803	20.6706	21.5087
tr|A0A5F5Y1L1|A0A5F5Y1L1_FELCA	5	ILVTPPQEDAPLVDITNIR;LDNLIAILDINR;NLILSSAR;NMADQIVQEIC[+57.021464]SQIQSTK;VLDPFTIKPLDR	17.3076	22.1079	21.7786	23.4652	18.4481	18.674	18.631	17.8982	20.6244	18.2905	19.435	19.673	21.148	19.2407	20.2271	19.3836	19.3351	21.2816	21.4759	20.6614	18.8304	19.2176	19.9583	22.0833
tr|A0A5F5XHE0|A0A5F5XHE0_FELCA	8	DLEQEGLEAAR;DPTQPC[+57.021464]IHFLTATPDPSR;EPVGEGEALLGMDLLR;LLAGEQVPPPQELGGLFR;SSSALEALR;TEAWVLETAGR;TTASMVSILPR;VITDLLAR	28.7879	22.8375	28.212	23.3631	28.9903	22.3726	26.0851	29.1449	23.2262	29.1747	29.1596	28.6111	21.463	22.3357	21.9582	23.9485	21.4217	29.339	23.7944	28.7478	23.0763	22.293	22.6962	23.2812
tr|A0A516V164|A0A516V164_FELCA	3	IYLDTAQIFR;SWTAADTAAQITR;YFYTAVSRPGLGEPR	19.9771	20.9191	18.7857	23.0624	18.9779	20.0118	19.8745	17.9079	23.2839	22.6926	21.3679	21.4438	23.2153	19.8762	22.4512	18.2945	22.7794	22.0256	23.7546	19.8258	17.5794	20.431	16.9766	22.4935
tr|A0A2I2UAM6|A0A2I2UAM6_FELCA	2	SFGSSVITHNFK;VWTSGQVEEYDLDGDDINSR	17.4269	23.6395	18.3203	22.4615	15.618	19.1686	15.9354	19.2594	23.2567	17.375	17.1864	16.545	23.1114	17.0789	23.5314	18.6826	20.9454	19.0915	23.2924	19.3138	18.9698	18.6486	17.9285	22.3234
tr|A0A337SJE3|A0A337SJE3_FELCA	11	AVAALDGAK;DALGISDTLIR;DASPYGFQPR;DILEDLDQALK;FLESNPR;FLQNSLGAVPSPVDC[+57.021464]YLC[+57.021464]NR;ISFVDC[+57.021464]SK;LFTLAESLGGYESLAELPAIMTHASVPK;LLEAAITPETK;LVWIETPTNPNLK;SDRDALGISDTLIR	21.6409	24.3206	22.7225	24.7794	22.4633	22.505	23.1153	22.319	24.9053	22.9782	22.258	22.0713	24.5816	22.1586	24.8569	24.1015	23.5339	22.3371	23.2567	22.5105	21.876	22.2869	22.1939	23.4785
tr|M3VU18|M3VU18_FELCA	22	ALEEASNLPVK;ASLIDDAFALAR;ATYTISIIHPK;ETNLLYDPQESASSNR;EVMDTWTK;GC[+57.021464]QIYLK;GVPLTIYVQPEQK;HTAEYAATITK;INPDHIGFYR;KYPEAGAGEKPR;LDEIAIPDFGTGAMENWGLITYR;LLYGLASVK;MEEDFLPWQR;MLEDWITPEK;QMGYPVLNVK;QWFLDLPK;SFPC[+57.021464]FDEPNKK;SIAATDHEPTDAR;SVPMSTYLVC[+57.021464]FAVHQFDR;TQDVFTVIR;TTYVENGR;YISYNSYGK	21.1134	26.6345	20.6304	25.2303	21.0067	21.051	20.2553	20.654	26.0154	20.6326	21.2371	21.5676	25.7268	21.4866	26.0123	21.6321	24.8346	22.2939	24.7613	20.9711	21.6241	21.8081	22.328	25.685
tr|M3W5N1|M3W5N1_FELCA	22	ALYYDLISNPDIHGTYK;DTDTGALLFIGK;EIPSEISILLLGVAYFK;ELLAAVTAPQK;ELLAAVTAPQKNFK;GGFEWNEDGASTAPSAGLQPAR;IAQLPLTGSMSIIFFLPLK;IKSSFVAPLEK;ILTGNSRLDLQEVNNWVQAQMK;KTSLEDFHLDEER;LAAAISNFGYDLYR;LDLQEVNNWVQAQMK;LKLSYEGEVTK;LQSLFDSPDFSK;LSYEGEVTK;LTFPLDYHLNQPFIFVLR;SSFVAPLEK;SSLSPTANVLLSPLSVATALSALSLGAEQR;TIQAVLTIPK;TSLEDFHLDEER;VPMMSDPK;YGLDSDLSC[+57.021464]K	28.4928	25.5295	28.8862	24.8851	28.3099	28.3776	28.5748	28.627	24.4929	28.5173	28.8904	28.7683	26.1181	28.7652	24.7325	28.8325	25.1321	28.6245	25.0427	28.759	28.8084	28.8021	28.8427	25.7754
tr|A0A5F5XKV2|A0A5F5XKV2_FELCA	2	ELAC[+57.021464]QEITVPLC[+57.021464]K;QYGFAWPDR	15.5688	22.7908	17.969	22.6206	17.8772	16.3553	16.9947	16.6008	22.2711	15.8503	14.6685	14.9082	19.2607	14.5075	19.0654	15.4047	20.8341	15.9499	22.2579	14.2243	15.3542	14.6431	15.1699	21.8162
tr|M3WZB0|M3WZB0_FELCA	2	EVAAFAQFGSDLDAATQQLLSR;TGAIVDVPVGEELLGR	19.3249	20.0982	20.6699	19.4384	19.3278	19.7789	20.446	19.7916	16.7509	19.3915	17.0733	19.1566	21.2147	21.1014	19.4701	20.5638	18.3954	20.153	19.7384	20.5176	20.47	19.9195	21.8908	19.9737
tr|M3WEM7|M3WEM7_FELCA	8	AGDGPETVLK;DATLTQEPAGLSEGPGRPPLPR;DHLGFYISSSR;GHQVPVVR;GLSSSC[+57.021464]HGLLGQFLSR;IYNGEEQVDC[+57.021464]WFAR;SNAAGLLDGEYR;VILDGGDR	21.7638	24.2701	25.1608	25.9289	22.0958	22.2174	25.1373	22.6099	26.4986	22.9362	22.6138	22.4048	26.5463	24.996	26.5072	25.4146	26.0745	21.8529	26.357	22.881	21.9404	23.0352	23.2255	25.8822
tr|A0A5F5XS16|A0A5F5XS16_FELCA	1	EC[+57.021464]ESDGWTNDVPIC[+57.021464]EVVK	16.4705	22.7685	16.9671	22.6559	17.1024	17.6087	17.4601	16.8307	21.264	18.4053	14.0995	18.4351	20.3255	13.9031	19.8425	17.6857	21.0092	18.7195	23.5763	17.3595	16.4449	17.5262	18.6969	22.725
tr|A0A2I2V293|A0A2I2V293_FELCA	12	DDLTYALR;DLVEPWVAIR;EC[+57.021464]RPGGSC[+57.021464]TPC[+57.021464]GGDLTFDPGPR;EDGQWAEQPVTGC[+57.021464]SC[+57.021464]APGFEAAEGNTK;ELVVPVAGSC[+57.021464]VADAVPTPGPSPSLYC[+57.021464]R;FPETVPR;FTMLEC[+57.021464]LSLTR;GAPC[+57.021464]TTPPSAPR;LEWSAPLESGGR;TYEVC[+57.021464]DVQR;VDTVAAEHLTR;WVTFPQVEGQWEELSGLDEEQHSVR	24.461	24.5	22.252	24.7598	24.5335	20.6407	21.3238	20.9688	25.5503	24.3286	24.4533	21.8195	24.2325	25.3535	24.1175	21.925	23.9463	25.6135	25.1792	21.8856	21.9708	22.5305	22.0662	24.6822
tr|A0A5F5XXX0|A0A5F5XXX0_FELCA	28	ADRDQYELLC[+57.021464]LDNSR;ASHFEC[+57.021464]IK;C[+57.021464]AC[+57.021464]SFQEPYFGYSGAFK;C[+57.021464]LQDGVGDVAFVR;C[+57.021464]SDFSDNMK;C[+57.021464]SDFSDNMKK;DDPQTYHYAVAVVK;DKPTEFQLFASPHGK;DLLFTDATDGFLR;DQYELLC[+57.021464]LDNSR;DQYELLC[+57.021464]LDNSRK;DSDFQLNQLR;EDLIWELLNQAQEHFGK;GTDKC[+57.021464]AC[+57.021464]SFQEPYFGYSGAFK;HMTVFENLPNK;HMTVFENLPNKADR;IGVEDSQR;KDSDFQLNQLR;KVGGKEDLIWELLNQAQE…	28.0188	25.6863	28.509	25.3268	27.7651	28.3577	28.0241	28.2817	26.9949	28.3808	28.5051	28.5571	28.5519	28.3724	28.4203	28.4871	27.2194	28.2907	27.0487	28.0316	28.5582	28.4118	28.233	27.0881
tr|M3WCX2|M3WCX2_FELCA	1	WLLPSLLDLHLPR	12.6762	14.6336	14.0995	16.6581	15.5832	14.55	15.625	13.4195	15.1731	10	12.1178	16.0789	13.0641	15.3805	11.7611	17.5459	16.4865	15.5291	17.0061	16.6263	14.7384	16.9461	16.4416	17.0522
tr|A0A337RZ83|A0A337RZ83_FELCA	7	AEWEVDPDYC[+57.021464]EEVK;HNAEIAAFHLDR;HNPAIEALLHDLSAQK;LPAAAEPAEGASQGQEAGGPR;QTPPYDSSR;VAPVLYQPHLEALDR;YSHDELSILVPLQQC[+57.021464]C[+57.021464]R	21.3123	22.8871	20.3537	21.7909	21.0428	20.3374	20.4974	20.1732	19.5316	19.955	20.4126	21.8118	20.1445	21.7778	21.8481	21.0373	19.5665	21.1847	21.4142	21.0907	21.3776	21.1436	21.1536	21.2134
tr|A0A2I2U6T7|A0A2I2U6T7_FELCA	15	AELLVVGSPGPVPQLELSDR;AFGAPVPSVQWLDK;ATNSMIDR;C[+57.021464]EASGRPEVQFR;C[+57.021464]LAENSLGSDR;DATQITQGPQSAIEK;EGPGEAIVR;FQLQATTK;INGIPVEELAK;LSPYVHYTFR;LVVFPTDDISLK;TLQLLNVVEEDDGEYR;TVLQDER;WLRPSGPMPADR;YGSGEPSPASETVVTPEAAPEK	23.1913	24.8727	22.242	24.6106	21.8087	22.2166	24.9071	22.6382	24.2019	21.8186	22.6357	22.5799	23.9001	23.5606	23.0643	24.6247	22.912	22.8894	23.5773	24.6877	23.9873	22.7521	23.6469	23.9791
tr|M3VYE6|M3VYE6_FELCA	19	AAAVTVQEYLK;AFEVPAQASSLNSNDVFILK;DPETPIIVVK;EIQGNESEAFR;GDVFLLDLGK;GSLNITTPGVQIWR;IENLELVPVDSK;LIIQWNGPESNC[+57.021464]MER;LMEIMNHVLGQR;LQEETLAITPR;MGAMNQALNFIK;MVDDGSGEVQVWR;QVETNSYQVQR;RLQEETLAITPR;SYVGVVDGENEKETPK;TQSC[+57.021464]C[+57.021464]YLWC[+57.021464]GK;TVEELPEGVDPSR;WTLPNQTSGLGK;YNNEPVQIR	21.0557	25.7158	21.4081	24.4159	19.9106	20.711	22.7468	22.3597	23.2134	22.8785	22.2461	22.6342	22.0864	22.4983	23.4158	20.8963	24.1905	28.0173	23.8227	23.2745	21.3141	26.3412	20.2454	23.579
tr|A0A5F5XKS1|A0A5F5XKS1_FELCA	8	ALAGALPSLLLR;ATAQMLDVMFK;DHYSPVTFLAPVMSLPEEHNR;GLEYVAHEGLVTLR;GLEYVAHEGLVTLREELLR;ITGALKPGK;ITLPDFTGDFK;MVYFAISDYVFNTASR	22.5046	22.0167	22.9619	20.9286	22.1319	22.8763	23.0566	22.8128	20.3271	22.4212	22.6917	23.8278	21.6855	24.2129	21.1502	23.959	20.9224	23.4498	21.2742	23.3625	23.674	24.304	24.0698	20.9349
tr|A0A291NH33|A0A291NH33_FELCA	5	EDGTPITK;QSNNKYAASSYLSLSPSQWK;YAASSYLSLSPSQWK;YTC[+57.021464]QVTHEGSTVEK;YTC[+57.021464]QVTHEGSTVEKSVVPAEC[+57.021464]P	28.7324	29.434	28.1215	29.1389	28.3516	27.6721	27.2113	28.453	28.5282	28.3695	28.3465	28.6325	28.754	28.0886	28.8159	27.1205	28.6231	26.837	28.7832	28.4734	27.1199	27.0205	28.8938	28.0219
tr|A0A337S4I1|A0A337S4I1_FELCA	6	DGLIVPIFQER;DLVGELGK;FFNPDSWADLFQAAGAK;TMPELYDLVYR;YTPDWQSLDSRPLPEWFDK;YVVLTTK	19.3161	24.6852	18.5639	23.7562	18.7634	20.4918	19.5984	18.9584	23.5968	20.8583	20.5493	21.7	24.0111	19.2461	23.2378	20.8645	23.0815	21.2106	24.6516	19.316	18.845	21.896	20.5139	23.976
tr|M3WKC7|M3WKC7_FELCA	16	DWAESTLMAQK;ETYDFDIAVIR;FKDTYFVTGIVSWGEGC[+57.021464]AR;GRPSTILK;MLEVPYVDR;MLEVPYVDRNTC[+57.021464]K;NC[+57.021464]ELSMR;NVAPAC[+57.021464]LPQK;NVAPAC[+57.021464]LPQKDWAESTLMAQK;SC[+57.021464]VSTGPFPC[+57.021464]GK;SC[+57.021464]VSTGPFPC[+57.021464]GKR;TEASPVEDSSNLIR;TGIVSGFGK;TTEFWNK;VGERDTGSEEGDEVAHEVDVIIK;YKDGDQC[+57.021464]ESNPC[+57.021464]QNQGK	26.1978	22.3887	26.8342	22.5529	26.1231	26.6017	26.7693	26.1288	22.5815	25.7651	25.9796	25.7039	21.4578	25.7517	21.1246	26.3412	21.4737	25.8294	22.8559	25.8806	26.0974	25.8958	26.1367	22.9793
tr|A0A5F5Y3A1|A0A5F5Y3A1_FELCA	4	MIAEVQEEC[+57.021464]YSK;SFLYSAAK;SLLEC[+57.021464]DEDTVSTIR;VAAQNSAEVVR	17.1149	20.8523	18.4296	21.6623	18.7488	18.1738	18.6996	18.2354	22.3351	18.1772	16.444	19.6097	18.9732	18.5596	20.4936	19.4167	18.9345	18.9257	20.7397	17.5244	20.0586	19.9223	18.2285	20.4631
tr|A0A337SQ63|A0A337SQ63_FELCA	8	APSVQWR;C[+57.021464]NPEGWFQC[+57.021464]R;DVEEEPQQGEDLLFR;ELEGVQALGR;GLDTSLGAVR;LSVLWAR;VC[+57.021464]VGSC[+57.021464]GDLTFQR;WLLPPLGTPTPPTLHC[+57.021464]QATMK	19.3064	25.4469	19.3728	25.4355	19.1426	18.8279	19.0739	18.5897	25.6821	18.774	20.5835	19.2744	23.1613	19.2841	23.244	19.1589	23.484	20.5839	26.1015	18.7085	19.2869	19.6597	20.8855	24.8041
tr|A0A2I2UF05|A0A2I2UF05_FELCA	1	LLGSQIGLEDFIFAHVK	14.753	13.4922	11.6905	10	11.563	15.2963	10	10	10	14.4433	10	10	20.1096	10	19.3994	16.2532	17.2989	17.9237	15.7968	16.4782	14.2143	14.6097	14.5297	18.8458
tr|M3XE34|M3XE34_FELCA	7	AGMEWYQTC[+57.021464]SNNGLVAGFQSR;EWQFYC[+57.021464]C[+57.021464]R;GATTTFSAVER;MTDYDC[+57.021464]EFANV;QGFSYQC[+57.021464]PHGQVVVAVR;YFESVLDR;YFESVLDREWQFYC[+57.021464]C[+57.021464]R	19.3482	29.1829	21.2598	28.7525	19.6876	20.4362	20.4845	20.1813	30.2457	21.067	20.698	20.1584	28.2373	19.9024	27.855	20.5992	28.7658	18.2242	29.5102	20.9142	19.4729	20.1485	20.2893	28.6134
tr|A0A5F5XQW5|A0A5F5XQW5_FELCA	2	AGGSASAMLQPLLDNQVGFK;DVFISAAER	21.3232	16.3741	20.2155	14.105	21.375	21.3446	20.5256	20.914	15.3897	20.8323	21.0168	21.5413	12.7507	21.5651	17.5603	21.3368	16.3962	20.9786	17.1916	21.1107	20.9963	21.1136	21.6141	16.4153
tr|A0A5F5XG49|A0A5F5XG49_FELCA	7	C[+57.021464]INAEDIVHNGIVYTPK;EDDVYSVFESAGLNIFTNSK;IFQWQNVR;LQGGLIQLSFPLSVEPTLGTYNIMMQK;NYFSC[+57.021464]SPFTIPK;SVPSVAHGGPLNAYGEK;WAVKEDDVYSVFESAGLNIFTNSK	25.9877	20.0185	25.5953	21.1618	25.8148	25.7964	26.1382	24.9405	20.3092	26.3107	25.963	26.3745	19.4093	26.5564	24.7413	26.7004	19.9306	26.1081	23.8489	25.9185	26.2654	27.1465	26.2974	21.7871
tr|M3X9A1|M3X9A1_FELCA	8	IAVAAQNC[+57.021464]YK;IIYGGSVTGATC[+57.021464]K;NLGELITTLNAAK;SNVSDAVAQSTR;TATPQQAQEVHEK;VAHALAEGLGVIAC[+57.021464]IGEK;VVFEQTK;VVLAYEPVWAIGTGK	19.1499	23.3802	19.4732	22.4661	18.8255	20.2037	18.6234	20.0783	22.6779	20.5093	20.2075	20.5229	23.3035	20.4423	23.4021	21.0061	20.8472	19.6507	23.093	20.0441	20.9865	20.5203	20.3643	22.5113
tr|A0A1E1GEV5|A0A1E1GEV5_FELCA	5	ATQGQGAIWQR;C[+57.021464]NGIEESLSQC[+57.021464]ER;GEWGSVC[+57.021464]DDGWGQDADR;QLGC[+57.021464]GQPLSPPVK;TMSGTVYGPVTPK	21.821	18.0891	23.0574	18.6534	22.6019	20.9026	21.8009	21.3053	18.7811	23.375	22.1885	21.4042	18.1509	21.5679	21.4942	20.8672	17.8543	22.1827	17.7299	22.1147	21.7215	20.0847	22.3155	18.1659
tr|M3WSI8|M3WSI8_FELCA	34	ALSENQDFNPLVPLEK;ALSENQDFNPLVPLEKNFC[+57.021464]R;DKLMEC[+57.021464]LEGNC[+57.021464]AEGLGMNYR;DKTEEELLDSYIDGR;EEC[+57.021464]SIPIC[+57.021464]GQGGVTVQPTPR;ENFC[+57.021464]RNPDGSTTGPWC[+57.021464]YTTDPTVR;ENLDRDIALLK;GDAC[+57.021464]EGDSGGPFVMK;GWDAEIGIAPWQVMLFR;GWDAEIGIAPWQVMLFRK;IRITDNMFC[+57.021464]AGYKPNEGK;ITDNMFC[+57.021464]AGYKPNEGK;ITDNMFC[+57.021464]AGYKPNEGKR;IVKGWDAEIGIAPWQVMLFR;KPIAFS…	29.4834	31.0175	29.2959	30.4932	29.3585	29.5171	29.6281	28.941	30.4058	28.6346	28.9349	29.3662	29.3135	29.1843	28.8022	29.3056	28.6905	29.0304	30.3798	29.1478	29.3635	29.2655	29.5388	29.5018
tr|A0A2I2U5J7|A0A2I2U5J7_FELCA	16	AEMDLSGR;AGEYMSQLLEQGFLHFFVTAR;C[+57.021464]GPASVQAIK;FQEGQEEER;GFNLQDYLNVTNVHLFK;GTYIPVPVVSQLQK;KLIASMTSDSLR;KSLNTEGIVKPR;LSIQSSPEC[+57.021464]IVGK;LTITFQNNSPNR;MYVAVWTPYGVLR;NASNAAEDDLPTVELQGLTPR;NVWIYLDGPGVTKPMR;SLNTEGIVKPR;STVLAIPK;VEYVIGR	23.3772	26.0249	25.1076	25.9434	24.977	23.2094	24.9752	23.1828	26.8056	24.7888	23.7724	24.1908	25.5294	25.0257	21.5844	24.6616	21.8819	24.9519	20.9774	25.3895	25.0518	24.7365	24.0926	20.5193
tr|A0A337SFP3|A0A337SFP3_FELCA	1	EAINVEQAFQTIAR	18.8735	19.0247	18.3467	19.3445	14.5295	17.8958	19.2068	18.0921	17.8316	17.3367	17.6441	16.5244	20.4606	18.0891	19.6535	16.642	18.1928	18.6622	19.2306	17.1046	17.4811	17.5747	15.7814	19.692
tr|A0A5F5XYI6|A0A5F5XYI6_FELCA	1	SVLLELQQHLVSTK	15.6445	17.9138	12.4332	13.3796	15.1662	14.3041	15.1597	16.0228	10	14.1561	14.7592	15.3669	14.4487	15.7424	13.0753	13.407	14.2769	12.204	18.0172	13.9824	16.5135	15.5656	17.9256	18.8719
tr|M3WF45|M3WF45_FELCA	24	AQLYIDC[+57.021464]EKMENAELDVPIQSIFTR;C[+57.021464]GAC[+57.021464]PPGYSGNGIQC[+57.021464]K;C[+57.021464]QNSVTIC[+57.021464]K;DC[+57.021464]VGDATENQIC[+57.021464]NK;DLQAIC[+57.021464]GISC[+57.021464]DELSSMVLELR;DNC[+57.021464]QYVYNVDQR;FQDLVDAVR;FQMIPLDPK;FVFGTTPEAILR;GFLLLASLR;GGVNDNFQGVLQNVR;GPDSSSPAFR;GTLLAIER;GVEYATANK;IEDANLIPPVPDDKFQDLVDAVR;LC[+57.021464]NNPTPQFGGK;LC[+57.021464]NSPSPQMNGKPC…	23.9019	26.5502	25.004	26.7234	23.8276	24.2822	23.9582	25.0529	25.8398	24.2405	24.5891	25.3724	26.1157	23.0359	25.4341	25.7287	25.6924	25.2064	25.9966	25.0772	25.2097	25.1901	25.3927	25.343
tr|A0A5F5XI81|A0A5F5XI81_FELCA	9	ELYVAAQGTC[+57.021464]R;FGALC[+57.021464]EAETGR;FNAVC[+57.021464]LIR;IFFVNPAPPYLWPAHK;LQLTYDLGSQPVVLR;SGC[+57.021464]TPC[+57.021464]SC[+57.021464]DPR;SIESTLDDLFR;VC[+57.021464]GSDGVTYGNEC[+57.021464]QLR;VVIGGFGDPLIC[+57.021464]DNQVSTGDTR	18.5828	21.9746	20.5646	21.8349	20.9352	19.8225	20.9178	18.3853	21.3217	20.1636	18.145	18.5389	22.1026	19.7143	20.9387	19.9924	21.0937	20.4105	22.3653	18.209	19.6826	21.0348	18.6771	22.139
tr|A0A337S2X4|A0A337S2X4_FELCA	2	VGAGAPVYLAAVLEYLTAEILELAGNAAR;VTIAQGGVLPNIQAVLLPK	15.0003	16.3748	15.3867	10	15.4479	17.032	16.2634	17.5633	14.6385	15.4115	15.2559	15.3535	22.0242	15.664	18.0816	16.2417	16.6575	18.3768	17.9793	18.8139	13.8539	16.3636	16.0837	19.3113
tr|M3WEV9|M3WEV9_FELCA	8	AADESWEPFASGK;HYTIAALLSPYSYSTTALVSSPK;HYTIAALLSPYSYSTTALVSSPKE;KAADESWEPFASGK;SLGISPFHEYAEVVFTANNSGSR;VLDAVQGSPAVNVAVK;VLDAVQGSPAVNVAVKVFK;VLDAVQGSPAVNVAVKVFKK	30.759	26.6996	31.1252	26.1847	30.5659	30.451	30.8746	30.743	27.3942	30.0081	30.5704	31.2073	29.4759	31.5077	29.4388	31.8354	29.4181	32.4533	28.1405	31.4541	32.0714	32.0466	31.8089	28.0365
tr|M3WVC7|M3WVC7_FELCA	3	DIC[+57.021464]NDVLSLLEK;FLIPNASQAESK;TAFDEAIAELDTLSEESYK	19.2571	22.9509	18.3952	22.4243	19.5136	18.7507	20.9777	19.2871	21.8391	18.766	17.6237	19.2331	23.0665	19.4663	23.1737	20.4894	20.4728	20.21	23.0888	20.5852	19.6364	19.9206	20.2912	22.5873
tr|A0A5F5XWJ9|A0A5F5XWJ9_FELCA	1	SEIVSYAADSQEITPGFAHSGR	19.242	19.831	20.2727	17.8454	19.1389	19.4992	18.9018	19.623	20.2693	17.3124	14.3417	16.5726	18.6698	19.0695	19.511	16.2946	19.6394	18.5272	21.4656	16.7294	18.7475	18.0348	19.0172	19.6415
tr|M3VVP5|M3VVP5_FELCA	8	ADLAAQYTTIGR;C[+57.021464]GHSQPQYGTFC[+57.021464]EK;FGNGDSGMGR;LLGQAGIR;TNLYWPGTAEPLLVSSPEHTK;TVAGQPTGWYK;WQWETHDPWVC[+57.021464]APDGVLEER;YAQVLDLLQTQLAK	22.3722	26.3105	23.9305	25.3263	22.8265	19.6117	21.3748	23.1808	24.705	22.9641	20.543	20.4171	23.1037	22.8253	23.2719	23.3301	22.6834	20.9214	24.8912	21.335	20.4818	26.3469	21.2933	24.3377
tr|A0A337SS20|A0A337SS20_FELCA	8	AVVVHAGEDDLGR;GGLAASLFGPHSIVGR;LAC[+57.021464]C[+57.021464]VVGVC[+57.021464]GPLPWAR;QAAGDRPDAALHAAC[+57.021464]R;VQPSATLDAAQPR;VSGLVLFR;VTAIWQEMTQR;YRGGLAASLFGPHSIVGR	21.4192	24.0342	22.0736	23.9524	21.1057	21.1248	21.1339	21.4595	23.9182	20.9869	21.293	20.5556	24.0437	20.7526	22.8786	20.9943	22.9124	21.6251	24.5681	20.7717	23.1946	23.214	21.483	23.73
tr|A0A337S1R3|A0A337S1R3_FELCA	4	AAEDDEDDDVDTK;AAEDDEDDDVDTKK;EVVEEAENGR;RAAEDDEDDDVDTKK	15.0972	21.8975	15.9181	23.3124	17.6761	16.6335	17.2329	17.7735	18.6075	18.7953	18.0528	15.4781	20.7779	14.6853	19.2924	16.395	18.7855	16.4168	22.6873	16.7656	16.9986	16.144	14.9995	21.9475
tr|A0A2I2UT16|A0A2I2UT16_FELCA	18	AREEQFQTEK;AVELVLLTK;DITSIMVAQFLQK;FVC[+57.021464]MEDSAK;GEC[+57.021464]IINSENDDKPDLSSLPLSR;KPC[+57.021464]FDDLQVDR;KVPQLSAQELVTLTK;LENPLEC[+57.021464]YSHGK;LIILYTK;LILGALC[+57.021464]R;LLSNLVR;NLHQTC[+57.021464]C[+57.021464]EGDVVAC[+57.021464]VLGR;QFIDKQDDLLPEFLYEYSR;STYQEVQTIVEELVDR;STYQEVQTIVEELVDRAEK;TYISPPLSC[+57.021464]DQVISLKEDLC[+57.021464]K;VYTVYQNLLGK;YIYETSR	23.4117	25.682	23.5238	27.3336	23.5281	22.1544	22.5544	23.6382	25.2866	23.3092	23.1495	24.3571	22.8899	24.5144	23.2402	23.808	26.7154	24.7261	27.2324	23.9862	24.649	23.912	23.5979	22.6243
tr|M3VU91|M3VU91_FELCA	9	ADGSESVVLR;C[+57.021464]LDGAC[+57.021464]VVNK;C[+57.021464]PTGFTGPK;C[+57.021464]TAYFEGPR;DQITC[+57.021464]ISK;ILQEDLTC[+57.021464]R;LDGLC[+57.021464]IPLR;QC[+57.021464]SSYC[+57.021464]ENFGTC[+57.021464]QMAADGSR;QSGDVTC[+57.021464]NC[+57.021464]SDGR	18.3445	24.0848	24.1847	24.0265	20.8047	19.2105	18.3215	18.0437	23.5802	19.541	19.0894	17.4323	22.5064	18.1113	22.0504	18.1884	22.0962	18.6073	23.4273	18.7366	18.9547	19.1092	19.0456	24.1218
tr|A0A2I2UBL3|A0A2I2UBL3_FELCA	3	AEEYEFLTPMEEAPK;SIQEIQELDKDDESLR;VAVSADPNVPNVVVTR	19.7114	22.5194	19.3737	21.7464	18.9651	19.895	18.9517	19.4406	21.5223	16.0563	17.9542	18.6887	23.0074	18.6083	22.7279	19.5367	19.6008	17.8551	21.9456	19.7887	18.5507	18.7603	19.1065	21.4239
tr|M3WB78|M3WB78_FELCA	10	AAFDTDIVTLTR;AGIAHLYGIAGSTNVTGDQVK;APIILGSPEDVK;APIILGSPEDVKEFLEIYK;EAVLDIVPTEIHQR;EFDPAVTEYVQR;EFLEIYK;GTGEMTQLLNSLC[+57.021464]TAVK;KLDVLSNDLVINMLK;TLVYGGIFLYPANK	22.2217	24.9555	20.5932	24.5886	21.3496	22.7971	21.2346	21.9908	24.8697	22.331	22.7476	24.801	24.3808	22.2212	24.2875	22.3909	25.4774	23.7143	23.9652	22.8253	21.8234	21.5359	21.61	23.6699
tr|A0A5F5XJY1|A0A5F5XJY1_FELCA	4	FVTHVC[+57.021464]DWGALATLSTDQAVR;GHGDWDAAAALPPLPPR;TWPSSHNWFFAK;VNESEMDFAK	17.7707	22.0075	17.7057	18.9175	18.8244	16.4592	19.2972	19.4474	22.1693	18.1857	19.9889	20.3949	22.0784	19.2332	21.8782	18.3541	22.5231	22.9187	23.5873	23.2208	20.0126	23.8341	19.3795	22.7607
tr|A0A291NH74|A0A291NH74_FELCA	3	ADGTPVTEGVETTKPSK;QSNNKYAASSYLSLSPNQWK;YAASSYLSLSPNQWK	26.3595	28.7354	26.9405	27.7283	26.4342	26.3083	26.7016	26.4308	29.3466	26.1999	25.9466	26.136	26.9659	26.0507	26.7127	26.1988	26.243	24.6753	30.0549	26.9256	24.9416	26.2703	25.5033	29.1601
tr|A0A2I2UQ95|A0A2I2UQ95_FELCA	2	EFDGIGAVSGGGATSR;LLVNYPEPYR	18.8	21.0256	14.3028	19.9924	15.3608	16.8157	18.7312	17.5086	21.2898	17.6904	15.4155	17.6586	19.5239	15.0671	19.3955	15.7627	20.3137	16.2286	19.8209	16.9587	17.4118	16.056	15.7895	19.9311
tr|A0A337S9P8|A0A337S9P8_FELCA	5	ALADVATVLGR;ALSPAFELR;APDALTLPR;GKFPVQLENIDSFVELGQVALR;SGAGVPAVVLR	24.9129	23.0797	20.606	21.437	24.1533	24.5939	20.3085	24.411	23.6476	23.963	23.9576	23.7325	22.7255	23.7788	19.5276	24.3337	21.8033	24.5835	23.6313	25.3281	26.0642	24.8565	25.5996	23.1496
tr|A0A5F5XK14|A0A5F5XK14_FELCA	5	DPIYFTGLASEPGAR;IYSFGLGGR;LNVPMAPLSEPK;SALDEDEDC[+57.021464]GR;TEFGMAIGPENSGK	22.1177	24.0405	24.7914	23.5963	24.8424	20.0363	24.0663	22.2319	21.3639	21.9337	22.549	20.9002	22.3612	23.4196	21.7993	23.2122	22.4961	22.2032	23.5134	21.6705	20.7128	20.4571	21.5039	23.1359
tr|M3VZA9|M3VZA9_FELCA	1	GVEVAAGASSAGDTR	15.1624	21.9141	13.0885	22.1719	10	13.2153	13.7572	13.959	21.2733	15.1435	16.4346	14.2614	19.1297	13.5746	15.8587	11.5603	19.7813	12.7573	21.2249	13.6962	12.4897	11.0392	10	21.1954
tr|M3X3D3|M3X3D3_FELCA	8	AFVALGAPWGGVAK;APNENGPYFLALR;ATQFPDGVDVR;GAPYDWR;IPVIGPLK;QFFQDIGFK;VLASGDNNRIPVIGPLK;VPGFGETFSLEFLDPSR	23.5061	25.9914	23.6727	24.971	23.2572	23.4315	22.8202	22.5645	24.5233	22.6068	23.4206	23.0754	23.779	22.5603	23.9643	23.467	23.0437	23.7123	24.5587	23.2378	23.7344	23.5622	24.0792	24.1956
tr|A0A337S416|A0A337S416_FELCA	9	AAQEEYVK;ALANSLAC[+57.021464]QGK;ALQASALK;GILAADESTGSIAK;GVVPLAGTNGETTTQGLDGLSER;IGEHTPSALAIMENANVLAR;LQSIGTENTEENRR;QLLLTADDR;TDDGRPFPQVIK	23.1592	24.8053	23.5416	24.4064	23.1531	23.8205	23.3623	23.9668	24.5444	23.3738	24.0531	23.689	25.1156	24.0091	25.3185	23.6738	24.2178	23.1816	24.4783	23.2032	23.1751	22.717	23.491	24.6539
tr|A0A2I2U227|A0A2I2U227_FELCA	13	ELTQELK;ELTQELKENFITFAK;ENFITFAK;NQLC[+57.021464]DHWIR;TFLPSFQPGQFNLGNIER;TKELTQELK;TKELTQELKENFITFAK;VPLQPDFQDELFQGK;VVATDYNQVATVFFK;VVATDYNQVATVFFKK;WYVVGLAGNAFNK;WYVVGLAGNAFNKEK;YPGIQSYTVR	22.2915	30.7446	23.3847	28.8782	22.7642	22.4602	22.3164	22.5823	31.2686	22.6531	22.282	22.9573	30.5092	22.0397	29.9899	23.0156	31.7438	28.172	30.9053	22.3429	26.5646	27.2635	22.6853	30.108
tr|A0A337RVG5|A0A337RVG5_FELCA	5	DNEIGTWSDWSVAAHATPWTEEPR;EPVLSC[+57.021464]R;EYIIQVAAK;HSPQEAPHVQYER;IMVC[+57.021464]EKDPALK	19.1037	23.804	20.7395	24.2366	20.0071	20.9405	19.9288	19.9502	23.7534	21.0873	21.9099	20.7497	22.7802	20.6704	22.875	21.8075	22.0507	21.6733	22.8469	22.2774	22.4464	19.7428	23.1868	22.8912
tr|A0A5F5XK30|A0A5F5XK30_FELCA	2	ADGILVGTDGR;SNEHENAYENIPEEEGR	18.747	23.4953	18.8931	23.501	17.6489	16.7283	18.6618	20.9523	22.7637	16.6756	16.8421	16.7653	21.7067	16.1748	22.1409	18.1307	20.6801	17.9406	22.2638	15.7358	15.8663	14.6045	16.2114	21.6519
tr|A0A337RZ12|A0A337RZ12_FELCA	7	GPVSVAIDASHSSFFLYR;NSGNHC[+57.021464]GIASYPSYPEI;NSWGLNFGDR;SGVYYEPAC[+57.021464]TQTVNHGVLVVGYGNLNGK;TGNLVSLSAQNLVDC[+57.021464]STEK;YTELPFGSEEDLK;YTELPFGSEEDLKETVANK	20.6176	25.0452	21.5234	24.8586	20.794	20.0051	21.203	19.6734	24.5582	19.8686	19.4504	20.2185	25.5785	20.0757	25.6341	20.2124	25.0197	20.0375	25.0801	19.5877	20.2273	20.0059	20.1923	24.3788
sp|O18754|PRIO_FELCA	3	ESEAYYQR;VVEQMC[+57.021464]VTQYQK;YPGQGSPGGNR	18.8121	27.0464	19.4573	26.8165	18.7038	19.6536	19.8759	18.8773	26.3908	19.0706	18.7858	18.5146	24.1405	18.7527	23.6761	17.9813	24.5779	17.8523	25.9325	18.5724	19.0781	18.632	19.7129	25.6126
tr|A0A516V168|A0A516V168_FELCA	5	APWMEQEGPEYWDR;MYGC[+57.021464]DVDPDR;MYGC[+57.021464]DVDPDRR;NYLEGTC[+57.021464]VESLTK;VNLNTLLR	20.322	23.2764	21.6084	23.7246	20.4795	20.8382	22.5569	20.1349	20.3168	20.4438	20.4888	19.9298	20.788	20.8802	19.264	20.4793	22.6821	21.6685	23.3111	20.8455	22.0765	22.0575	21.5382	21.1392
tr|A0A2I2UC58|A0A2I2UC58_FELCA	9	C[+57.021464]PC[+57.021464]SAVTSTGSC[+57.021464]IIK;C[+57.021464]QDGYYDFSK;DLEGNC[+57.021464]VK;EGFYQSPDATK;EGFYQSPDATKEC[+57.021464]LR;LGDLEPTC[+57.021464]VQC[+57.021464]K;NC[+57.021464]NTC[+57.021464]GNGYYNSDSIC[+57.021464]TK;SATC[+57.021464]DALTGAC[+57.021464]LNC[+57.021464]QENSK;VGVTGSTC[+57.021464]DR	18.4946	24.6447	19.7737	24.6629	19.5071	19.1639	19.0257	18.8046	24.6983	19.8058	19.7467	19.4739	22.6717	19.6869	22.7148	19.7715	22.8005	20.4254	24.7409	20.2894	20.3133	20.3984	20.1688	24.5172
tr|M3WCX0|M3WCX0_FELCA	9	DLAPNNVDFAFTLYR;DMGIADLVNNGVDFSGITR;ESDATLEMAMGNALFLDR;GTWAQPFDPESTR;HYYGLEIVATDFEDWAGASR;QINEYIENK;SLELLESFSADSK;VSISGDYDLR;WSESLTISQVDLHVPK	24.1629	27.4357	25.0105	26.2981	23.5827	24.6837	24.5939	24.6014	26.9876	23.6761	23.8324	24.8987	26.434	24.9309	26.8163	25.0814	25.4138	24.6738	27.5401	24.7543	24.7377	24.6954	24.75	27.0133
tr|M3X7Y2|M3X7Y2_FELCA	2	C[+57.021464]AGVTENTIDDLATSR;SVHEFC[+57.021464]R	16.718	21.3168	17.6285	20.7484	16.808	16.0479	17.0911	15.2427	20.6686	16.9552	15.4772	16.8718	19.7521	14.684	19.371	14.8513	19.6919	14.4164	20.3886	15.9524	16.3715	15.3421	15.1863	20.3941
tr|A0A2I2UIZ2|A0A2I2UIZ2_FELCA	26	ALDGLWSR;DIEAQVQHGGLR;EQDAYSVLISR;ESPLISAWPEELIAK;FGTFHLALSGGSSPVPLFQQLATR;GHVSVILLGATGDLAR;GSAVLGQYQAYSEQVR;GSAVLGQYQAYSEQVRR;HLATSEDYMALSK;IFYFSVPPFAYADIAR;LADDIEATAVR;MSLSLPLINR;NLFRPSLPSESWK;NQAYC[+57.021464]VLSDER;NQAYC[+57.021464]VLSDERWVADQSQC[+57.021464]LPR;QAVAQILPFR;QAVAQILPFRDQNR;QGQAFVAK;QIVFYIGHGELGSPAVLVSR;REQQRPDSFR;SLTPTFAGVLVHMDNLR;TSFYEEYGVIR;VLESLSC[+57.021464]PEDVAPDR;WEGVPFIL…	25.8767	23.9992	25.7856	24.5843	25.4057	22.3	22.6204	25.2104	23.626	24.4216	24.4608	25.621	23.1283	25.6623	23.2441	25.1517	22.5057	23.6715	22.8136	25.6638	24.1354	25.1198	26.0102	23.3747
tr|M3WF05|M3WF05_FELCA	1	NQYDNDVTVWSPQGR	20.2382	12.5089	19.5425	10	19.8682	19.3296	19.5222	18.4455	13.4258	17.2302	18.2324	18.6892	12.9935	18.7787	13.3444	19.3626	10	19.2571	14.0302	18.6266	19.91	19.1327	19.5447	11.2634
tr|M3WFU5|M3WFU5_FELCA	2	DSC[+57.021464]QGDSGGPLTC[+57.021464]EK;KPGVYTLVTK	22.1577	19.2811	22.641	18.6575	22.2006	22.7276	22.5718	22.1195	15.6745	22.0645	22.127	22.6177	12.7789	22.6666	18.1136	22.7296	14.5279	21.8858	18.0787	22.4487	23.0603	21.9086	22.0286	16.6484
tr|A0A337SWK3|A0A337SWK3_FELCA	6	ALEPAHWTIQK;DAIC[+57.021464]VFEQNQGLPLR;DAIC[+57.021464]VFEQNQGLPLRR;GPSPPLQFHPQGPR;KLLETEEQAAFPLGGTPPR;YQLAVTR	22.3332	23.7364	22.4652	23.9892	22.0468	22.0816	22.3996	21.6546	23.8551	22.16	21.7404	21.1728	23.287	21.2132	22.893	21.7759	23.6498	21.718	23.8065	22.8222	21.8435	22.1788	23.1034	23.5543
tr|M3WIV4|M3WIV4_FELCA	7	ARPEGAFQNNDGLYDPDC[+57.021464]DEK;DTEISC[+57.021464]SER;ETPYDIK;GC[+57.021464]VC[+57.021464]ENYK;RTDKDTEISC[+57.021464]SER;TQNDVDIADVAYYFEK;VNGEQLDLDPGR	19.821	24.245	20.2834	24.1478	18.7018	21.0133	19.7504	20.6852	23.7346	19.0681	20.9266	20.9574	22.6167	20.4303	23.1382	19.5566	21.7997	20.2719	23.1403	20.0684	20.3451	19.6511	19.4143	23.1428
tr|A0A337SBT0|A0A337SBT0_FELCA	3	DRPFVC[+57.021464]APSSK;TGSVTTTYC[+57.021464]C[+57.021464]NQDHC[+57.021464]NK;VIHNSMC[+57.021464]IAEIDLIPR	17.8729	21.693	19.0945	21.4647	19.0941	18.9019	21.3029	17.2806	21.684	18.881	17.7608	16.795	20.115	18.3303	19.5416	18.5546	19.668	20.0434	21.6543	17.9086	19.0651	20.8727	18.3717	21.6804
tr|A0A337S9H7|A0A337S9H7_FELCA	8	EQYQVVIQAK;IHDINDNEPIFTK;IMVEDVDEPPVFSK;LAYILQIR;TGRPVEPESEFIIK;TPESSPPGTPIGR;VEASNPHVEPR;YILSGDGAGDLFIINENTGDIQATK	18.9966	22.1485	19.8074	22.7421	18.8239	19.208	19.2329	19.4345	22.9796	20.8668	20.1566	20.1943	23.1975	22.5412	22.2644	18.9392	22.3783	21.984	23.5124	23.5374	24.4237	25.4135	22.5332	22.6109
tr|A0A2I2UW10|A0A2I2UW10_FELCA	6	AVIISDNAVDNDSFYVEMIQDSTQR;DFGGIFHTR;GGC[+57.021464]SFLSK;IHDYLYFQVLSPGDIR;TADIPALFLLGR;YIFTATPAK	19.6843	22.6841	18.9304	23.3397	20.7395	19.4688	19.8013	23.9151	24.6697	24.1815	19.269	22.3413	24.7413	20.7824	23.6756	20.6904	24.237	21.3116	24.5983	20.0516	19.9746	21.8404	21.0331	23.9602
tr|M3WED4|M3WED4_FELCA	2	STLTLSPVGFENEHSYLC[+57.021464]TVTC[+57.021464]GR;TQVDSPLSGK	20.1669	22.983	20.8459	25.1744	20.4391	20.3493	20.4056	20.7156	26.3384	20.6426	20.5026	20.6056	25.9077	20.8639	24.9049	20.9076	25.6819	20.522	25.3691	21.0324	20.4707	20.7774	20.9201	26.4985
tr|M3WQ57|M3WQ57_FELCA	9	EEAQLATVLTYALSSHC[+57.021464]PDMR;EMLDQSKQWAGTALVVPAFEIR;EPGEFALLR;ISQAC[+57.021464]ELHVAGFDFEVLNEGFLVHK;QWAGTALVVPAFEIR;SC[+57.021464]QEVFDK;VPTFDER;WEGPLSVSVFAATK;YEAAVPDPR	24.1811	26.3771	23.5427	26.3922	21.0133	25.1939	21.1017	24.8163	25.708	25.4625	25.1869	25.0716	25.0917	24.2779	25.0236	24.5621	24.8793	22.9387	25.8428	23.5694	22.13	23.6894	23.7902	26.0104
tr|A0A3B0IPC1|A0A3B0IPC1_FELCA	6	DQAIRFDQVITNLNNNYESR;FDQVITNLNNNYESR;GNLC[+57.021464]VNLMR;LKQGENVFLQATDK;QGENVFLQATDK;VPGIYYFTYHASSR	25.1908	20.6431	24.988	19.9514	24.6443	24.5331	25.1531	24.651	18.3938	23.9176	24.3738	24.1393	22.2968	24.0912	20.0062	23.7366	20.0674	23.354	19.3492	23.9819	23.7772	24.1767	24.0697	18.4323
tr|A0A337SQJ3|A0A337SQJ3_FELCA	8	AELGPAVQPLAWQR;DTC[+57.021464]KGDSGGPLVC[+57.021464]GGVAEAVVTSGSR;DVAAGTLC[+57.021464]DVAGWGVVTHAGR;GDSGGPLVC[+57.021464]GGVAEAVVTSGSR;HVC[+57.021464]GGFLVSER;LQQLQLR;LQVLLGAHSLSQPEPSKR;WVLSAAHC[+57.021464]VEDLADGK	22.9519	20.8662	24.3226	21.938	22.7752	23.3722	23.8502	23.9667	22.295	22.5705	22.769	23.5114	24.8096	23.3583	22.3194	23.2829	26.7573	22.0714	23.5608	23.0861	22.6304	23.0606	23.4023	21.9671
tr|M3X7R1|M3X7R1_FELCA	3	LTC[+57.021464]TLSSGFR;VGDFWINWYQQNPGNPPR;YLLYYHSDSDK	23.0893	24.79	22.9492	24.5867	22.8	22.5639	22.2611	22.766	24.9466	24.5072	24.1935	22.2771	25.1672	21.8629	23.9806	23.7242	23.6254	21.5331	25.9749	22.5757	21.7365	23.9435	22.8348	23.5885
tr|A0A2I2UBK6|A0A2I2UBK6_FELCA	2	ESSYQSEIR;FTSASYQEGGNSISEMIIHDVQLR	16.3872	20.399	17.1953	18.3873	16.8467	16.8083	15.3779	15.2639	18.6744	19.0301	16.8982	21.3398	19.6177	21.9588	19.3245	18.1809	19.6793	18.0788	21.7335	17.9349	16.1658	17.8526	17.3764	21.861
tr|M3VVG9|M3VVG9_FELCA	5	DFADIPNLR;ESAYLYAR;LNNLSFLYLDHNALESVPLNLPESLR;LTLFNAK;RLDFTGNLIEDIEDGTFSK	23.5121	22.6035	21.0567	20.2518	22.2077	21.9608	22.9347	21.5759	22.1027	20.0254	22.0082	22.1959	25.4813	22.6367	21.7615	22.7072	23.1172	22.7181	22.0146	22.1885	21.9691	23.5089	22.8034	23.3091
tr|A0A337SSG0|A0A337SSG0_FELCA	2	FISQHINPFDAWIGLTDSDGSWK;WVDGTDYNHGYK	16.8538	19.91	16.9407	19.2945	17.2948	16.0775	16.52	13.9831	19.6935	14.0275	17.3039	15.2141	18.1166	16.6317	17.6076	16.3092	18.5503	17.3355	19.1693	17.4733	16.7492	15.9313	17.4946	19.6588
tr|A0A5F5Y2L8|A0A5F5Y2L8_FELCA	9	DC[+57.021464]NSIPNIPGSC[+57.021464]K;DDLLYNVIC[+57.021464]K;DLGGRDDLLYNVIC[+57.021464]K;ESQC[+57.021464]RPC[+57.021464]PPGSYK;SEGIASTVTSQK;TTSPAASIC[+57.021464]TC[+57.021464]HNNFYR;TYQVC[+57.021464]NVR;VDTIAPDESFSR;YTFEVQAVNGVSGK	19.6821	24.3437	18.6588	24.3214	19.2854	18.9693	20.6205	20.5042	24.582	18.2232	18.0585	18.7543	23.4459	19.5713	22.6307	21.931	22.6305	21.2831	24.1143	21.4717	20.2909	18.622	19.8632	23.7342
tr|M3WS40|M3WS40_FELCA	9	EAPFTNFDPSC[+57.021464]LFPAC[+57.021464]R;EKGEFQLFLDALDK;GDNQSPIELHTK;GEFQLFLDALDK;GGPLTGPYR;HDPSLLPWSASYDPGSC[+57.021464]K;SLFSSAENEPPVPLVGNWRPPQPIK;VVFDDTYDR;YNTFGEALK	19.8711	22.8396	20.2845	22.5239	17.9123	19.8686	20.8386	18.4133	23.3304	18.5884	19.0321	19.7331	26.9645	20.5073	27.1052	18.3261	25.3242	21.3693	25.0133	21.0217	20.4434	24.7607	19.3787	26.5212
tr|A0A2I2UQJ5|A0A2I2UQJ5_FELCA	2	EFADSLGIPFLETSAK;QWLQEIDR	20.1407	21.663	20.6632	20.7964	18.4845	17.2548	21.2696	20.1307	20.8119	20.7765	15.5101	21.5094	22.4954	18.4083	22.3058	19.0664	21.6365	19.7905	22.3231	20.0227	18.6525	21.181	20.1901	22.6163
tr|M3WN87|M3WN87_FELCA	10	AGTDLINFLNSFMDLK;AKGPELQAQAK;AYFEKTQEQLTPLVK;GPELQAQAK;KAGTDLINFLNSFMDLK;KAGTDLINFLNSFMDLKTQPATQ;LVSQYFQTVTDYGK;QAEELSLQR;TQEQLTPLVK;TQEQLTPLVKK	26.3398	21.2274	27.6878	21.3142	26.0943	26.0222	27.3695	26.5401	25.2276	26.4025	26.4342	27.5844	21.4274	27.6278	22.3059	24.704	20.1346	25.1233	23.4987	27.2336	25.5689	25.005	26.4121	23.9085
tr|A0A2I2UHQ6|A0A2I2UHQ6_FELCA	11	C[+57.021464]LLPSAHGSC[+57.021464]TDWAAR;DVC[+57.021464]VEGSC[+57.021464]R;EAVVDGTPC[+57.021464]EPGK;EAVVDGTPC[+57.021464]EPGKR;FWYGGC[+57.021464]HGNGNNFASEEEC[+57.021464]VSSC[+57.021464]R;GAEGDLAPER;GENFYYK;SC[+57.021464]HTESC[+57.021464]PTGAR;TDGGSSC[+57.021464]VGPVR;WLPYYGAPNK;WYFVPSVGQC[+57.021464]NR	20.2119	24.9033	20.7118	24.2371	20.022	20.2776	21.1294	19.7835	25.3302	19.6702	20.2735	19.9268	23.7233	20.0686	23.9636	20.6298	23.9334	19.9361	25.1678	20.2956	20.4289	19.5438	20.7147	25.282
tr|A0A337SD38|A0A337SD38_FELCA	14	AGSDGESIGNC[+57.021464]PFSQR;DEFTNTC[+57.021464]PSDK;DEFTNTC[+57.021464]PSDKEVEIAYSDVAK;EEDKEPVIELFVK;EVEIAYSDVAK;FLDGNEMTLADC[+57.021464]NLLPK;GVVFSVTTVDLK;HPESNTAGMDIFAK;IEEFLEEVLC[+57.021464]PPK;KFLDGNEMTLADC[+57.021464]NLLPK;LDEYLNSPLPDEIDENSMEDIK;NSRPEANEALER;TDVNKIEEFLEEVLC[+57.021464]PPK;YLTNAYSR	20.8221	25.401	20.4225	24.5567	19.5972	20.4551	20.5166	21.0192	23.5339	21.0158	20.6057	20.9236	22.9656	22.0467	24.1009	20.0993	21.9517	22.3597	23.5226	21.7391	20.3518	22.3209	21.1083	23.4126
tr|A0A2I2UXU4|A0A2I2UXU4_FELCA	9	EHINLGC[+57.021464]DVDFDIAGPSIR;GYGFGLIK;LTFDSSFSPNTGK;LTFDSSFSPNTGKK;LTLSALLDGK;VNNSSLIGLGYTQTLKPGIK;VTQSNFAVGYK;WTEYGLTFTEK;YQIDPDAC[+57.021464]FSAK	22.8455	23.891	22.3387	23.213	21.7293	23.5331	23.0993	23.8003	23.9429	22.9808	23.264	23.7389	24.1338	23.1162	22.5171	23.2239	21.7715	24.2642	23.9583	23.5247	23.8732	24.2634	23.8155	24.5652
tr|A0A337S217|A0A337S217_FELCA	6	EFMSEGNK;FC[+57.021464]GQLGSPLGNPPEAK;GFLAYYQAVDLDEC[+57.021464]AAQR;NIGEFC[+57.021464]GK;QRPADFDSSSNAVDLLFFTDDSGDSR;TTVITVPTGFR	25.0816	19.4011	24.1664	19.4459	23.7014	25.0342	24.1347	24.8999	18.9842	24.0154	25.0933	25.2086	17.0294	24.4901	19.1256	24.1701	19.6549	23.7157	19.7462	24.3823	24.9462	25.4124	25.2054	20.2386
tr|A0A5F5XWS8|A0A5F5XWS8_FELCA	7	AIGVSNFNHLQVEK;EDLFIVSK;IAIDLGYR;LIQYC[+57.021464]QSK;MPIVGLGTWK;REDLFIVSK;TTAQVLIR	20.8924	24.2857	20.5268	22.7192	20.1801	18.3742	19.856	20.0233	21.5009	20.3041	20.3399	18.8244	22.1066	19.1302	22.2772	19.4132	20.8813	19.0722	23.267	19.2265	19.5226	18.9793	20.4982	24.223
tr|A0A2I2UU74|A0A2I2UU74_FELCA	18	EVKPVELPNC[+57.021464]NLVK;FQEEEKSLLHLK;GIESGSEDLEILPSGLAFISSGLK;GKLLIGTVFQK;IFFYDPENPPASEVIR;ILLMDLNEEDPTVLELK;ILLMDLNEEDPTVLELKITGSK;IQNILAEEPK;IQNILAEEPKVTR;LLIGTVFQK;LNAFREVKPVELPNC[+57.021464]NLVK;SFEPDKPGK;STVELFK;STVELFKFQEEEK;STVELFKFQEEEKSLLHLK;VYAENGTVLQGSTVASVYK;VYAENGTVLQGSTVASVYKGK;YVYIGELLAHK	30.1997	24.758	29.2807	23.4056	30.0381	29.9936	29.9996	29.3895	23.6117	29.2658	29.5281	30.1748	24.6205	30.4139	24.7649	29.6621	24.1367	30.2148	24.6131	30.1433	30.3757	29.4062	30.2026	24.9901
tr|M3WGV2|M3WGV2_FELCA	5	KLSPELLSQLAPEK;LSPELLSQLAPEK;NEFNLVC[+57.021464]GQK;SLESAPSEK;TGPSGNPLDLFR	21.05	23.4887	18.1838	21.9124	18.9745	19.6646	17.8226	20.5019	21.2298	19.7103	20.968	20.6758	22.8821	21.0056	21.9756	20.5708	19.8767	19.2539	20.7435	21.0782	21.9532	20.4678	20.9906	20.9323
tr|A0A337S7U4|A0A337S7U4_FELCA	4	ALPSAIER;GQPHEPQVYVLPPAQEELSENK;VVSVLPIVHQDWLTGK;VVSVLPIVHQDWLTGKEFK	28.8994	25.3125	28.3752	27.3834	28.4171	27.4455	27.1604	28.427	27.9971	29.8275	29.5624	29.485	29.1814	29.1468	29.8949	27.6992	28.2555	26.066	27.1661	29.1942	26.2833	28.205	29.4752	26.2614
tr|A0A337SMW2|A0A337SMW2_FELCA	6	AVLDLAAR;C[+57.021464]HPGTGVDYTC[+57.021464]K;EGPYFSLTSTEQSVK;ESYNVQLELPAR;LDNIRPATVGGDLSK;QVGAYEETTR	19.184	21.3901	18.648	21.6842	18.8836	19.5093	19.7929	20.1314	24.1505	19.7839	20.332	19.0905	23.9175	19.915	24.395	19.2797	24.6436	20.4846	25.258	21.3129	20.1368	19.241	20.9803	24.4063
tr|A0A5F5XJH2|A0A5F5XJH2_FELCA	6	ADHALSSLEPAYSAK;ATAPVAFNYYGVAAGPPASK;ENITEDEAK;HAPGLIAALAYETANFYQK;LGNLVTNTLEK;LLELFTDLSC[+57.021464]NPEMMK	18.441	23.074	18.4913	23.1251	18.0604	18.5573	17.6361	19.4349	22.3923	22.1554	26.0617	19.8443	21.5122	18.8813	21.3909	19.7947	21.5493	27.9784	21.9861	27.0151	19.7143	18.9538	19.8936	22.1364
tr|A0A2I2U3V7|A0A2I2U3V7_FELCA	4	AIGETDNQVSQLTAELK;EGTFVYSDR;VFIGINDLER;YVDAQLSC[+57.021464]QGR	21.8236	20.7609	21.0186	21.1309	20.8095	20.8693	20.5877	21.1239	22.3619	21.2978	20.866	21.9592	21.8808	21.2505	21.0924	21.4561	19.9728	20.4691	18.5162	21.3456	21.6059	21.2888	21.4709	19.1094
tr|A0A337S2I4|A0A337S2I4_FELCA	4	MAETTVTTTR;QNYNLEISNLGVEDSGIYR;VTVTHQHYNDR;YNLQVYR	18.9062	24.2729	18.3611	24.2824	18.8381	18.9129	18.7796	18.1682	25.4725	18.8145	18.2942	19.8513	22.6277	19.1081	22.6711	17.8098	22.8284	19.1287	24.8686	18.8323	19.5157	19.0324	18.895	23.6714
tr|A0A2I2UTY3|A0A2I2UTY3_FELCA	1	DSWGLGNSAEDLLAR	15.4919	18.8933	12.3188	19.8519	14.4982	14.0696	14.1516	10.734	16.9202	16.331	13.5284	16.5564	18.1211	17.7838	14.5719	16.7513	19.6481	16.6689	20.5476	17.1006	16.6165	18.9484	12.3471	21.6242
tr|D5MTH1|D5MTH1_FELCA	3	KTLC[+57.021464]SFQIYTVPWMGK;SQPNLDTC[+57.021464]PFHDQPHLMR;TLC[+57.021464]SFQIYTVPWMGK	19.9599	22.919	23.0114	22.8086	19.5926	21.3083	20.8411	20.873	23.283	20.0034	20.2817	19.5842	21.9334	20.1622	22.545	20.1893	23.7189	20.5792	24.3907	21.5932	22.1244	23.746	22.291	22.6924
tr|A0A337RZZ8|A0A337RZZ8_FELCA	3	ELQNLIQELQQAR;LFDSNNDGK;TFVDQYGQR	18.562	21.4627	18.6145	19.3112	17.5611	18.045	18.1489	18.0299	19.3375	17.3982	18.3041	18.2052	19.1813	17.1568	17.1404	19.7872	18.7537	16.15	19.9926	19.0083	18.2723	17.5451	18.8904	19.8718
tr|A0A2I2UBF3|A0A2I2UBF3_FELCA	4	AVLVDLEPGTMDSVR;LHFFMPGFAPLTSR;LTTPTYGDLNHLVSATMSGVTTC[+57.021464]LR;SGPFGQIFRPDNFVFGQSGAGNNWAK	20.0846	20.4918	19.9794	19.3268	18.9011	21.389	17.9057	20.3971	18.7565	18.5958	20.7347	23.649	20.0774	22.1147	19.3249	18.0151	20.2373	22.0204	21.1091	22.1385	17.7298	22.0334	18.8424	21.7902
tr|A0A337SJB3|A0A337SJB3_FELCA	9	C[+57.021464]DC[+57.021464]DPGWEGR;C[+57.021464]SC[+57.021464]APGYK;DTSQADQIDPR;GTSFLVGLVSWGEGC[+57.021464]GR;LGDDHLQC[+57.021464]EPTVK;LGEYDLR;LHNYGVYTK;LSGWGESPWQVILLDSK;YLDWIHSHIR	23.2311	24.7618	23.6631	23.9582	22.9786	23.9026	23.7741	22.8692	25.0659	23.2639	23.2706	23.2902	24.1574	23.0017	23.5367	23.7283	24.8166	23.6488	24.9599	23.4663	23.8576	23.5855	23.5042	25.0993
tr|A0A337SLM1|A0A337SLM1_FELCA	14	AIPLDPWSQMEGIEDWEK;AKAYLEEEC[+57.021464]PAMLR;AKAYLEEEC[+57.021464]PAMLRR;AYLEEEC[+57.021464]PAMLR;AYLEEEC[+57.021464]PAMLRR;DREGSHTFQGR;EIPGWVPQDPAALNTK;EIPGWVPQDPAALNTKR;KAIPLDPWSQMEGIEDWEK;KWEAEEVYVQR;RKWEAEEVYVQR;RYLQYGK;WEAEEVYVQR;YAYDGQNFIEFNR	26.1345	26.9487	26.4011	25.3621	25.7444	25.83	26.9876	25.4182	26.6995	25.7494	26.1903	25.8287	28.304	25.5855	26.7002	27.0318	27.38	27.136	26.9352	26.4514	27.367	26.8127	26.6731	27.9621
tr|B4X8D7|B4X8D7_FELCA	4	DKGC[+57.021464]C[+57.021464]FDNTVR;GC[+57.021464]C[+57.021464]FDNTVR;TNC[+57.021464]GSPGITPSQC[+57.021464]K;TNC[+57.021464]GSPGITPSQC[+57.021464]KDK	19.0806	25.9573	20.7907	28.3007	20.0699	18.7379	20.0901	17.8587	24.0727	19.72	17.4768	19.0885	26.9614	19.606	22.8552	18.16	26.2593	17.6852	29.3509	19.1966	18.7458	16.8591	18.2115	28.6158
tr|A0A2I2U968|A0A2I2U968_FELCA	2	AHSDGGDGVVSQVK;DGEYVVEVR	18.9841	22.4483	19.5623	22.5091	18.738	19.4428	17.7439	18.7531	22.4952	20.0413	20.0191	19.2326	19.5655	18.8663	19.7026	19.2668	20.5486	17.9905	21.5532	19.7234	19.3185	18.9165	19.3707	21.5187
tr|A0A5F5XTD3|A0A5F5XTD3_FELCA	15	AIDGLDLLPAVLQGR;ALVPGQPQLNVC[+57.021464]NQAVMNWAPPGC[+57.021464]EK;C[+57.021464]LTPPESIPEK;EIDDSVGK;EPAIAWWPGR;GDTLMAVTLGQYK;GITPVVQQHQK;IAENTFVFFTSDNGAALISAPK;ILGLLQTLR;LPLIFHLGR;LTDRPIFYYR;QGGSNGPFLC[+57.021464]GK;QTTFEGGVR;YPLSFASTEYLDALR;YYEEFPIDVK	23.3564	24.6467	22.9235	24.0063	20.9163	20.5354	23.9378	22.2765	24.44	23.1048	21.3923	21.2793	25.1683	21.0768	24.847	23.1556	24.1357	23.399	24.3497	21.0845	22.944	23.2113	23.6754	24.3109
tr|M3WCX6|M3WCX6_FELCA	12	DTQDILFWGK;FSISSSYNLEAILPQLGVTK;GTTLTEILEGLK;IGPLTTVSFNRPFLLSVLSK;LASSNTAFTFSLYK;LGPEIATQEVQHTGPPLDSLR;MEAVEAVLQPETLR;NLAVSQVVHK;TVLDVTEVGTEAAAATGSK;VFTNQADLSGITGER;VTVPMMDLEDVEVPYFRDER;WIDNLYLPK	22.9321	20.5876	25.1199	19.9405	22.5713	22.3178	21.5476	24.4334	21.6418	23.9354	23.92	23.7678	24.304	23.8587	21.9419	25.0347	22.837	23.0815	21.1675	22.5271	23.4456	24.6353	22.0828	23.7791
tr|A0A5F5XWJ8|A0A5F5XWJ8_FELCA	4	AMDEIQPDLR;DC[+57.021464]VTPNEYTAAC[+57.021464]SR;QVQGAEISSIDEFC[+57.021464]R;YDNMAELFAVVK	18.9969	21.6745	20.043	20.0775	21.3148	18.1432	21.1861	17.984	20.3071	16.1691	19.1524	19.4148	18.2117	19.5481	18.617	20.7381	19.073	19.4049	20.7094	19.4526	18.3533	20.1929	18.2812	20.6847
sp|Q28412|PROC_FELCA	4	ELTQAGQETVVTGWGHR;LAQPAILSQTIVPIC[+57.021464]LPDSGLAER;STSDNDIALLR;TFVLNFIK	23.5745	21.6654	23.4658	27.2227	23.1933	23.7058	23.9609	23.1923	20.3677	23.227	23.216	23.84	18.064	23.5484	19.4068	24.1306	20.9294	24.2276	21.7716	24.0967	24.3112	23.9378	24.0216	22.0568
tr|M3VZG5|M3VZG5_FELCA	4	ATGWANSRPGSGR;DVGVVC[+57.021464]SR;FQGQWGTVC[+57.021464]DDNFNIDHASVVC[+57.021464]K;QLGC[+57.021464]GPALEALK	22.6368	22.7208	22.3731	22.021	22.6657	22.472	22.5035	22.6572	21.9829	23.0323	22.917	22.8337	21.6867	22.2807	21.4435	22.8094	22.1693	23.0355	22.9953	22.2988	22.8823	22.5134	22.7886	22.2701
tr|T2HUV9|T2HUV9_FELCA	5	DLQTHMGER;GTEGYHHWESPLSLPLK;IDTITQPVGPNLVLADQK;LKIDTITQPVGPNLVLADQK;VPVQLAIPVQPPK	22.5805	26.7396	22.2532	27.4968	22.7006	22.6846	23.0604	21.5994	23.3357	21.9228	21.9525	21.3582	22.8825	21.4393	19.6414	22.0098	22.3525	20.0856	25.2519	20.8884	20.8369	21.4767	21.2833	26.0551
tr|A0A337SRF9|A0A337SRF9_FELCA	14	AGYYFDGISR;AIMPMYPANHADIIFDITEGNLR;C[+57.021464]C[+57.021464]HC[+57.021464]C[+57.021464]LLGR;C[+57.021464]LAFEC[+57.021464]PK;DC[+57.021464]SLPYASESK;DC[+57.021464]SLPYASESKEC[+57.021464]R;DSFDIIK;EFTRPEEIIFLR;GQETADFAPGDLGDLQEAAK;GYHLNEEGTR;ISEIEEEQEDPYLNDR;ISEIEEEQEDPYLNDRC[+57.021464]R;TC[+57.021464]VDINEC[+57.021464]R;TC[+57.021464]VDINEC[+57.021464]RR	23.9087	27.4276	24.2782	27.5408	24.0875	23.7098	23.2404	23.8897	28.0359	24.4271	24.0107	24.4634	26.7981	24.2898	26.3675	24.0513	26.4003	24.0678	28.0015	24.0357	24.1366	24.0111	23.8488	27.3051
tr|A0A337S1Z7|A0A337S1Z7_FELCA	4	ALVEMQGVVAELLK;ASNPFQQK;MVEEHSVLSGDILEYYLAC[+57.021464]SPR;TAEPSLQSLER	17.1826	23.057	25.1227	22.4859	23.8161	18.3077	24.4951	18.9504	22.8697	22.3722	20.7398	19.511	22.1352	22.8255	19.3586	23.9613	19.9612	23.0099	23.4279	22.5942	18.8261	18.8089	19.5046	22.1586
tr|A0A337SIG2|A0A337SIG2_FELCA	10	AEVDLQGIK;DLYDAGEDR;DQEGYFADR;GAGTDEETLIHIIVTR;GLGTDEAVIIEVLC[+57.021464]TR;GMGTDEAAIIEILSSR;ILVSLLQANRDEGDEVDR;SLSDMVC[+57.021464]SDTSGDFQK;TALALLDRPSEYDAR;WGTDELAFNEVLAK	20.1177	24.4641	20.6409	22.934	20.9638	19.4493	20.3183	20.5895	22.8939	20.911	20.6086	20.2452	22.0584	20.234	22.6247	20.8523	20.9885	21.3457	21.8947	19.5835	20.0621	21.8408	21.1331	23.1177
sp|O46432|MA2B1_FELCA	16	ASASLKPPAADLFTSVLPNIYNPPEK;DGNMQLTVLTDR;EDFTYC[+57.021464]R;EENLGLEQVWR;ELPPSVHLLTLAR;FDTVLETK;FLEDTFGK;GLFYTDSNGR;GVGEALLEDGLGR;HLVLLDK;LC[+57.021464]WDTLC[+57.021464]ADKPFVEDR;LSGSKEDFTYC[+57.021464]R;NFQVTIYNPLGR;QLAAGWDPC[+57.021464]EVLLSNALAR;VNVLYSTPAC[+57.021464]YLWELNK;VREENLGLEQVWR	25.2889	25.2783	23.4729	24.946	25.943	24.6546	24.1714	24.929	25.0642	26.2723	27.0914	25.7085	26.4406	26.7348	25.8501	27.0716	25.9469	26.7478	25.2775	25.7435	29.6618	30.4757	27.7936	25.5513
tr|M3X9S4|M3X9S4_FELCA	1	EYYTIYDMGNNR	13.7741	16.973	13.8773	16.6189	12.8517	11.7295	13.8028	11.6045	19.0925	12.5621	10	12.2657	21.1766	13.282	19.9563	12.0825	19.8149	10	18.2532	10	10	11.5955	10	19.761
tr|A0A337SBA6|A0A337SBA6_FELCA	7	ALFDFNGNDEEDLPFK;IGDQEFDSLPALLEFYK;IHYLDTTTLIEPVSK;QEAVALLQGQR;QEEAEYVR;QGSGVILR;SSWYWGR	19.904	21.9006	21.1653	22.072	21.9301	21.6602	21.8393	19.5123	22.2347	20.8588	20.3579	20.1303	22.7297	21.9165	21.8764	20.6626	21.7866	20.1981	23.3163	21.38	19.0827	22.3553	19.4719	22.1485
tr|M3WTZ2|M3WTZ2_FELCA	2	DDESSEALEENR;NYMEIEQSVR	21.9711	22.4122	18.0953	22.8299	21.8331	20.4207	22.3067	22.1762	23.0618	22.2777	21.8046	21.719	18.5866	21.5871	20.2973	21.6649	21.3774	17.0136	21.9217	22.1411	21.5626	20.3849	21.6774	20.8646
tr|A0A337SQR3|A0A337SQR3_FELCA	1	GNWALLDQVAALR	15.6365	14.3086	16.9046	13.4048	12.3127	10	16.4353	13.5578	10	13.8616	14.9199	13.997	20.4891	14.2466	18.8008	15.4178	16.4894	14.7346	12.2802	12.8864	16.8901	15.318	16.523	22.442
tr|A0A5F5XBZ0|A0A5F5XBZ0_FELCA	1	SLGLTDDHIIFPIPNDEC[+57.021464]IYK	17.7899	22.1438	16.9546	20.9349	17.1491	18.2088	18.6554	18.4139	18.8453	16.8118	17.4018	18.2655	22.9441	17.6836	21.797	16.8301	23.6661	19.5693	18.5753	18.4139	17.805	18.0083	19.8599	21.4546
tr|M3WZ15|M3WZ15_FELCA	4	DLLLTVK;HGTVSSFVAK;ITYYHLSFPTNIQVPAVVFR;LPC[+57.021464]HDNQEC[+57.021464]PELPLR	23.2435	22.6423	24.9276	22.6717	22.8494	21.8873	24.4276	22.4089	23.5496	23.1868	23.2053	24.0039	23.6304	24.5571	23.0551	24.0056	23.6497	24.2014	22.9544	23.8366	22.7957	23.2291	23.4359	23.3595
tr|A0A5F5XTX9|A0A5F5XTX9_FELCA	3	DDEMVLAVMSGK;TFTDVTDNHSIVIMALR;YTC[+57.021464]IIQK	18.6648	22.2341	19.6366	22.3102	20.2742	20.4729	21.4485	21.3314	23.8188	20.292	20.3025	21.7145	23.7748	19.1658	22.8678	20.8809	22.4693	21.6331	23.2016	21.7027	22.14	21.9526	21.1406	23.2449
tr|A0A2I2V4D2|A0A2I2V4D2_FELCA	3	SLALAGNPLR;SLSAAELGHLPQLQVLTLR;WGPGGPAGLHTLDLSYNR	16.9056	22.1421	11.2076	22.5148	10	15.9613	12.5158	16.4397	18.9707	13.271	13.0619	17.3112	21.9372	13.5548	18.1612	15.606	21.923	16.2538	21.6665	10	15.4686	16.0857	15.9553	20.2843
tr|B0LDS5|B0LDS5_FELCA	9	ENTPLLNC[+57.021464]ARPDQDVK;FLPGQGLVLYPQIGDK;FLPGQGLVLYPQIGDKLDIIC[+57.021464]PK;FQEFSPNLWGLEFQK;LDIIC[+57.021464]PK;SIVLEPIYWNSSNSK;TVGQYEYYK;VGQDASSAGSTR;VYMVDKEQADR	21.2847	24.1615	20.6942	24.7108	21.511	21.5178	21.2948	21.2899	25.7639	22.6079	22.7904	22.5388	23.712	23.6098	23.9765	23.4939	25.2641	24.5825	24.973	23.1751	21.1977	23.7968	20.8815	24.9111
tr|A0A2I2U5R8|A0A2I2U5R8_FELCA	3	ELSC[+57.021464]ESYPIELR;TQC[+57.021464]AVVAGPDVFPDPC[+57.021464]PGTYK;YSLDFGPLDSR	16.154	23.9381	16.9704	23.8089	15.903	15.7084	16.7108	14.4093	23.5736	15.9483	17.546	16.2609	21.6211	16.7074	21.3992	15.5073	22.2852	18.9384	23.4846	16.8303	16.6538	17.8794	16.8514	23.404
tr|M3WBM7|M3WBM7_FELCA	2	IPSLDQLESIEAK;LVLPNPGLEDR	15.289	23.9172	17.8703	23.9615	17.9484	16.9209	18.8461	18.0458	22.133	16.4168	17.4219	17.2979	22.6177	18.5797	22.6273	17.595	19.5381	17.8401	21.8717	16.929	16.8928	18.0953	18.2126	21.2039
tr|A0A2I2U0V3|A0A2I2U0V3_FELCA	2	DPYQQDLGIGESR;GSTC[+57.021464]YGLWEK	17.2076	22.3622	19.0724	22.6868	21.0531	17.9376	15.2364	18.6162	22.3411	17.5661	18.5942	18.1157	20.0596	18.6477	20.753	18.4824	20.0367	16.9907	22.0545	17.6612	17.2217	17.9629	18.8117	21.6898
tr|A0A337S4A1|A0A337S4A1_FELCA	6	AITVFSPDGHLFQVEYAQEAVK;ALLEVVQSGGK;LTVEDPVTVEYITR;LYQTDPSGTYHAWK;NYTDEAIETDDLTIK;RPFGISALIVGFDFDGTPR	23.1856	19.7496	22.2368	20.8547	22.9426	22.4996	22.6495	22.2237	18.332	21.3216	21.9841	23.1059	20.5568	23.2043	19.1033	22.6105	18.1057	22.5669	19.8742	22.8005	23.1116	22.7229	23.0488	20.3665
tr|A0A5F5XE98|A0A5F5XE98_FELCA	2	LPGSTIPQEDYR;QFVLVDGELK	16.1234	20.8325	16.5813	20.9007	17.1494	15.2727	16.9287	18.2011	20.8913	17.7727	18.3707	16.4291	19.4772	17.508	18.4103	17.1807	18.5037	17.0932	19.8716	15.3907	16.2883	16.3534	12.5667	19.6846
tr|A0A337SF46|A0A337SF46_FELCA	5	AHLVSPADPLK;APVFNLDAR;LEDAGEVTSLWALLAR;TTPGDPTWLGK;WLTIQLASSR	18.6882	25.6837	20.5156	25.7297	16.7776	17.5205	16.5125	20.3097	24.8894	18.4875	19.236	20.264	24.917	17.8112	23.8815	18.9401	24.039	18.9244	25.3914	20.1537	19.1703	19.1545	19.2634	25.4641
tr|M3VUF9|M3VUF9_FELCA	6	GFSSGSAVVSGGSR;GFSSGSAVVSGGSRR;HGGGGGGFGGGGFGSR;NMQDLVEDFK;SLVGLGGTK;VDPEIQNVK	21.6428	26.5009	18.8763	25.4373	20.1757	19.6829	19.9868	21.5668	24.6134	22.0385	20.7221	22.2258	24.5197	22.6582	25.3984	23.3666	24.3155	22.3078	25.1671	22.8068	22.5016	21.4731	23.0385	25.7675
tr|M3X4Y2|M3X4Y2_FELCA	4	ALC[+57.021464]ASDVSK;ISC[+57.021464]ESMGASK;STVEELHEPIPSLFR;WFHNAC[+57.021464]C[+57.021464]EC[+57.021464]IGPEC[+57.021464]IDYGSK	19.2257	22.7072	19.7674	22.1047	18.9004	17.88	18.1608	17.7231	22.7168	19.4342	17.8473	18.4977	22.4505	20.2972	21.0502	17.5137	22.9354	17.5528	22.3647	18.983	19.3429	19.3131	17.713	22.5334
tr|A0A337SA19|A0A337SA19_FELCA	2	FSGSNSGNTATLTVSGAR;VTQPPSISVALGEMAR	12.5688	23.2627	23.2649	10	15.941	23.1853	23.5192	22.719	23.7524	22.263	21.9245	15.9919	22.0859	12.978	11.305	20.879	22.0345	18.675	22.1947	21.371	19.8027	20.7279	21.6167	19.4423
tr|A0A2I2U0Y4|A0A2I2U0Y4_FELCA	8	AEDIFTVEDFLK;ELATLYGTK;KPC[+57.021464]DDTYC[+57.021464]GPAAESER;NFDAGWC[+57.021464]K;STQIGTTC[+57.021464]IGTDPNR;SVLEGQFDSQVR;VKAEDIFTVEDFLK;YGFVLPESQIRPTC[+57.021464]EETMLAIK	19.483	22.4521	18.6169	21.9391	17.2377	19.2183	18.4813	19.0742	21.0675	19.5973	19.5015	20.3101	22.5454	19.053	24.8862	20.2962	23.2278	20.9585	24.1202	20.7786	18.0943	19.5194	20.7985	23.6367
tr|M3WGW7|M3WGW7_FELCA	9	APLAFQAGGR;GC[+57.021464]LHAATLNGR;GQLLVSGEPLDAR;GSLLLGGLDTEASR;GVLSYLDPR;HGDFIYVDIFEGHLR;LTLGQEELK;QGAGGAEGAEWR;VTGPYFPTLPGLDLQVLEPPQHGALR	19.832	27.0279	19.9816	27.2689	19.8804	19.4861	20.1407	20.2445	26.5348	21.2002	19.9985	20.8218	25.4604	20.5997	24.8257	20.012	25.3842	22.599	26.6734	21.2836	20.8225	21.0579	21.1731	26.1477
tr|M3WHT1|M3WHT1_FELCA	6	EVAGFWAK;QLSSFSWDNC[+57.021464]DEGKDPAVIK;TEVPLTSPQK;TEVPLTSPQKVELTVEK;TVLSSGGER;VELTVEK	20.6306	27.213	21.7473	28.1171	20.9347	22.3175	20.8106	22.0718	29.5015	21.246	21.7958	22.0178	29.4995	20.7244	30.1626	21.6074	29.7237	22.1647	30.1886	21.0956	20.9924	21.1554	22.0242	28.8273
sp|P14450|FIBA_FELCA	1	GDVQEGEFIAEGGGVR	16.4824	15.6175	25.6891	17.2484	25.7891	12.1145	26.0003	18.2732	13.6942	25.0403	17.6076	17.3203	10.7605	25.4139	19.5044	26.2463	15.5685	25.1451	19.714	25.5653	16.3731	17.2384	15.1573	18.4762
tr|M3WAQ7|M3WAQ7_FELCA	10	DLFIGDVIHNAGPHR;FKDFLLYLR;ISDPPVAYWNR;LQDAHLNC[+57.021464];NNIC[+57.021464]SYVDLMLVHSR;TFDIEEK;VFLLGQTPPEDNHPDLSDMLK;VLLYPIDDVYTGMC[+57.021464]LQK;VMSVVSGFSNLPDR;WVSTSC[+57.021464]PNAEFVFK	24.1318	25.0085	20.2788	24.953	21.8674	23.8833	20.9713	21.043	24.0808	22.3259	24.9879	24.0032	23.8683	22.6856	24.4684	21.4852	23.423	25.4475	25.2885	24.0144	22.8156	21.6452	20.6507	25.0933
tr|A0A337SAI4|A0A337SAI4_FELCA	8	ATNGSGQATSTAELLVTAETAPPNFVQR;ATSTAELLVQGEEVVPAK;DGQAISTSTLPGVQISFSDGR;IEALPSDISIDEGK;LQSMTVR;LTIPAVTK;VLTVAC[+57.021464]AFTGEPIPEITWSR;VTGIPTPVVK	21.1976	24.7939	24.3238	23.0655	23.8431	20.5067	24.6273	19.7667	22.7206	23.6327	21.5226	22.5859	23.3281	21.8427	21.1956	24.2246	22.174	24.8915	21.8475	24.4045	21.7769	22.3038	21.6915	22.8405
tr|M3W543|M3W543_FELCA	21	DALENIDPATQIMILNC[+57.021464]IYFK;DSNMAGISDHR;ENTVTNDWIPEGEEDEDYLDLEK;FAFNLYR;FPVEMTHNHNFR;FTVDRPFLFLIYEHR;GGEDSISADPQWGQLNSK;GNFLAANDQELDC[+57.021464]DVLR;ITIDLFK;LEYVGGISMLIVVPHK;NYNLVEALK;QFPILDDFKR;RNFGYTLR;SMGVTALFDK;SMGVTALFDKDSNMAGISDHR;SVNDLYVQK;TLETQLTPQVVER;TREVLLPK;TSC[+57.021464]LLFMGR;VSMMQTK;YEIMTIHNLFR	28.2067	24.4753	27.7553	25.1005	27.7851	27.7493	27.695	27.3391	23.3356	28.0636	28.0821	28.7615	24.13	28.8543	24.8061	28.8158	23.9814	28.631	24.919	28.3754	28.6813	28.7005	28.3509	24.8845
tr|A0A5F5XTI2|A0A5F5XTI2_FELCA	2	AVVLC[+57.021464]PDAQSQC[+57.021464]PDGSTC[+57.021464]C[+57.021464]ELPSGK;C[+57.021464]DMEVSC[+57.021464]PDGYTC[+57.021464]C[+57.021464]R	17.2319	22.38	17.3903	22.3765	17.2161	18.0021	16.7859	18.3525	21.6937	19.5127	20.8151	17.7807	19.8213	18.6863	20.2409	19.3666	22.3515	17.9733	23.5797	20.5078	19.2798	20.6484	19.1363	24.1096
tr|A0A337S4U7|A0A337S4U7_FELCA	1	EAASNGVLLLMEK	16.6511	20.0796	14.0869	19.4058	14.9846	17.135	14.7976	16.9032	19.0707	15.576	15.5262	16.4451	18.4433	13.2046	17.428	16.2674	13.7708	17.0333	18.9155	16.5986	16.9775	16.6163	17.2086	19.8363
tr|A0A5F5XCT0|A0A5F5XCT0_FELCA	17	AGEKEALTQTR;C[+57.021464]EGQVPDVTFELLR;C[+57.021464]EGQVPDVTFELLRAGEKEALTQTR;DAVLRC[+57.021464]EGQVPDVTFELLR;EALTQTR;FALVREDAGQSR;GAVTPGRDAVLR;GAVTPGRDAVLRC[+57.021464]EGQVPDVTFELLR;GEEVLQVPMSSTSPDR;GGFRGVTFLLR;LEGDDQFLEVFEAPTGVEATFPVR;RGEEVLQVPMSSTSPDR;SADLVLTYVGPQHVGNYSC[+57.021464]R;TTLVC[+57.021464]VAPLSGVHFQLR;TTLVC[+57.021464]VAPLSGVHFQLRR;VFFHLNAVALGDGGLYTC[+57.021464]R;VLSPAGTEAHFELR	31.0965	31.3022	31.475	31.0147	30.8624	31.2164	31.3772	30.8683	32.2859	31.0495	31.426	31.3638	31.2999	31.3767	31.2271	32.1972	31.2336	31.5455	32.3043	32.3386	31.1692	32.096	32.0257	31.5751
tr|A0A2I2U4F9|A0A2I2U4F9_FELCA	2	FVYTPTAESVC[+57.021464]GYFHR;GFSALGDASDIR	23.2601	22.8909	23.6044	23.0833	20.4262	23.3134	20.6816	23.5067	22.6628	23.4212	23.1813	23.0842	22.3274	21.8712	21.7298	19.9379	21.6248	18.8672	21.9916	23.6565	23.7702	24.6056	23.1879	22.2304
tr|A0A337SEI8|A0A337SEI8_FELCA	2	GGEIQPVSVK;VVLDDKDYFLFR	16.2782	21.1184	19.5314	20.1179	16.8824	17.1338	16.7939	16.8671	20.0719	18.2564	18.4789	16.4389	20.4818	17.5284	19.7027	17.6758	19.3544	18.3186	20.371	18.2245	16.9967	17.2649	17.8899	20.2085
tr|M3VV37|M3VV37_FELCA	19	AC[+57.021464]YSSTLNLLHSLC[+57.021464];DFENLVAAIHDK;EIIQFWLTK;ELDGIDR;EQPDLNFHNPDVQEEIK;FMGIEAYGESIDR;FYQELSLLHVNELLLSR;GEGLVLEYNTK;GGEVDTHDILLDK;GVDGFSFDAVK;GWFC[+57.021464]YLR;HAWFQLSR;HGVEDFR;LDGAVAVLGPVEPDLK;LIIDFIPNHTSDK;LSTSFADK;NLLHHQTAFR;QTMDQYSR;YTDYYIWHDC[+57.021464]TR	27.2812	26.0308	25.8365	25.0899	26.3047	26.4314	26.5069	26.3573	24.9989	25.8879	26.006	26.5593	24.5272	26.9014	23.985	25.9413	22.7796	26.9445	25.0344	26.7048	26.6984	24.9128	26.5728	24.7188
tr|A0A337S103|A0A337S103_FELCA	2	KSC[+57.021464]C[+57.021464]SC[+57.021464]C[+57.021464]PVGC[+57.021464]AK;SC[+57.021464]C[+57.021464]SC[+57.021464]C[+57.021464]PVGC[+57.021464]AK	14.2685	21.6061	11.5867	20.2004	12.1079	15.6846	13.022	14.7204	21.9201	15.899	14.564	14.8133	21.7358	15.44	22.0899	15.7565	21.5777	17.1196	20.6786	15.1717	13.9713	16.5254	16.1596	22.0215
tr|M3WM50|M3WM50_FELCA	3	ITNPQLLELGLVQSPDGHR;TGGDTSGGLLGGLLEK;VTSLVPVLNNIIDLK	23.2871	17.8446	23.2526	23.552	23.9309	21.022	22.7231	21.1811	19.9142	21.5049	20.2336	23.5591	23.8969	24.0183	20.4798	23.0207	24.8232	22.2542	20.7843	22.5369	20.8771	20.2179	18.6834	22.5408
tr|M3WB86|M3WB86_FELCA	6	AFGENIGYSEK;DEMIFEDC[+57.021464]GNVPSEIK;FIWNSEK;SYEAYVLNIVR;TEISFRPNDPK;YNPYVLPVQC[+57.021464]TGK	24.5716	24.331	25.3337	24.4705	25.0342	24.8931	24.8601	24.3797	24.9486	25.0842	25.4958	24.4814	24.3443	25.1959	25.1533	25.7476	23.2938	25.1188	24.0757	24.781	24.912	22.9835	24.7672	23.6773
tr|A0A5F5XDK9|A0A5F5XDK9_FELCA	8	AC[+57.021464]EAFTYTGC[+57.021464]GGNENNFINMK;DEGLC[+57.021464]SANVTR;FLSGGC[+57.021464]HSNENR;FPDEATC[+57.021464]MGFC[+57.021464]APK;GSDFFSSFHF;IPSYYYDR;KGPSFC[+57.021464]YSPK;LEVSEGQC[+57.021464]GEPR	17.4873	26.8952	18.624	27.2404	18.3173	18.3267	19.4741	18.0167	26.8156	17.9651	19.6452	18.1562	24.8398	18.6725	24.7483	17.3106	23.9086	18.9116	26.3909	18.8081	18.324	18.3983	18.4632	25.5992
tr|M3VTY8|M3VTY8_FELCA	4	AGDGDGWVSLAELR;EFDQLSPEESR;EIVIAETLEDLDKNK;VADQDGDSMATR	18.5268	21.4525	18.2345	22.6106	17.9476	17.6416	18.0527	17.9052	20.7862	16.8848	17.5829	17.6796	18.9012	17.9458	19.2753	18.3644	19.4239	17.6322	23.5753	17.2932	18.7533	18.4948	17.2305	22.1054
tr|A0A337SGQ6|A0A337SGQ6_FELCA	3	C[+57.021464]PLGVSLITDGC[+57.021464]EC[+57.021464]C[+57.021464]K;GLYC[+57.021464]DYSGDRPR;WPC[+57.021464]EC[+57.021464]PPSPPR	25.3997	24.2626	13.4176	24.8315	11.9623	14.3132	23.4033	16.318	21.7105	13.8274	13.8357	13.6084	20.0142	15.1201	18.5873	26.173	20.9631	12.8568	23.1017	21.5759	15.5151	13.1419	20.4865	23.6736
tr|A0A337SFV1|A0A337SFV1_FELCA	6	DWFVLGLR;KTSSSFELR;NHLAQLTVGAGPR;TSSSFELR;TWDPEGVIFYGDTNPQK;TWDPEGVIFYGDTNPQKDWFVLGLR	25.1677	22.693	24.8833	22.9521	24.7438	25.1532	25.0858	24.4775	21.6206	24.4511	24.8093	23.7811	21.3705	23.6529	20.6485	24.6005	21.9486	24.6879	21.3384	24.9425	24.7683	24.186	25.0983	21.3784
tr|A0A5F5XRP7|A0A5F5XRP7_FELCA	1	YSDVSWYQQLEGTSPK	18.2301	20.803	19.867	20.9321	17.9709	18.2581	18.7974	19.4928	21.7343	18.6717	17.9929	18.2603	22.0966	18.1282	20.5098	17.9332	21.2875	14.2624	22.4401	15.1154	12.6339	18.3226	17.8465	12.2899
sp|Q6SA95|FA9_FELCA	12	EYTNTFLK;FGYGYVSGWGK;FTIYNNMFC[+57.021464]AGFHEGGK;GKIDAFC[+57.021464]GGSIINEK;GRPATILQYLK;IDAFC[+57.021464]GGSIINEK;LDADNKVVC[+57.021464]SC[+57.021464]TTGYQLAEDQK;NC[+57.021464]ELDVTC[+57.021464]NIK;SC[+57.021464]EPAVPFPC[+57.021464]GR;TAKPGQFPWQVLLK;VSVPHISTTHTR;VVC[+57.021464]SC[+57.021464]TTGYQLAEDQK	25.5028	23.0779	25.6366	23.5821	25.318	24.8867	25.4562	24.3812	23.2053	25.1564	25.0748	25.1945	25.0384	25.2241	23.1295	25.2276	23.0883	25.4371	22.9339	24.8493	25.2355	24.8803	24.7097	22.5969
tr|M3VWY2|M3VWY2_FELCA	3	ATWEESQR;NC[+57.021464]AGSGGHLVIVGDLEEQGFLSR;TGMWNDAPC[+57.021464]DNER	18.9053	22.08	18.988	21.0745	18.8407	17.9423	17.0668	17.5321	20.8164	18.1927	19.4001	18.089	21.2476	20.1803	19.8717	18.4457	20.2688	22.705	20.871	19.0411	18.5086	18.9992	19.1891	21.5249
tr|M3W6R4|M3W6R4_FELCA	1	SSVSDYVNYDIIVR	19.459	18.5614	18.1582	20.2578	16.9698	19.3405	17.8769	18.2402	14.4694	19.8262	12.5697	19.5941	18.1765	18.1903	18.9194	19.4045	18.0004	19.8948	16.442	19.5846	19.6136	19.6935	18.5702	18.624
tr|A0A337S9J3|A0A337S9J3_FELCA	4	APAKPADNDFNLADALDDR;DLEDILGGGEYKPDK;KKPSAGAGGFSDK;LEDAFEETSSVK	17.751	24.9824	17.8394	26.0492	17.4712	17.4909	18.555	17.9228	21.9564	18.4076	15.9945	17.8407	22.3921	18.5107	17.4848	19.2632	20.2312	18.4892	23.7546	17.1862	17.6786	16.4265	16.1271	24.959
tr|A0A337S2C8|A0A337S2C8_FELCA	1	VAASTLTSGASYSAR	11.7883	21.2185	13.7782	21.1066	12.6367	15.0229	13.9915	10.1307	20.6287	16.0158	14.4344	14.274	19.4337	12.1769	19.6319	15.2128	19.9496	10	21.8294	13.8285	14.938	14.4774	14.6453	20.3394
tr|M3WGM9|M3WGM9_FELCA	6	DSHLTAVGR;FFSPLTEVK;LLDRLNQDDPNAFHYVVSEPLGR;LNQDDPNAFHYVVSEPLGR;TSPAFQWLIPDTADTTATSTR;YDIAVIQEVR	22.5499	31.7604	22.5753	32.1128	21.8229	22.6374	19.4381	21.9548	31.293	23.1652	22.6362	21.9507	29.7336	20.2059	29.9031	20.67	29.7222	19.8412	31.2972	22.6965	23.4281	24.272	22.4653	30.92
tr|M3VVC4|M3VVC4_FELCA	3	C[+57.021464]SGESEQLR;ILSIPAGASQLQIAQLRPSSNYLALR;SELPHTSVLSSLTPR	20.2503	23.1784	21.1519	24.33	21.1715	19.6306	21.1383	19.1896	19.7379	18.5625	17.9672	20.1308	20.9482	20.7586	15.9579	20.9364	21.1291	20.4046	22.3802	20.8412	21.0825	20.979	21.0818	22.7049
tr|A0A2I2UKF8|A0A2I2UKF8_FELCA	5	FC[+57.021464]FSNEFSTFTHK;KQYDSFTFTASK;LEDPDGNVLYK;QC[+57.021464]FYEDITQGTK;QYDSFTFTASK	21.9069	23.2685	22.1386	23.1548	21.0648	21.503	22.0268	19.1047	24.0824	17.3307	21.3232	22.1992	23.2287	20.0707	22.4039	22.2769	23.3235	18.4142	23.3417	18.8661	19.8736	21.1528	20.4272	23.9484
tr|A0A337RWW9|A0A337RWW9_FELCA	6	DLIQVVHEYTEEELR;GEALEDFTGPDC[+57.021464]R;IFGYFPK;KGDPVYVYYK;LAGRPPEVWAGSVGR;LC[+57.021464]ADDEC[+57.021464]SMLMYR	19.0786	23.9574	19.0398	23.5957	19.431	17.453	17.8511	18.2246	23.3668	19.5933	17.524	18.0061	22.2304	18.0627	22.0694	18.8407	22.0398	19.6948	23.3225	18.5391	17.4512	18.8718	18.7722	23.7006
tr|A0A2I2V2W1|A0A2I2V2W1_FELCA	3	KLAQQYYLVYQEPIPTAQLVQR;RYNEDLELEDAIHTAILTLK;YNEDLELEDAIHTAILTLK	20.6213	16.8158	18.9841	15.2601	20.6633	19.9441	19.685	19.9957	13.8862	18.0715	18.3669	21.0636	13.5736	21.2583	12.2738	20.7803	16.8634	20.9093	18.3846	21.0889	20.9916	20.7367	20.6642	18.4539
tr|A0A291NH73|A0A291NH73_FELCA	3	LLIYENNK;LTQPPSVSGSLGQR;QVPGTAPR	22.9503	25.847	22.8133	26.7757	22.9054	24.3424	23.7332	23.3904	26.7495	25.1032	24.6707	23.1062	25.3174	22.5009	24.5468	23.0328	23.3666	21.594	26.157	21.807	21.714	22.9828	22.3042	25.4189
tr|A0A2I2V1K5|A0A2I2V1K5_FELCA	3	LTLDTIFVPNTGK;LTLSALIDGK;VNNASLIGLGYTQTLRPGVK	16.4154	21.7936	15.5784	20.3832	14.7272	16.6635	15.8689	17.1776	20.5291	17.2731	16.2218	16.7608	22.4594	19.2101	18.9529	19.1536	20.2636	17.4345	21.2383	17.7261	18.5607	19.412	19.1057	22.6587
tr|A0A2I2UL25|A0A2I2UL25_FELCA	10	DFTPVC[+57.021464]TTELGR;DINAYNGQEPTEK;DLAILLGMLDPAEKDEK;LPFPIIDDK;LSILYPATTGR;MIALSVDSVEDHLAWSK;NFDEILR;VATPVDWK;VITSLQLTAEK;VVFIFGPDK	20.7411	25.2044	20.7118	24.7118	20.2433	21.346	20.2934	21.3115	24.2067	21.2972	20.1879	21.7385	24.4126	21.3359	24.749	21.2444	21.7505	21.0287	24.5596	21.61	21.2509	21.7663	21.1738	23.6426
tr|M3W6G1|M3W6G1_FELCA	6	AHDDQALSTDLGVYAC[+57.021464]EASNR;AQGPDSNVLLLR;EAFQTQPQDTVATVGK;GDTGTYMC[+57.021464]VATNSAGR;VSGPAAPAQSYTALFR;VSVQEPQNYK	18.3519	23.5783	19.8463	23.515	18.7552	19.0031	19.6271	18.7117	23.2689	17.15	17.1736	18.4171	22.3418	19.0579	23.1219	18.4758	22.1245	17.7297	23.4254	18.7731	19.304	18.5489	18.3188	23.5356
tr|M3VVC0|M3VVC0_FELCA	2	GGAAAGGAEQAAPR;RGGAAAGGAEQAAPR	15.3053	22.3415	17.0223	22.5825	17.0037	17.1957	16.7644	10	19.1789	13.7837	14.2746	10	18.5885	15.0632	16.6204	14.3559	19.343	10	21.2143	16.4364	14.7314	16.502	17.5599	21.0895
tr|A0A337S9I7|A0A337S9I7_FELCA	4	ILMANFLAQTEALMK;ILVDYSK;SNTPILVDGK;VWFVSNIDGTHIAK	18.3273	22.2327	19.1626	21.3824	17.5814	18.2322	17.907	18.3009	21.2965	20.6508	18.8905	18.4584	21.6633	18.3525	21.8526	18.8505	19.3209	18.972	21.2618	19.1532	18.7662	18.9879	18.5829	21.1009
tr|M3XD95|M3XD95_FELCA	4	DPYC[+57.021464]AWSGSSC[+57.021464]R;FPAPVLTGEKPC[+57.021464]ER;LLLLQPR;VQFQPNTVNTLAC[+57.021464]PLLSNLATR	18.8796	21.7385	18.6114	21.3574	18.7307	18.2001	18.6209	16.9588	21.3211	18.3899	18.4455	18.0746	20.2016	19.6265	20.7047	18.0373	20.9032	19.6947	21.5067	19.2537	18.5109	19.5477	19.1308	21.4133
tr|A0A2I2U6X9|A0A2I2U6X9_FELCA	17	ALQLEEER;DSAMLEYLK;EAQDDLVK;EGILSDEIYC[+57.021464]PPETAVLLGSYAVQAK;ELSDQIQR;ENPLQFK;FYPEDVSEELIQDITQK;IALLEEAR;IAQDLEMYGINYFEIK;ILQLC[+57.021464]MGNHELYMR;LFFLQVK;LQDFEQK;QLFDQVVK;QLMTLTNELSQAR;SGYLSSER;SQEQLAAELAEYTAK;THNDIIHNENMR	26.2031	27.2782	27.8699	26.9801	27.3753	26.922	26.3391	26.9179	26.2231	27.5459	26.2826	26.8628	25.5263	26.3571	26.1765	26.5111	24.7557	26.3828	26.2025	26.5548	25.0347	25.497	26.6572	26.0635
sp|O19015|BGAL_FELCA	13	AYVAVDGVPQGVLER;DHLGGDVLLFTTDGAHEK;GPQVTLFVPR;GQVWINGFNLGR;HILVTSAPNTIMVLELER;QYFGFVLYR;SLYPLTFIQVK;SSDPDYLAAVDK;TTLPQDC[+57.021464]SNPTPLSSPLNGVR;TVEDALNVLC[+57.021464]PAGPIK;VPEGFIPPSTPK;WLGVLLPK;YISGSIHYFR	21.19	25.5799	20.6637	23.9219	21.6849	20.6312	21.5256	21.0486	25.3872	22.1295	20.9032	22.0043	26.0033	24.6449	25.9488	21.6629	24.4881	24.0332	25.7627	24.5131	21.3949	20.9545	20.8098	24.9582
tr|A0A337S8F8|A0A337S8F8_FELCA	3	AGYVLHR;LASPGFPGEYGNNQDQR;VLATLC[+57.021464]GQESTDTER	20.4986	27.0138	21.0244	27.7475	20.872	21.4165	21.0583	20.3172	26.0878	20.8935	20.8043	21.4016	26.0558	20.7599	26.8859	20.5772	24.304	20.606	27.0043	20.0461	20.8822	20.5636	20.4298	27.2323
tr|A0A5F5XZ87|A0A5F5XZ87_FELCA	5	C[+57.021464]LDVC[+57.021464]MVSEETMR;ETVQFQC[+57.021464]NPGSR;HNIQLGWSSK;KHNIQLGWSSK;YGQWSEPPK	21.6216	26.0579	22.8064	26.1098	21.8726	22.1975	22.229	22.2285	24.9473	22.2207	21.5679	22.0337	24.1542	22.0261	24.4491	21.7333	23.5319	21.5406	25.5385	21.1332	21.7629	22.092	21.9269	25.2032
sp|Q8HXS3|PPIA_FELCA	7	EGMNIVEAMER;FDDENFILK;HTGPGILSMANAGPNTNGSQFFIC[+57.021464]TAK;HVVFGMVK;IIPGFMC[+57.021464]QGGDFTR;KITIADC[+57.021464]GQI;SIYGEKFDDENFILK	22.2837	24.4262	21.409	24.6023	22.8706	21.7252	21.3653	22.8824	22.5563	20.1423	22.8118	20.9416	23.4537	22.9075	23.4859	22.6944	22.0482	22.0314	23.6018	22.9118	21.8888	20.3375	21.1318	23.8842
tr|M3WKP2|M3WKP2_FELCA	4	FMETVAEK;FMETVAEKALQEYR;LFDSDPISVMVPEEVSR;VVVKLFDSDPISVMVPEEVSR	23.6275	24.2478	24.8536	22.8731	23.4095	23.9791	24.698	23.0319	23.7106	23.3754	23.735	23.1975	23.6865	22.8204	23.5358	23.0627	23.0872	24.7661	21.2987	23.3417	24.7484	23.6295	24.4463	23.8046
tr|M3W7W5|M3W7W5_FELCA	5	AGSVLLVVLEEAQR;FHNPMSIAQILPSLK;IKDNGIIGDIYSTGLAMQALSVTPK;NPETTLPVAVR;TYWQFLSGK	18.2143	23.4709	19.2464	20.2725	19.4783	17.0893	19.8244	18.8753	20.9299	19.819	18.9248	19.7432	19.679	19.9743	18.9502	21.0516	19.022	22.1044	19.9596	20.7913	20.7757	21.1433	20.2803	19.6416
tr|A0A2I2UI32|A0A2I2UI32_FELCA	2	IILDLISESPIK;IITITGTQDQIQNAQYLLQNSVK	12.6856	16.6929	14.4915	15.9358	13.1185	14.8405	15.4999	16.7463	18.7019	15.5686	15.8507	16.8546	16.3188	18.155	16.4151	18.8597	19.1416	17.3192	17.1927	16.9823	16.0179	17.726	19.0488	19.8498
tr|A0A337S1U9|A0A337S1U9_FELCA	7	DALASIYGVIPK;HGTC[+57.021464]AAQVDTLNSQK;LALNSMLQK;LGIKPSINYYQISDIK;RPGAGGPGLEVC[+57.021464]EDGPAFYPPPDETR;SWHFNFQEIK;YFGGGLDLYQK	20.1386	23.7606	20.7276	23.8827	21.0268	21.3895	20.7731	21.4311	22.8647	21.2138	20.8789	21.5728	24.2773	20.3668	23.7249	21.8973	23.6008	22.1973	22.8799	21.3691	20.013	20.9905	20.782	24.136
tr|A0A2I2UHV5|A0A2I2UHV5_FELCA	2	EIGVDSATDTLFPAGTFVR;GLQVALEEFHK	18.3265	18.896	19.4914	18.9679	19.3125	19.2077	19.8408	19.6161	16.4088	19.0039	17.3106	19.7026	18.7934	18.316	17.7178	19.6707	16.7956	20.1215	17.93	19.4038	21.0911	19.8917	20.4322	19.3205
tr|A0A5F5XNW4|A0A5F5XNW4_FELCA	1	EAVLPAEVEPGFTAR	17.1374	21.4297	13.9047	22.1572	14.6894	15.5492	14.7598	15.7032	20.2263	15.5103	15.9198	16.6459	17.4723	16.184	17.7946	15.8394	19.436	16.7784	21.7909	16.3277	15.9333	16.6155	15.7343	21.4668
tr|A0A2I2UP08|A0A2I2UP08_FELCA	14	C[+57.021464]LDAC[+57.021464]VISEEAMDK;C[+57.021464]LDAC[+57.021464]VISEEAMDKHNIQLR;HGNIYDEDR;HGNIYDEDRYK;HNFPVALGK;ITC[+57.021464]QEGKLEYPTC[+57.021464]VK;ITC[+57.021464]TEEGWSPTPK;IVC[+57.021464]DTDYR;NIIC[+57.021464]SHGQWSEPPK;QC[+57.021464]FFPWVENGHSASSGQTHQEGDTAK;TC[+57.021464]GFPEIK;TGDIIEFVC[+57.021464]K;YFYYSC[+57.021464]DHSFASPSQSLWTK;YKHNFPVALGK	27.0282	23.4386	27.7492	24.6434	27.2903	27.4024	27.5644	27.4859	23.7211	27.4009	27.5267	27.4763	22.1335	27.6395	22.4171	27.5377	22.2994	27.0742	23.5613	27.3477	27.2911	27.6112	27.5227	22.9818
tr|A0A337S6A6|A0A337S6A6_FELCA	2	GPDELWNSLGPHPVPVIFK;VIVVWNNIGEK	22.3109	19.5255	22.067	19.3585	21.9788	22.2422	21.9641	21.6015	19.4714	20.4139	21.0485	22.271	18.1242	22.7718	18.7289	22.7684	17.161	21.6834	19.4465	21.0937	21.5917	21.4458	22.2485	18.29
tr|M3WPT0|M3WPT0_FELCA	4	AFLDRQDPPSMSITR;QDPPSMSITR;TKNTVFC[+57.021464]R;TPGEDTIK	24.1733	26.7112	25.216	25.2542	24.637	25.172	25.1028	24.5931	26.6873	25.5216	25.9938	25.277	27.6881	24.9756	26.0196	26.0339	26.6673	26.3782	25.4879	25.347	26.544	26.1697	25.6883	26.7763
tr|A0A5F5XMF6|A0A5F5XMF6_FELCA	2	AAIVHNVDSDDLISMGSNDIDVLK;IDIPSVFIGESSANSLKDEFTYEK	16.256	19.2465	14.9035	18.9365	14.8277	15.6354	15.6534	16.2381	18.4445	12.8505	12.9886	16.7562	19.9446	17.2987	18.4082	16.5735	19.8234	18.0774	21.6037	14.2948	17.0068	16.9581	15.1692	22.7272
tr|M3WLL8|M3WLL8_FELCA	45	ADGESC[+57.021464]SVSMMYQEGK;AFLEVNEEGSEAAASTVIGIAGR;AFLEVNEEGSEAAASTVIGIAGRSLNPNR;AIEDEGSEQK;AIEDEGSEQKIPEATNR;AIEDEGSEQKIPEATNRR;ANRPFLVLIR;ANSRFATAFYQHLADSK;DIPVNPMC[+57.021464]IYR;DIPVNPMC[+57.021464]IYRSPEKK;ELFYKADGESC[+57.021464]SVSMMYQEGK;ENPEQSR;EQLQDMGLVDLFNPEK;EQLQDMGLVDLFNPEKSKLPGIVAEGR;EVALNTIIFMGR;FATAFYQHLADSK;FDTISEK;FSPENTR;FSPENTRK;GDDITMVLILPKPEK;IEDSFSVK;IEDSFSVKEQLQDMGLVDLFNP…	31.1366	27.7012	31.4002	27.6064	31.0821	31.5504	31.392	31.0799	27.9455	30.9423	31.0511	31.6082	28.8148	31.3718	29.399	31.5514	28.6845	31.2532	27.5047	31.1556	31.4623	31.3453	31.2358	28.0165
tr|A0A5F5XUA4|A0A5F5XUA4_FELCA	1	TC[+57.021464]DSHGC[+57.021464]GQYTAQR	16.2468	15.8121	16.8173	14.7621	17.5187	17.1829	17.6563	17.6614	15.4921	17.0009	16.0232	17.9219	13.8027	18.0115	17.4841	18.2063	13.4765	17.9116	15.2867	17.6594	17.8731	18.3857	17.7935	14.9725
tr|A0A5F5Y4C0|A0A5F5Y4C0_FELCA	1	TASGSSVTSLEGAR	10.9515	19.802	11.4966	19.999	11.4003	11.9267	11.5487	10.6498	19.1085	11.2164	10	10.7609	19.3446	12.2299	21.3478	10	14.9808	10	18.4396	10	11.4009	12.5711	11.4881	16.2032
tr|A0A2I2V5I2|A0A2I2V5I2_FELCA	9	DFLTC[+57.021464]WLSVR;ILSGRPPLGFLNPR;LFGGNFAHQASVAR;LSELVQAVSDPGSPR;QAELLLSGAEFHR;VNTEFMK;WLLAAGAQNC[+57.021464]HSVTTR;YLTLEDVAELVRPSPLTFR;YVGGPGEIHVIR	21.4142	24.6517	20.9477	25.2786	21.1507	21.3732	21.141	22.099	25.7706	22.5387	22.2664	23.569	25.4524	22.7634	25.0656	21.9852	25.4968	21.4812	25.8139	21.5369	21.1334	22.8284	21.6503	25.3186
tr|M3X6F1|M3X6F1_FELCA	2	DGVLVDEFGLPQIPAS;NKDGVLVDEFGLPQIPAS	14.2472	20.7072	15.85	19.8495	12.6139	14.0706	14.9735	11.9069	19.9959	10	10	12.9361	19.6465	12.7951	19.6965	15.374	19.591	10	20.6577	15.9842	11.193	15.2582	15.0908	21.1006
tr|M3WNL1|M3WNL1_FELCA	9	AAPYDWR;ITTTSPWMFPSR;LAGYMHTLVQNLVNNGYVR;LAGYMHTLVQNLVNNGYVRDETVR;LDKPDVVNWMC[+57.021464]YR;LEPSQQEEYYR;LEPSQQEEYYRK;TYSVEYLDNNK;VSNAPGVQIR	25.6621	24.6602	25.7253	24.383	25.5352	25.5133	25.3479	24.9366	23.5785	25.0824	25.5652	25.6955	23.1003	25.4626	23.9038	25.7545	22.7323	25.5067	24.5139	25.8616	25.7219	25.4937	26.1916	24.4027
tr|M3XEH2|M3XEH2_FELCA	3	LGAPLPFR;VQLFEVC[+57.021464]LSHGR;VVYSPGEPLAGAVR	18.4442	24.4741	17.0877	23.408	21.5115	18.5911	19.6859	19.2348	22.4098	20.389	18.7396	19.599	21.9388	20.3344	20.926	18.8943	21.7333	19.8034	22.6624	21.1767	19.4403	19.5174	20.439	22.6773
tr|A0A5F5XQF5|A0A5F5XQF5_FELCA	4	GPNWTDC[+57.021464]VR;GTTGGTLVMEC[+57.021464]R;VIETEQMAGQEVR;YNVGEEGHR	17.7718	21.5406	14.9932	21.4149	18.5401	18.3297	18.4932	16.6314	21.7174	18.9169	17.1672	18.781	20.047	19.4863	18.638	18.401	20.099	18.5572	20.4273	18.7654	18.0834	17.4734	16.1846	21.063
tr|A0A337SEF1|A0A337SEF1_FELCA	4	EDSGQYYC[+57.021464]IASNDAGSAR;NDVPLPTDSR;TAYVFFDNR;TPVVQEFESVELSC[+57.021464]IITDSQTNDPR	25.8175	23.8457	24.9391	24.0723	27.1056	16.355	27.3181	27.4552	24.7672	27.8403	16.9051	27.5045	22.6782	17.2077	23.4041	17.6031	23.0058	27.835	24.3026	17.0805	16.1355	17.5484	17.9073	24.262
sp|Q8WNR9|CYTA_FELCA	2	FEAIEYK;GLPVQDSSLTLTGYQTGK	16.1154	22.5467	18.406	23.6745	17.9981	14.7986	16.1954	19.5245	22.55	14.4477	14.4038	19.4181	19.6757	17.4285	18.8393	20.199	20.3834	19.6268	22.327	19.9188	19.7207	16.0093	19.4055	22.1583
tr|A0A337SX21|A0A337SX21_FELCA	1	WNDNFC[+57.021464]QQVQR	14.2044	21.1499	11.5269	20.3863	11.7543	14.0876	11.217	14.0605	20.701	12.6157	12.3154	13.6001	18.977	14.7025	17.4324	10	19.2773	13.8232	20.7049	10	13.3171	14.0071	13.1113	20.7737
tr|A0A2I2UC18|A0A2I2UC18_FELCA	2	ALESPERPFLAILGGAK;DC[+57.021464]VGPEVEK	19.4198	22.5456	18.0765	21.5386	20.5309	19.0932	16.1654	18.2011	21.7839	20.7133	17.1679	18.5192	22.0111	19.6491	22.072	15.7425	19.7504	16.4176	22.029	17.9695	19.9352	17.6302	16.5799	21.2097
tr|A0A337S1R1|A0A337S1R1_FELCA	3	EVAESGVC[+57.021464]STVVSSK;LEGILGSSITIEC[+57.021464]PLPQK;VTLKPYPDQNVFLVEVTELTK	18.3712	16.0024	19.4928	17.7499	18.0224	17.1183	18.0037	18.1239	14.1822	19.5814	20.3167	22.0073	17.7656	22.4657	19.1176	20.7015	20.8233	15.9599	17.4712	21.2415	17.488	20.7287	20.8517	16.4205
tr|M3W2V3|M3W2V3_FELCA	1	AHSLC[+57.021464]PQLLC[+57.021464]R	24.2907	14.4668	24.7722	14.4649	24.4281	24.6016	25.4964	24.1071	13.6824	22.4832	22.8704	23.7299	13.5782	23.689	10	20.9736	14.3927	23.4489	12.9252	24.3283	23.6109	21.7605	24.2026	14.3273
tr|A0A2I2ULR9|A0A2I2ULR9_FELCA	5	AAFDDAIAELDTLSEESYK;DSTLIMQLLR;EAAENSLVAYK;HLIPAANTGESK;LIC[+57.021464]C[+57.021464]DILDVLDK	21.2186	24.4087	21.406	23.1724	21.0238	23.8455	20.2889	19.0739	23.2632	19.9564	23.3268	20.2585	23.8407	22.3437	23.2832	19.8306	21.4361	21.4358	23.6996	20.2778	19.5408	20.1223	20.8779	25.0012
tr|A0A2I2UIM4|A0A2I2UIM4_FELCA	5	EYGGLDVLVNNAGIAFK;FHLLDIDDLQSIR;GIGFAIVR;ILLNAC[+57.021464]C[+57.021464]PGWVR;KEYGGLDVLVNNAGIAFK	19.8958	23.2757	17.8761	21.2975	19.3781	18.3862	19.0773	18.4775	21.8544	19.1024	19.772	19.514	23.3731	19.1119	21.8001	19.7207	20.9581	18.7913	22.4452	20.8624	19.6305	21.2066	20.0571	22.064
tr|A0A337S319|A0A337S319_FELCA	2	AGNALAFLGLER;VVQENC[+57.021464]WDPEVR	15.2326	18.2287	21.7761	17.2604	21.4275	18.8466	18.0437	12.9868	19.2974	10	10	16.7775	18.8144	22.1055	21.6657	19.2047	17.6643	21.3682	17.2256	18.2744	14.2608	13.9359	18.0542	18.0112
tr|A0A337S0D4|A0A337S0D4_FELCA	2	DSESVTFETPFGK;YNLFAPEIQFDFPK	25.6532	22.4374	23.5528	22.8955	25.3962	24.6872	25.0406	23.3486	21.7437	19.4642	19.5093	25.0749	16.1182	25.0757	23.4621	18.6643	22.3966	23.2126	15.3533	24.8656	23.6201	18.551	24.8396	21.1402
tr|A0A337SF88|A0A337SF88_FELCA	12	ALIEILATR;DAEALYTAMK;DVFVAIVQSVK;EAILELITSR;GFGSDKEAILELITSR;GLGTDEDTIIDIITHR;GSIHDFPDFDPSR;GTVRPADNFNPDADAK;ILVSLATGNR;SEIDLLNIR;SLEDALSSDTSGHFK;SLHQAIEGDTSGDFLK	19.6448	25.2503	20.2508	24.5491	21.4974	18.7814	19.4492	18.8662	22.427	20.3885	20.3595	20.9824	22.9352	20.1906	22.3728	21.0308	21.8315	19.9207	23.4979	19.9237	21.9274	21.6096	21.4876	22.9527
tr|A0A5F5XH53|A0A5F5XH53_FELCA	6	DLNSGLIGALLVC[+57.021464]K;GELNEHLGLLGPYIR;NLFLLSTK;NVEVVYQNK;TLFSPDSAK;VDLLAPMIIHSIMTQGAR	20.0231	23.256	21.4432	22.6923	20.8523	20.4291	21.3148	20.6167	22.6529	20.3482	20.3984	21.6836	21.7354	22.0155	21.934	20.9173	21.741	21.1503	22.5061	21.1203	20.9863	21.2807	20.753	22.0791
tr|A0A291NGT2|A0A291NGT2_FELCA	3	NTLYLQMNSLKTEDTATYYC[+57.021464]AK;TEDTATYYC[+57.021464]AK;TTYYADSVK	23.8917	24.9198	24.4994	25.1731	24.4061	23.5133	23.9213	24.7206	25.6468	25.521	25.0014	24.6596	25.0809	24.5298	25.3188	24.9137	25.3354	22.6149	25.2649	25.3239	23.2274	24.6301	25.6525	23.9981
tr|A0A2I2UC81|A0A2I2UC81_FELCA	3	C[+57.021464]TLEHSNAEDR;EIVDKHNELR;SVSPPASNMLK	19.8538	30.2206	22.0527	30.9622	19.6262	18.9262	20.0955	20.2892	28.0361	18.0941	17.3546	20.3222	30.8339	19.6817	29.8387	19.6505	30.2556	18.893	28.0017	19.9795	20.2332	20.261	21.2952	28.1391
tr|A0A2I2U5M6|A0A2I2U5M6_FELCA	1	NTLYLQMDSLKTEDTATYYC[+57.021464]AR	17.4161	18.6277	18.4576	15.9478	16.5107	13.9781	16.5768	16.5737	14.6306	14.119	17.112	16.2882	16.3741	18.36	16.0795	17.5868	19.1949	20.1047	15.9493	21.0604	19.1694	21.493	20.9684	14.2602
tr|A0A5F5Y2G5|A0A5F5Y2G5_FELCA	10	FYSDVTC[+57.021464]FFER;IQFGTLSDYFDALDKEDVTSGK;ISSSINSQNR;LFNTFTVSSLIPSSLSLMHSPPDAR;LLAENNEIISNIR;LTLLSAQSLGVSSLK;SVVNVEEEK;TVITLSADPR;VYTIVESANSDPHLAEYVLYNGNIK;YLVIC[+57.021464]NPSEQDR	18.9154	22.7988	19.4381	22.0068	19.4126	18.7222	19.9417	18.9226	21.222	18.9865	18.9991	20.3768	21.6207	22.6686	21.4418	20.2633	20.5212	22.0974	22.6092	22.001	20.6518	21.0304	22.0691	24.5471
tr|A0A2I2U3L7|A0A2I2U3L7_FELCA	7	AFLLTPR;C[+57.021464]VEEFQSLTSC[+57.021464]LDSK;KWIYHLTEGSTDLR;LFSSSC[+57.021464]PGGIMLK;TKLFSSSC[+57.021464]PGGIMLK;TKNGLC[+57.021464]VPR;WIYHLTEGSTDLR	27.6348	23.3324	27.4325	23.1559	27.4243	27.1031	27.1953	26.9631	23.0247	26.634	26.9661	27.515	22.7481	27.4168	23.1102	26.3173	22.9521	26.938	22.4471	27.0795	27.1757	26.3676	27.2616	21.6501
tr|A0A5F5XGP3|A0A5F5XGP3_FELCA	23	AVSDAELQEMSTEGSK;C[+57.021464]QEILSVDC[+57.021464]SASNPSQVLLR;EDALSDTKDSEMK;EPQDTYHYSPFSSLQR;FFTREPQDTYHYSPFSSLQR;FTKLYDELLR;IDSLLENDR;IDSLLENDRQQTHALDVMQDSFNR;IMDELFQDR;IMDELFQDRFFTR;IPYHFPMEFTEEDNQDR;KEDALSDTKDSEMK;KSLLSNLEEAK;KSLLSNLEEAKK;LYDELLR;QELNNSLQMAEK;QQTHALDVMQDSFNR;RPFFFNPK;SLLSNLEEAK;SLLSNLEEAKK;TLIEQTNEER;TLIEQTNEERK;YINKEIK	29.3302	30.067	29.0084	29.1349	29.0203	29.4149	29.893	29.0087	28.5629	29.4555	29.2545	29.2617	30.5512	28.9523	28.4646	29.0756	28.0618	29.6541	28.4032	29.4808	29.9278	28.6593	29.1922	28.6448
tr|M3W0Q9|M3W0Q9_FELCA	5	ESTLNMVVR;GAC[+57.021464]GQGQEDPNSLR;IAPAVVHIELFR;LHQPPVIVLQR;SAPAAAAGC[+57.021464]PER	16.9704	22.9487	15.6779	23.7415	17.6745	18.503	17.6199	15.7301	23.21	16.5001	17.1123	18.5518	22.0253	16.9675	21.3298	19.209	21.6774	17.8683	22.6782	16.6817	19.255	19.0918	19.9764	22.3157
tr|A0A337SFW4|A0A337SFW4_FELCA	1	EIVSYAADSQEITPGFAHSGR	15.4305	19.8426	14.7028	17.6388	15.8978	13.7647	15.318	12.444	19.1545	13.9142	14.0055	13.8756	18.5658	15.6333	18.0909	16.5768	19.6919	14.183	20.8286	15.5861	14.598	15.1068	14.6497	18.6966
tr|A0A5F5Y561|A0A5F5Y561_FELCA	5	AQEDFNAPDC[+57.021464]R;GQQIYVYSK;KGQQIYVYSK;KLC[+57.021464]ADDEC[+57.021464]VYTISLAR;LC[+57.021464]ADDEC[+57.021464]VYTISLAR	19.5752	23.781	20.2976	22.8235	19.4999	19.2945	19.4406	19.6532	22.8055	19.0552	18.5882	18.7201	21.523	19.6822	21.3646	19.144	21.9332	17.7628	22.7703	19.558	19.0376	18.9469	19.6162	22.7581
tr|M3WXJ4|M3WXJ4_FELCA	5	EALENANTNTEVLK;IEQELTAAK;LRDTEEMLSK;NLLEISGPETVPLPNVPSITLPSKPTK;QLAQIDGTLSTIEFQR	18.3614	23.3921	19.6313	23.8379	19.4657	18.3133	18.6637	17.4279	22.8128	20.0553	20.5782	21.6059	21.3516	21.9138	21.6643	20.3975	22.0888	22.9778	23.2863	22.8715	21.9685	23.3023	23.243	22.8635
tr|A0A337SAA4|A0A337SAA4_FELCA	3	ALYPSIYMPTELEGTGK;SLVQAQHPDWPAPWVEAAAR;WAFNWDAK	20.6312	21.0385	20.2915	21.666	20.3345	19.2891	19.8854	19.0249	20.4817	19.295	19.0465	20.0603	21.5263	20.0416	21.7584	20.3195	21.5676	18.933	22.0511	19.4973	20.0997	19.0145	20.7197	22.4065
tr|M3XGC9|M3XGC9_FELCA	4	ALGPQC[+57.021464]GGGEDLYILTGAVPSDQR;DNC[+57.021464]GETEQDTER;FFYAGTPPAGLAAEAHVK;LLPFNPQLFR	19.9361	21.1417	19.9127	19.4542	20.8825	17.7106	17.2299	17.1334	21.082	19.6798	16.9942	22.4819	22.4348	22.3762	21.3185	22.698	22.1804	21.4059	21.0073	21.4672	19.9784	22.5744	23.5042	21.3765
tr|A0A291NH67|A0A291NH67_FELCA	5	ATLVC[+57.021464]LISDFYPSGLTVAWK;RPSGVPDR;RPSGVPDRFSGSK;SAPSVTLFPPSSEELSANK;TIIYGNNYRPSGVPDR	26.0075	27.4069	25.3622	27.6815	25.8552	25.5427	25.5465	26.3064	27.039	26.4064	26.4068	26.4974	26.2935	26.1588	26.2482	26.0742	27.4881	25.2467	27.8007	26.9572	24.9245	26.3069	27.7531	27.1036
tr|A0A2I2V3S9|A0A2I2V3S9_FELCA	1	DENSYYISEVR	17.8938	20.9224	15.9853	17.4353	13.5527	16.9362	16.9056	17.6109	16.9851	16.5452	16.219	16.2417	15.9526	16.2725	16.6835	15.942	14.6379	14.2631	15.3277	16.9319	13.0198	15.3358	15.8497	21.2126
tr|A0A337SP16|A0A337SP16_FELCA	7	ASMGQDSPEPR;EIPVLVTQISSTNHPVK;HRQDWVDSGC[+57.021464]PEESK;MLTATQYIAPLMANFDPSVSR;QDWVDSGC[+57.021464]PEESK;VELQMSK;VGLSDAFVVVHR	20.6052	23.1067	21.3805	22.8117	19.1737	20.3925	21.0797	19.6387	22.8007	20.1467	20.0251	20.3923	21.0474	20.0725	20.8343	19.5707	20.2816	20.1388	22.2773	21.4377	19.9751	20.2043	21.5509	22.1945
tr|M3WXE7|M3WXE7_FELCA	6	AGGADAVQTVTGGLR;DKPVYDELFYTLSPVNGK;EGADEEEWVVAK;EYQISAGDFPEVK;LPEIYLQLQR;SISIIDSPGILSGEK	20.0432	22.552	19.1409	22.4765	20.3116	20.6286	19.6401	20.4344	20.9735	19.0319	19.4355	19.8714	19.703	18.6909	18.5042	20.5878	19.333	20.4246	20.3081	19.9787	19.9475	19.8027	20.01	21.1595
tr|A0A2I2UV69|A0A2I2UV69_FELCA	2	C[+57.021464]FTC[+57.021464]EQPTAIPLC[+57.021464]K;SC[+57.021464]SNSC[+57.021464]FATDPDSIGSTR	10.5869	20.1284	15.1857	18.7641	10.8423	10	10	11.5705	21.9339	10	13.752	11.7926	19.684	10.9664	20.0139	10	20.1273	10	20.1726	10	11.4181	10	10	20.1982
tr|A0A337S672|A0A337S672_FELCA	1	VSAIFLPEPFFPR	13.0596	16.9359	16.7939	18.6776	16.7185	14.8146	15.9525	16.2023	18.2813	10	16.0403	21.0514	20.4026	21.708	21.266	14.7611	19.4019	22.2474	23.1247	21.0696	17.5812	22.2379	21.0546	22.6413
tr|A0A2I2UM02|A0A2I2UM02_FELCA	6	DLELLSQLLK;NDFLLSDQASR;NSEEALTIYAPFAGALPTSR;RPSSTPASQQLQSLESK;SPGSWSDAGC[+57.021464]ETIR;VLGIVVQNTK	19.9276	25.3482	18.6893	25.1202	19.8015	20.173	18.6659	19.0963	24.0821	19.6484	20.0389	20.4613	23.5645	19.8997	22.2495	20.3955	22.1521	20.14	24.1865	20.495	19.9805	20.8194	19.9996	23.9137
tr|A0A5F5XDF0|A0A5F5XDF0_FELCA	9	AEELVNTAPLTGEPQR;AELAYTLEPAAEGSGGC[+57.021464]GPGGEEDAR;AVSVEAAVTPAEPHAR;EQALPVGSVELRPADPPR;IELTDTTLEQVR;LTVWAPLLPLR;SETFLLLQPWPR;VPDVPVRPGQLFSATLLLR;VPGPAEGVPEPDAPAVAEEAER	22.0433	23.2485	21.793	23.7949	22.1681	22.0085	21.3626	21.5991	23.4754	21.746	20.0321	22.0575	21.5617	21.7469	20.7589	21.9099	19.4007	21.6083	23.0546	20.0117	21.5548	21.5238	21.6808	21.0205
tr|A0A2I2USR5|A0A2I2USR5_FELCA	14	ALAQC[+57.021464]APPPAASAC[+57.021464]SELVR;C[+57.021464]QPPPGEPRPLQALLDGR;EGQPC[+57.021464]GVYTER;EPGC[+57.021464]GC[+57.021464]C[+57.021464]LTC[+57.021464]ALR;ETEYGPC[+57.021464]R;EVEDTLNR;EVEDTLNRLK;FLDTLSPR;GFC[+57.021464]WC[+57.021464]VDK;GFC[+57.021464]WC[+57.021464]VDKYGQPLPGFDAR;GLC[+57.021464]TNASAAGR;LQPLHTK;RETEYGPC[+57.021464]RR;YGQPLPGFDAR	25.9965	25.2403	26.9442	24.6152	26.3024	26.7392	26.9811	26.9266	25.6566	27.0425	27.1822	26.4545	23.496	26.5386	23.4295	27.2397	25.1983	26.825	25.7584	27.3737	26.97	27.388	27.5165	25.0365
tr|A0A061DD19|A0A061DD19_FELCA	21	APTC[+57.021464]GPC[+57.021464]EVAR;C[+57.021464]PC[+57.021464]VALLEYAR;EAPDLVLQR;EVC[+57.021464]QEQC[+57.021464]VDGC[+57.021464]SC[+57.021464]PEGQLLDEGR;FAEQSC[+57.021464]ALLTSSK;GEVLQQVR;GVC[+57.021464]VDWR;HGGGVSMDGQDVQIPLLQGDLR;IDC[+57.021464]NTC[+57.021464]VC[+57.021464]R;IGDALGFAVR;ILTSDIFQDC[+57.021464]NR;ILVANEGC[+57.021464]SYPSVK;LSEAEFEVLK;LSSETHGFVAR;LVC[+57.021464]PADNPR;QHSDPC[+57.02…	22.2261	23.2525	23.4614	23.3832	22.6935	22.7272	23.514	22.5692	22.9819	22.7463	22.246	22.5432	22.3311	22.7341	22.0074	22.2433	21.6787	22.0526	22.6741	22.3278	22.6402	24.5097	23.324	23.127
tr|M3WFT4|M3WFT4_FELCA	17	AKFEELNMDLFR;DAGTIAGLNVMR;DNHLLGTFDLTGIPPAPR;ELEEIVQPIISK;FEELNMDLFR;IINEPTAAAIAYGLDKR;ITITNDQNR;ITPSYVAFTPEGER;KSDIDEIVLVGGSTR;LTPEEIER;NELESYAYSLK;NQLTSNPENTVFDAK;SDIDEIVLVGGSTR;SQIFSTASDNQPTVTIK;TWNDPSVQQDIK;VLEDSDLK;VTHAVVTVPAYFNDAQR	22.3505	24.8529	21.5942	25.182	21.5259	21.2693	22.0863	21.028	23.7198	21.6835	22.0566	23.9043	23.4148	21.7837	22.9041	22.5333	23.051	23.0063	24.5875	24.2505	22.7886	22.4995	21.8268	24.2709
tr|A0A5F5XRH7|A0A5F5XRH7_FELCA	9	DAISGIGTDEK;DLEADIIGDTSGHFQK;EADDVVSEDLVQQDVQDLYEAGELK;GELSGDFEK;LVFDEYLK;SELDMLDIR;STPEYFAER;TNEQIHQLVAAYK;WGTDEAQFIYILGNR	21.4036	24.4949	20.8712	24.0116	21.2827	21.1972	21.0874	21.2634	22.6585	21.1789	21.0381	21.6998	22.1682	22.4193	23.2881	21.4407	22.8129	21.7143	23.0145	21.0394	20.9784	20.5653	21.6604	22.7038
tr|A0A5F5XU62|A0A5F5XU62_FELCA	4	INQDPLGIQGR;LDGC[+57.021464]FSTPEER;LFMEMADHLAQDGWR;VTQDAQTFAEWK	16.6815	22.1823	16.582	21.5606	16.7726	17.6541	15.513	15.3526	22.8529	15.7283	14.7167	15.5945	21.8786	16.1145	21.0556	16.2177	21.2095	15.1709	21.7953	14.5963	17.0621	17.4288	16.8565	21.5145
tr|A0A2I2UVF9|A0A2I2UVF9_FELCA	3	ILHC[+57.021464]SC[+57.021464]QAC[+57.021464]GK;LALFPDK;SAWC[+57.021464]EAK	20.8252	27.2658	19.8175	27.1524	19.4821	19.3297	19.7882	20.4096	27.2131	22.7249	20.6189	20.4587	25.4578	21.0973	24.3757	18.2449	25.0618	18.0545	26.9696	20.3057	18.9973	18.0257	21.9912	26.3659
tr|A0A5F5XUE7|A0A5F5XUE7_FELCA	1	SGTGIAAMSVMRPELIMK	15.1627	17.6525	15.1374	10	14.5661	15.4572	15.9392	14.7151	15.6736	15.4703	15.9038	15.0184	20.0891	15.1642	20.9486	13.6057	19.1358	12.4285	19.8399	14.4099	13.6514	14.4035	13.8382	20.9841
tr|M3X315|M3X315_FELCA	10	ALPGALAAAGRPR;EVPLLQSLWLAHNEIR;GC[+57.021464]YTVDNEVQPSGPEDNVVIIYLSR;ISDFAWSDLHNLSALQLLK;LPSLPEGAFR;MDSNELTFIPR;SLDLSHNR;SLQLNHNR;VVAAGALAPLGQLR;YGFQIADC[+57.021464]AYR	22.2809	26.7935	22.4098	27.1839	22.095	21.8596	22.2986	21.5719	26.1528	21.6878	22.9533	22.4302	26.3447	22.3082	25.3875	22.2741	25.8342	22.2201	27.0805	21.9325	21.9415	22.1576	22.1832	27.6067
tr|A0A5F5XMJ0|A0A5F5XMJ0_FELCA	13	AAIHDPGLK;AVQQPDGLAVLGIFLK;DFPIANGER;EGEPEELMVDNWRPAQPLNNR;EPISVSSEQMLK;GGPLTGTYR;IGVANPGLQK;IINNGHSFNVEFDDSQDK;QSPIDIDTK;SADFANFDPR;SLFPSYEQAVSR;VLDALDSIK;YAAELHLVHWNTK	24.4117	26.5902	24.6015	26.3239	23.1596	26.7836	23.1148	24.9986	26.4617	23.6599	25.4338	26.1255	25.7171	24.6718	27.4123	24.3723	23.3256	25.308	25.3837	24.2147	25.781	25.1016	25.6328	24.8383
tr|A0A2I2UD52|A0A2I2UD52_FELCA	6	AAGC[+57.021464]DFTNVVK;AAYQVAALPK;APGAIGPYSQAVLVDR;QALTNMGEILK;TTVLLADINDFNTVNEVYK;VEIEAVAVQGPLTTASL	18.3094	24.2353	20.2144	23.0395	18.3999	22.1913	19.4655	18.557	24.5002	18.3214	19.9342	19.9775	23.1793	19.3909	23.5658	18.9057	21.5996	19.5396	22.089	19.3398	19.9481	19.2145	19.1198	22.4245
tr|M3W0P6|M3W0P6_FELCA	2	LVEPVTDFLFNVPSHIR;NSLGPEPAER	15.9393	23.0643	15.6036	22.8872	14.517	16.1152	15.1781	14.7314	22.7941	13.3156	13.7976	16.8251	21.4811	15.9203	20.0166	14.3145	21.5064	17.665	21.9337	15.2451	17.8147	14.3889	15.4873	23.3029
tr|A0A5F5XSQ0|A0A5F5XSQ0_FELCA	4	QMFTIQR;SNVC[+57.021464]TLVPR;SVVAVLGAHDLR;VFENGFDPQR	17.6018	24.292	18.6692	25.2415	17.7771	18.3398	16.9315	17.7942	26.2435	16.6227	18.3376	17.17	24.9578	16.4699	24.4011	16.8021	25.6383	16.2732	25.0398	15.5784	17.8309	17.2441	17.9056	25.0043
tr|A0A5F5Y013|A0A5F5Y013_FELCA	19	ALVFVDNHDNQR;DFPAVPFSHWDFNDGK;EVTINPDTTC[+57.021464]GNDWVC[+57.021464]EHR;GFGGVQISPPNENVVINSPLRPWWER;GHGAGGASILTFWDSR;IAEYLNR;LVDIGVAGFR;LVGLLDLALEK;LVGLLDLALEKDYVR;MAVGFMLAHPYGFTR;NVVDGQPFR;NWGEGWGFMR;NWWDNGSNQVAFGR;SGNENEFKDMVTR;SNEYFGNGC[+57.021464]VTEFK;TGSGDIENYNDPYQVR;TSIVHLFEWR;WADIALEC[+57.021464]ER;YQPVSYK	25.2785	24.4929	25.2006	25.1784	24.7432	25.4415	25.162	25.0225	26.0651	24.3965	25.3369	25.1771	27.6573	25.604	27.1502	26.024	27.8593	25.9136	26.0977	27.013	25.6636	26.1177	26.2649	25.8728
tr|A0A2I2UTP3|A0A2I2UTP3_FELCA	1	MHC[+57.021464]SAEGEWLVPIGK	10	20.5938	10	20.8777	10	10	10	10	20.8345	10	10	10	20.7525	10	20.2235	10	21.14	10	22.0675	10	10	10	12.5501	21.3464
tr|M3WKC6|M3WKC6_FELCA	9	C[+57.021464]HEGYALQDDGVSC[+57.021464]APTVEYPC[+57.021464]GR;DQLIC[+57.021464]VNENGGC[+57.021464]EQYC[+57.021464]SDHAETR;FSTVSGWGQLLDR;GEC[+57.021464]PWQAALK;GITALELMAIDVPR;LMSQSPTSGGLLR;TPVAFTNHVVPLC[+57.021464]LPEK;VMTQDC[+57.021464]QEQSHR;VSQYIEWLR	22.674	20.6532	22.6349	20.4605	22.3108	22.349	22.8829	21.338	20.4222	21.5737	22.0146	22.0283	19.6892	21.7212	19.9707	22.9848	19.6486	22.0729	21.499	22.4909	22.6102	23.0541	23.0716	19.611
tr|A0A5F5XXK1|A0A5F5XXK1_FELCA	8	AEATDADDPETDNAALR;FTILEGDPK;LPYPLVQIK;TNEGVLSVVKPLDYESC[+57.021464]EQYNLR;TVQVGLDR;VLEGAVPGTYVTR;VQDINEAPVFQENPLR;YSILEQDGPQLFSIDEHTGDIR	18.5806	22.0997	19.0316	22.8133	19.8315	20.4087	20.7023	19.4052	23.0244	20.7229	19.4549	19.7086	21.8817	21.2895	20.649	19.454	21.1972	19.6445	23.7655	19.1347	19.6189	20.038	19.8801	23.068
tr|A0A2I2V2A4|A0A2I2V2A4_FELCA	3	GLAGAVSELLR;GVGAAATAVTQALNELLQHVK;LLAALLEDEGSSGRPLLQAAK	16.9552	19.4033	17.0331	18.9622	16.3885	16.8425	17.3309	17.095	16.5295	17.2098	15.1276	16.9981	21.4945	17.067	19.7141	16.1269	22.2902	20.0457	20.397	17.0907	17.8284	18.5029	16.092	21.421
tr|A0A2I2UD44|A0A2I2UD44_FELCA	7	AGVNFSEFTGVWK;DNSGMIDKNELK;LSDQFHDILIR;QALSGFGYR;SGVISDNELQQALSNGTWTPFNPVTVR;SIISMFDR;YITDWQNVFR	22.7261	26.438	26.0574	25.434	25.9594	22.5079	22.5895	21.9054	25.3035	26.4897	27.2902	27.4638	24.2083	27.3313	24.7106	28.8815	25.0996	30.0204	25.536	28.5911	27.1919	30.7589	28.106	25.211
tr|A0A2I2U7V2|A0A2I2U7V2_FELCA	4	FFLC[+57.021464]SMYAPVC[+57.021464]TVLDQAIPPC[+57.021464]R;FGFQWPER;QGC[+57.021464]EALMNK;VQC[+57.021464]SPELR	19.8284	24.7659	19.1455	24.8184	18.4188	20.1597	18.0863	19.8593	24.2097	18.5582	19.2059	17.9037	21.9891	18.4692	21.0701	18.8136	23.1602	18.4643	23.9633	17.6064	18.574	19.8076	18.8656	24.6707
tr|M3VV12|M3VV12_FELCA	7	EALIQFLEQVHQGIK;HLYVLEFSDYPGIHEPLEPEVK;SQVEPETEAVIHWIR;TANTPTPDDK;TANTPTPDDKLFQK;VHNEC[+57.021464]PYITR;YVGNMHGNEVLGR	24.0418	23.8483	24.2749	26.6186	23.8318	24.0318	23.9978	23.6512	24.1443	22.9977	23.1285	24.7202	22.2116	24.6059	20.6383	24.5738	22.6355	24.2938	25.836	24.6772	24.1678	24.696	24.6179	25.2711
tr|A0A5F5Y096|A0A5F5Y096_FELCA	6	SGVLSSPEYPQPYPK;SLPVC[+57.021464]EPVC[+57.021464]GISTR;TC[+57.021464]SALC[+57.021464]SGQVFTGR;TNDIGTVSGWGLTQR;VVINSNILPIC[+57.021464]LPR;VVNYIPWIK	20.9371	20.1711	21.1249	18.0759	20.6386	20.6289	20.8536	20.551	19.0448	20.5694	20.7653	21.2675	19.8856	21.2713	19.5708	21.214	23.9451	20.0685	20.1496	20.3758	20.9294	21.2645	20.4266	20.2425
tr|A0A5F5XH67|A0A5F5XH67_FELCA	9	KFWSSLPSTVC[+57.021464]NDER;LEGPFNIESVMDPIDVK;LQAIFASR;SVVSEQC[+57.021464]NR;TFAQGLAVAR;VFQGC[+57.021464]GPPKPLPAGR;VSVVNPTAQC[+57.021464]THALLR;YLFAVTGNGLANQGNNPEVQVDTSK;YTEQLKPFGDVPR	18.9073	23.8222	19.2243	23.7482	19.5831	19.182	18.7777	19.5141	23.0637	20.3591	19.0012	19.2679	21.7918	20.2712	22.6828	19.371	21.6162	20.4023	24.7468	20.5131	19.5116	19.2582	20.6771	23.4686
tr|A0A337SD37|A0A337SD37_FELCA	11	C[+57.021464]DSSPDSAEDVR;C[+57.021464]DSSPDSAEDVRK;DPTPVANC[+57.021464]TVR;HAFMGVASVESASGEAVHVGK;HTLNQIDK;HTLNQIDKVK;QDGQFTVLFAK;QLMEHAVEGDC[+57.021464]DFQVLK;RPMGEVFELEIDTLETTC[+57.021464]YIR;VC[+57.021464]PQC[+57.021464]PLLAPLNDTK;VPNVAQPSVPVAAGPVVRPC[+57.021464]PGR	31.2882	27.2579	31.5044	27.64	31.0612	30.5016	30.6723	31.3648	28.2314	30.502	30.6423	30.7143	28.5096	30.6429	28.6441	30.947	28.233	30.2517	29.3498	30.2689	30.7211	30.5043	30.395	28.6856
tr|A0A5F5Y4V7|A0A5F5Y4V7_FELCA	2	LLIYGSSNRPSGVPDR;SNIGIAGVNWYQQHPGK	23.8292	22.428	23.2714	23.5006	23.5077	22.0405	22.2655	22.6435	24.6278	22.759	22.484	22.0445	21.585	21.8321	22.4273	21.9839	22.4087	20.7311	22.5433	22.4243	20.768	21.8403	22.7939	22.0786
tr|A0A337S9Y3|A0A337S9Y3_FELCA	8	AYREELEEQLGPMASETQAR;ELEPEAPWQASQPWEQALGR;ERFWPLVEQAR;FWPLVEQAR;LGSDMEDVR;LGSDMEDVRNR;SEVQAMLGQSAEELR;SEVQAMLGQSAEELRGR	25.9951	25.2799	24.6481	24.468	25.4689	25.4999	25.8541	24.0575	24.0571	23.9516	24.1507	24.2003	22.7962	23.9623	24.2936	23.8855	22.9142	23.746	25.2554	25.5713	24.1398	24.3941	27.9458	23.8421
tr|A0A2I2V5E5|A0A2I2V5E5_FELCA	7	FLVGPDGVPLMR;HVRPGGGFVPNFQLFEK;LFWEPMK;MDILAYMR;NSC[+57.021464]PPTSELLGSPNR;QEPGENSEILPSLK;WNFEKFLVGPDGVPLMR	28.7023	21.88	28.9871	20.57	28.5307	27.7451	28.9981	27.6418	19.9986	27.0074	27.2014	27.8377	21.1633	28.2975	22.9074	28.531	22.9752	28.1543	22.7909	28.3273	29.0727	28.2005	28.9136	23.2601
tr|A0A5F5XUA3|A0A5F5XUA3_FELCA	2	EVVLHC[+57.021464]PQGGSR;SHTYTHIESC[+57.021464]R	20.5595	20.23	21.8876	20.8237	20.6653	21.6844	21.0454	22.0216	19.0002	21.9867	20.759	21.1695	18.5068	21.3248	18.3989	22.5259	19.035	17.4947	19.1301	18.8362	20.9669	20.7976	22.5069	18.9705
tr|A0A5F5XIU4|A0A5F5XIU4_FELCA	2	DVDEC[+57.021464]SMKPDIC[+57.021464]GTAVC[+57.021464]K;NIPGDFEC[+57.021464]EC[+57.021464]AEGYR	21.7501	22.8331	22.6471	22.9962	22.1571	21.0987	22.3894	20.3094	20.7704	21.0231	19.2938	20.6485	20.9714	21.911	20.6836	22.388	20.7016	21.3099	21.9284	22.1328	20.8776	20.9631	21.107	20.9903
tr|M3W1Z4|M3W1Z4_FELCA	5	AFEPATGR;EVNLAVQDAK;IGDPLLEGTR;SPLIIFSDC[+57.021464]DLENAVK;VTIEYYSQLK	20.6314	22.1628	20.0483	21.239	20.345	19.2455	21.1273	20.4101	22.3916	19.7616	16.3638	20.3063	22.8816	20.5416	23.2416	20.2633	20.4481	19.8837	21.4226	19.876	19.6571	19.8465	19.6778	21.6351
tr|M3X1J5|M3X1J5_FELCA	4	ETGLLLDDSLVSLFGNR;ETGLLLDDSLVSLFGNRR;THLPGFVEQAEALK;VNLAELFK	18.2429	22.6248	18.4168	21.7269	19.4033	18.4005	18.518	17.8707	20.3496	17.1998	17.9179	19.4466	23.1382	19.3327	21.2485	18.7595	21.3342	19.6215	21.5745	18.0012	18.2432	19.4393	19.4629	21.9805
tr|A0A341ZMF3|A0A341ZMF3_FELCA	14	DILVPSFDPK;DLQFLLR;INAFIEK;INVADIINGAQEK;LAEPGQSC[+57.021464]K;MADAWIQAIK;NPYEEADHNSLAEIR;NTDFFIGKPTLR;QVC[+57.021464]QENQLIC[+57.021464]EPSFFQHLNK;SGC[+57.021464]PTVGDR;TDFNILYSMMK;TLAVLLDNILQR;VLDSFGTEPEFNHANYAQSK;YEVIC[+57.021464]QSSELAK	23.2078	25.0437	21.5267	25.0685	21.8138	21.9352	21.5759	22.7185	23.4853	22.877	23.1223	22.0943	23.3603	21.9552	23.0965	24.58	22.5548	24.0343	24.8557	22.0649	21.7629	22.1246	22.2659	24.4886
tr|A0A2I2UR81|A0A2I2UR81_FELCA	2	ASTLQTGVPSR;EIQMTQSPSSLSASPGDR	18.9053	22.9032	22.2375	24.1784	19.2136	18.266	17.2403	21.1932	24.0867	17.7487	18.2579	18.9212	20.8066	18.6864	23.7755	21.5849	22.9188	19.0845	24.5157	20.0617	20.7579	21.6215	20.3761	22.7679
tr|M3X4J3|M3X4J3_FELCA	3	INVNEIFYDLVR;LVVLGSGGVGK;VKDTEDVPMILVGNK	18.3328	22.5028	19.7652	21.2826	19.787	19.4968	19.6441	19.2375	21.3978	18.031	18.3053	17.7566	22.5625	19.2858	22.3201	18.5263	20.4575	20.5612	21.3078	19.6426	19.0792	20.004	19.211	21.443
tr|A0A2I2U1K0|A0A2I2U1K0_FELCA	2	GNYVSWYQQLSGTAPK;LLIYGNSNRPSGVPDR	23.7454	23.3027	23.8845	23.9804	23.3854	21.3402	21.7361	23.1267	25.4576	23.3719	23.3106	21.8656	23.0598	21.8955	23.7586	23.1033	23.8954	21.1529	25.5062	22.7815	21.4929	23.2328	23.2537	23.6093
tr|A0A337S6Y2|A0A337S6Y2_FELCA	3	LIGIDDVPDAR;TDEYLLAR;TGQQAEPLVVDLK	19.0976	22.1433	19.7104	21.7009	20.5117	18.9669	19.0347	19.6404	22.4137	18.6544	18.2619	17.8871	22.6529	20.5919	23.1074	20.2663	21.399	19.2682	21.8719	20.6519	19.5895	19.5492	20.1153	20.946
tr|M3WN53|M3WN53_FELCA	3	GGC[+57.021464]SEHADC[+57.021464]LNTGPNTR;LAGQDVATLSPTTR;SC[+57.021464]TVADLC[+57.021464]R	18.7103	21.4095	18.1608	21.3	18.6534	20.1952	18.1721	18.9731	19.3334	19.4727	18.2685	18.7289	18.3823	19.5554	18.8326	18.2406	16.2928	13.517	19.2099	17.8704	17.3409	17.5712	19.347	20.0447
tr|A0A337SMV4|A0A337SMV4_FELCA	3	GALTSDIIDEQK;VLAPQISFAPEIASEEER;VLIVYAHQEPR	18.1114	20.934	20.738	22.3088	19.5539	17.6367	22.5886	17.6431	22.2791	20.4507	23.3039	18.8003	21.4929	19.9221	22.4775	21.9023	21.7776	18.8028	21.4524	22.8174	20.1777	18.8577	19.3283	20.4605
tr|M3WFK3|M3WFK3_FELCA	4	AVTEQGHELSNEER;TAFDEAIAELDTLNEESYK;YLIPNATQPESK;YLSEVASGDNK	20.8132	21.6014	19.0631	20.7188	19.7849	17.8938	19.462	21.0769	21.1037	20.2863	19.7624	21.7074	21.1978	19.9514	21.4773	18.7254	16.9759	18.8	20.9006	20.3801	22.2449	20.0925	19.608	21.0019
tr|M3WSY6|M3WSY6_FELCA	10	AAEAFSELSK;ANLISEDIESAISDSK;DDILEILDDR;DSVSSVSDTSQYR;DTIDFLNYTVNADER;GFSPVTVNSLGVLNGAQLFSLNKDELK;NASGDSGFVPNNILDIVRPPESGLGR;VAAWSAWAADQGDFEKPR;VEHLTTFVLDR;VFSQITVQK	22.3076	23.682	20.8544	23.9552	21.3047	20.2474	21.5358	21.6378	22.3291	21.5297	21.8627	23.0008	22.3152	21.9267	21.919	21.5704	22.4418	21.0218	23.1224	20.2662	21.3253	20.281	20.4066	24.225
tr|A0A5F5XGQ1|A0A5F5XGQ1_FELCA	1	VTYHGIALEDSASPK	21.6221	21.8627	21.603	22.1169	21.9579	21.7809	20.3214	20.6772	22.7262	19.4012	21.5026	20.9733	21.5736	20.4943	22.2261	17.7723	21.7156	19.97	22.7754	20.5746	20.4755	23.8492	20.4637	22.0117
tr|A0A2I2V0F1|A0A2I2V0F1_FELCA	1	EEAQAEIEQYR	12.4226	19.7109	12.4485	20.3976	12.9854	12.0183	13.6276	12.4085	21.2697	10	13.5346	13.0342	19.8676	12.722	20.7911	13.4532	16.0213	12.899	18.9516	14.9288	13.4298	13.8219	13.7877	18.3106
tr|A0A291NHD9|A0A291NHD9_FELCA	2	AKGQPHEPQVYVLPPAQEELSR;GQPHEPQVYVLPPAQEELSR	31.0986	28.6569	31.2451	29.276	30.743	30.3648	30.777	31.3834	30.5497	30.5351	30.1882	30.434	28.9727	30.3287	30.2526	30.2407	29.9136	29.8631	30.5903	31.096	30.1408	30.5429	31.3015	28.3018
tr|A0A2I2UZM2|A0A2I2UZM2_FELCA	17	ARFEELNADLFR;DAGTIAGLNVLR;EIAEAYLGK;FEELNADLFR;IINEPTAAAIAYGLDK;IINEPTAAAIAYGLDKK;LLQDFFNGK;MVNHFIAEFK;NQTAEKEEFEHQQK;NQVAMNPTNTVFDAK;SFYPEEVSSMVLTK;SINPDEAVAYGAAVQAAILSGDK;SQIHDIVLVGGSTR;STAGDTHLGGEDFDNR;TTPSYVAFTDTER;TVTNAVVTVPAYFNDSQR;VEIIANDQGNR	22.675	25.9891	23.0296	25.763	21.232	21.9198	21.8545	21.7524	25.2894	21.4159	21.3757	22.0812	24.8267	23.4074	25.1491	22.3986	23.4805	23.3454	25.4486	23.3739	22.6433	21.8867	24.3644	25.3634
tr|M3WHA5|M3WHA5_FELCA	2	ADSAVSQEQLR;SPDEVTLTSIVPTR	20.3321	22.9859	19.3405	22.2203	19.4083	20.767	19.1969	20.2334	22.1641	20.1117	22.6188	20.3721	19.8788	19.5385	18.3311	20.0313	19.4112	22.636	20.2984	22.0665	19.6136	19.5864	19.0715	19.7252
tr|A0A337S693|A0A337S693_FELCA	1	ELETTAQEVLGK	17.518	20.6746	16.3479	20.795	16.6028	17.3955	16.726	15.3188	19.1971	15.2786	16.1961	16.9609	19.358	15.6661	18.0675	17.8092	19.1042	14.1239	20.3255	16.4189	15.9387	14.273	16.9048	19.9971
tr|M3VX11|M3VX11_FELCA	6	AGATLDYEK;FELSMYEHPPQGEILR;IPENAPGGSNVVAVTAVDPDTGPWGEVK;IVDLNNHPPTFYGESGPQNR;LLAIEVNTPEK;LVGPGGIFR	20.2311	23.1851	19.2159	22.9342	19.6308	19.8523	19.3045	19.7234	22.7451	20.406	19.8298	19.2938	22.9288	19.6518	21.4408	20.2456	21.4014	24.483	23.0115	20.155	20.5907	19.8996	19.2888	22.2154
tr|A0A291NH87|A0A291NH87_FELCA	4	AEDEADYYC[+57.021464]QVWDNSGNAR;FSGTNSGNTATLTISGAR;RPSGIPDRFSGTNSGNTATLTISGAR;SGQAPVLIIYNDINRPSGIPDR	25.4972	26.1288	25.5391	27.2513	24.9844	24.7436	24.9325	25.379	28.0195	25.0478	24.666	25.078	25.5061	24.8909	26.5655	25.0263	25.7079	23.2373	27.3232	24.6451	23.6503	24.965	24.9034	25.9815
tr|A0A2I2UVC1|A0A2I2UVC1_FELCA	6	EVSNC[+57.021464]VTIR;IENVDHLGFFIYR;LTAYLDLNLDK;NLLELLINIK;YIKDDVILNEPSADAPAAR;YQTIEENIK	20.1104	24.2638	20.0072	23.6085	19.5713	19.8099	19.1937	20.6148	22.4653	18.191	19.6997	20.0849	21.4156	20.9612	21.7706	21.3636	21.8849	21.0394	23.5701	21.496	18.8125	19.1364	22.157	23.3444
tr|A0A337SLR6|A0A337SLR6_FELCA	3	C[+57.021464]IQMWFDPAQGNPNEEVAR;EDC[+57.021464]QQWWEDC[+57.021464]R;FLDVPLC[+57.021464]K	16.3934	24.34	15.9631	24.1906	16.4854	16.126	15.514	16.1976	24.3791	14.6407	16.1045	15.1609	24.3528	14.9792	24.1462	18.5616	24.0763	14.6154	24.4319	16.6378	16.4498	17.474	14.5583	24.7294
tr|A0A337SAN3|A0A337SAN3_FELCA	1	LENAHLVVVNSR	16.0786	21.0531	17.8194	19.2016	10	14.3259	15.3345	11.3774	21.0956	10	17.1319	12.9972	19.0556	10	18.6787	10	19.7342	16.3103	20.6438	14.0486	17.7993	16.9071	10	20.351
tr|M3XE23|M3XE23_FELCA	2	ITC[+57.021464]GGNNIGSYYAYWYQQK;SGQAPVLIIYEDSK	18.1763	19.6394	18.0132	21.8104	18.0449	16.724	18.49	17.7047	22.0466	17.8995	16.1682	17.1956	18.1082	17.2414	18.2706	18.1558	20.757	12.6722	21.4271	16.8135	16.5162	18.2098	18.1999	20.5044
tr|M3X3Z1|M3X3Z1_FELCA	4	AMPEGSYTVR;DSSHSTQITC[+57.021464]YTR;VSVDGVPVTESNTC[+57.021464]R;YGSINGATR	19.7236	22.0084	22.1629	21.1955	22.1474	20.6945	20.8202	19.6594	22.526	24.0369	21.2554	19.7803	20.9688	20.5856	19.7114	20.413	21.857	21.8773	21.8082	21.1753	18.1975	19.3497	20.4714	21.5099
tr|A0A337S4N5|A0A337S4N5_FELCA	2	GEFLDTWNIER;YC[+57.021464]DPNQGLQVQR	18.4088	20.2402	15.5379	18.6404	16.1623	16.1399	16.0833	20.2268	19.9186	16.0504	15.1588	14.0599	18.3591	16.1163	18.3018	15.8499	18.9606	16.3038	19.8065	16.8147	17.9619	17.8826	13.8976	19.4771
tr|A0A5F5XGH7|A0A5F5XGH7_FELCA	6	IANDNSLNHEYLPILGLAEFR;IGAEFLAR;LALGDNSPALQEK;TPGTWNHITEQIGMFSFTGLNPK;VGNLTVVAK;VNLGVGAYR	25.5952	23.045	25.7523	22.3152	25.0108	25.9491	26.3162	25.5718	23.8095	22.5214	23.2044	25.3931	24.3254	25.0051	22.9631	25.2985	22.6609	24.2934	23.142	25.3345	25.9121	25.6036	26.4298	23.9297
tr|A0A5F5XGS9|A0A5F5XGS9_FELCA	6	AHNQDLGLAGSC[+57.021464]LAR;ATPFIEC[+57.021464]NGGR;ITVQPGPVGPHGR;SVSIGYLLVK;SYWLSTTAPLPMMPVAEDEIKPYISR;YSFWLTTIPER	19.8531	24.59	20.2208	24.1556	19.9922	20.3167	20.314	19.3439	23.5625	19.1655	19.6979	20.5679	22.6868	20.7339	22.534	20.3296	22.0318	20.8025	23.9752	19.4908	21.4628	21.5636	20.0736	22.9242
tr|A0A2I2U619|A0A2I2U619_FELCA	6	ILGPLSYSK;ISNIPDEYFK;LPSGLPASLLTLYLDNNK;NNQIDHIDEK;SLEYLDLSFNQMAK;SLVDLQLTHNK	23.7725	21.3053	23.5366	22.1928	23.4422	22.4442	22.5966	23.5249	19.0004	22.6846	22.8095	23.0832	20.1965	23.3148	19.7446	23.464	20.0693	22.4565	22.3038	22.9881	22.963	23.4067	22.8843	21.6213
sp|Q2WGK2|JAM1_FELCA	8	AFSNSSYSLNEK;AVLTC[+57.021464]SEK;DGSPPSEYYWFK;FAHGDITSLVC[+57.021464]YK;GAVYTSEPDVR;ITASYADR;LSC[+57.021464]SYSGFSNPR;VTFSHSGITFHSVTR	20.803	27.8251	23.2006	28.0881	20.8915	21.2824	20.6347	23.0722	28.7581	21.0071	20.629	21.0542	28.0299	21.3057	27.3285	20.2271	28.1586	21.6571	28.339	19.6257	21.8395	18.4337	21.4786	28.5483
tr|M3XCS6|M3XCS6_FELCA	2	SDC[+57.021464]C[+57.021464]TC[+57.021464]IPVR;WTEAGC[+57.021464]SQC[+57.021464]R	18.3926	20.5015	18.0469	21.3753	18.5241	17.3885	17.7808	17.9468	19.9503	19.3812	18.5992	18.1692	19.4239	16.158	17.6928	17.1861	18.7405	18.1267	19.7049	17.5427	17.0454	16.0807	18.2152	19.6239
tr|A0A291NH84|A0A291NH84_FELCA	1	VTISC[+57.021464]TGVGSYVDWYQQIPGMAPK	18.9116	17.2849	17.172	16.6481	16.9672	17.2227	17.5275	18.3427	19.7348	16.989	17.8369	18.5412	19.1146	18.891	19.3364	18.0665	20.1615	19.7307	21.7367	19.208	19.9023	19.8317	10	19.6877
tr|A0A2I2UNJ5|A0A2I2UNJ5_FELCA	5	AQDWPAIR;DPDLSAVSALMEQINSLSR;HEYSFVSSEPLGR;IGAFNIQSFGDSK;WLIPDSADTTVGNSDC[+57.021464]AYDR	18.0965	23.2255	17.1608	22.3605	17.2557	16.2589	17.1997	16.9048	22.5853	18.4574	19.1972	17.2469	21.0215	18.08	21.6513	16.8703	21.0829	17.1029	23.2693	18.4006	17.7266	18.6962	17.54	23.3939
tr|M3WVN3|M3WVN3_FELCA	2	LPILDIAPLDIGGADQEIR;VDVGPVC[+57.021464]FK	17.8613	22.4857	17.7017	23.7795	17.908	16.3825	17.9772	17.2489	20.8512	17.5898	15.7178	16.9918	19.7159	16.6815	21.6963	16.2451	19.706	15.7335	19.6907	17.6491	14.8502	17.0941	18.3242	19.2769
tr|A0A2I2V346|A0A2I2V346_FELCA	5	GGWAC[+57.021464]C[+57.021464]PYR;HC[+57.021464]C[+57.021464]PAGFR;QGIC[+57.021464]C[+57.021464]ADQR;QHC[+57.021464]C[+57.021464]PAGYTC[+57.021464]NVK;RPDTNPLGAIQC[+57.021464]PDGR	19.9855	24.5773	18.0918	23.9197	19.5668	20.0892	19.0018	21.1773	24.385	19.5688	19.6047	20.6767	22.7876	19.5299	22.1117	19.8773	23.3473	19.3126	24.7517	18.9648	19.0854	19.8957	19.7208	24.5844
tr|A0A2I2UQD4|A0A2I2UQD4_FELCA	3	C[+57.021464]AC[+57.021464]TAGYHWSADC[+57.021464]DC[+57.021464]C[+57.021464]R;DTVC[+57.021464]EPC[+57.021464]LVGSFSDAFSSTEK;NAEC[+57.021464]APGFGAQHPVQLNK	18.8272	21.9399	18.6597	21.5562	16.8564	18.5867	18.6778	16.9841	21.7257	16.8029	17.3276	17.9231	20.0063	17.4049	20.5516	17.761	19.1113	18.8872	21.3815	17.2002	15.1697	18.2847	16.9941	21.0569
tr|A0A291NHB4|A0A291NHB4_FELCA	3	HQGPGVPSR;QPVLTQPSSLSASPGTTAR;YLLYYYSDSDNHQGPGVPSR	23.3281	24.282	23.1481	25.5816	23.5344	22.7027	23.0559	23.791	24.9763	22.5575	22.4949	24.2013	24.5664	24.3463	25.7429	22.8293	22.3024	21.9056	25.555	21.9895	22.5927	23.0226	21.7458	23.2864
tr|A0A5F5XT89|A0A5F5XT89_FELCA	4	LDWWGSSVK;LHTGGPLPDK;LQQALLPVVDYDHC[+57.021464]SR;VVNGEDAVPYSWPWQVSLQYEK	18.6935	28.6386	22.5407	23.4939	18.4737	17.7854	18.7959	23.3297	24.8175	20.6471	19.4452	20.5019	26.1583	19.3976	26.114	19.357	23.7088	20.6503	24.2349	20.8589	21.7997	20.6763	15.8787	23.7938
tr|A0A337RTP4|A0A337RTP4_FELCA	10	C[+57.021464]WIAGWGSIR;DGVPLPHPQTLQK;GAGQGAITEDMLC[+57.021464]AGYLEGR;GNLNKPSQFSVLLGAWQLENPGPR;GPAGEGAPSPR;ILPIC[+57.021464]LPDSSVR;IVGGEDSTDAEWPWVVSIR;IVQGVQLR;LEVPIIDSEVC[+57.021464]SR;SQQVGIAWVQSHPVYSWK	18.2698	24.7625	20.8934	24.5596	20.9648	18.0941	19.0325	18.8996	24.0819	19.6245	19.2188	20.1695	23.0533	19.9984	23.1221	20.757	23.1895	21.1373	24.5326	20.3665	19.1415	19.4026	20.6201	24.1502
tr|A0A337S804|A0A337S804_FELCA	3	NIYWYQQKPGSPPR;YLLYYYSDSDK;YLLYYYSDSDKHQGPGVPSR	23.8215	23.8777	22.1348	25.2227	23.1947	22.3399	22.285	22.3333	25.0993	22.9035	22.6988	23.1675	24.2902	22.6759	24.0686	22.8164	22.5003	20.9109	26.1444	21.5036	21.3987	22.5111	21.9687	24.4024
tr|A0A5F5XNZ1|A0A5F5XNZ1_FELCA	3	EQYPGIEIESR;IVVEYC[+57.021464]EPC[+57.021464]GFEATYLELASAVK;LENGGFPYEK	20.1	25.3011	24.0452	25.9042	24.2743	20.1221	24.5176	24.1307	24.2344	23.008	23.3298	19.5241	22.7971	23.1195	21.5771	23.8516	23.0058	24.097	25.31	23.41	22.2001	23.9814	24.2034	24.5138
tr|A0A337S209|A0A337S209_FELCA	4	INC[+57.021464]AAAGNPFPVR;LALGDSGLWEC[+57.021464]R;TALLAGLTPGTHYQLDVR;VPPVPLTAPR	20.2277	21.9979	22.0009	21.945	20.6082	20.8491	21.6436	21.1957	21.9163	18.9553	20.7841	22.9438	22.4325	22.067	22.2388	20.588	20.0987	20.1801	21.8817	21.4776	22.0933	20.2933	21.8053	22.0677
tr|A0A2I2U6W9|A0A2I2U6W9_FELCA	3	FDSDAPNPR;FISVGYVDDTQFVR;YFYTAVSR	17.7405	21.406	18.3548	23.9523	18.9593	17.9161	18.4603	18.6826	23.222	18.6495	17.1241	19.2237	23.8443	17.2521	19.7012	19.9235	21.9366	19.5089	22.003	17.3108	17.3179	16.9169	17.0084	20.8962
tr|M3WG01|M3WG01_FELCA	15	AGLC[+57.021464]LFPLDEVHAK;C[+57.021464]VWC[+57.021464]GGQSR;DGLTATAVLQR;EAFEAYTDHATYK;GNGPHDNGIIVSTR;GSIFLTSHLYPFYDC[+57.021464]R;IHPETGPLGGGIR;ITILGSNLGVR;ITVAEQNC[+57.021464]VFQPER;IVC[+57.021464]TIDAAK;LFYEDGSGEK;LIEC[+57.021464]GSLFK;SDC[+57.021464]SLC[+57.021464]LAADPVYK;VPSPGVVFTYR;VTLNDVPC[+57.021464]K	21.2746	25.1184	20.6081	24.7339	20.8917	21.6267	22.122	21.3977	24.6552	21.3195	21.4928	21.6004	24.1877	23.7078	23.9392	21.492	23.4973	20.2478	24.6052	22.996	22.2092	21.9187	23.9583	24.4753
tr|A0A5F5XCM1|A0A5F5XCM1_FELCA	8	C[+57.021464]NEGFVK;DDQGEWSGLPPEC[+57.021464]K;KTYVYQQSVK;LVGSAFSYC[+57.021464]SLADQAVEWSDPLPK;QNYFPEGFVVEYDC[+57.021464]RPGYR;SFPEGTTVTYK;TYVYQQSVK;YQC[+57.021464]NQGFTLIGENSIYC[+57.021464]TVK	22.0284	25.8574	22.7442	25.6458	21.907	22.2533	21.8758	21.506	26.3437	21.285	21.3855	22.77	25.0601	21.7124	24.9359	23.89	24.6173	22.4624	26.0876	22.2342	23.1843	21.787	22.6067	25.4464
tr|A0A337RUC4|A0A337RUC4_FELCA	2	NTHC[+57.021464]C[+57.021464]YTDFC[+57.021464]NR;VELVPAGKPFYC[+57.021464]LSSEDLR	14.71	24.6246	17.6689	24.0861	20.4459	17.6048	18.0353	16.3606	24.9074	17.2357	16.0184	18.1425	24.2191	19.4284	23.6933	19.8571	24.7917	17.2707	25.0544	15.8441	18.3995	16.7392	17.7556	25.2385
tr|A0A337RYM9|A0A337RYM9_FELCA	2	ALEPYISR;ASPFIEC[+57.021464]HGR	18.0218	21.7661	19.9259	21.0747	17.4865	15.8346	16.0484	19.3187	20.8296	15.8865	15.5627	19.5907	18.9413	19.3703	19.0583	18.6502	19.1749	19.9963	21.2115	19.7844	20.3418	19.8074	20.5007	20.1562
tr|A0A337SN04|A0A337SN04_FELCA	2	AHGQDLGTAGSC[+57.021464]LR;SAPFIEC[+57.021464]HGR	21.3891	23.0282	22.7363	22.6359	17.3273	22.8148	19.7263	16.4772	22.1784	20.4807	22.6541	21.6625	20.6062	20.9569	20.0244	20.3566	19.8009	21.6867	21.9443	20.5266	12.2326	23.5418	18.3257	21.0718
tr|A0A337SJA8|A0A337SJA8_FELCA	2	DGGQLVSIESEDEQR;RLNFEEAK	18.4155	21.9799	19.8087	21.9939	19.18	19.6438	18.9213	16.9364	22.8614	18.7341	18.276	19.1309	22.3384	15.8538	21.1881	19.7097	21.0823	17.3844	22.4334	18.1068	18.5562	20.3911	19.4807	21.644
tr|A0A5F5XK20|A0A5F5XK20_FELCA	2	SFANITEPFK;TFALDTNTGSFLHTLEGPSFR	18.8234	20.9463	17.0992	19.081	18.0993	18.4773	17.7221	17.8418	20.0638	17.3161	18.0648	18.8953	19.2766	18.3389	18.9201	17.5654	19.8317	18.5037	19.8592	19.8324	17.9674	18.2888	18.0549	20.7872
tr|A0A2I2UZV7|A0A2I2UZV7_FELCA	9	DNWVFC[+57.021464]GGK;GINVALANGK;IC[+57.021464]LEDNVLMSGVK;LIAELGSTSITNLGFR;MASGAANVVGPK;MDASLGNLFAR;SALDTAVR;SPFEQHIK;TGEVLDTK	18.6982	24.0618	23.0291	23.6413	22.5614	20.4394	22.828	19.4628	22.023	19.6051	19.2324	21.1355	21.8312	20.8978	22.0347	21.3647	21.9257	22.0958	22.5755	19.6606	20.4142	21.0607	20.6239	22.9107
tr|A0A5F5XI25|A0A5F5XI25_FELCA	4	LQYAVISEAWR;LVEEGIVSPSDLDLVMSDGLGMR;LYDIEQQQVTNALENIR;TFGPIPEFSGATVEK	18.7636	22.6196	18.1094	22.009	17.2901	16.7257	17.549	16.9881	21.8373	17.3221	17.8431	18.1769	22.1291	19.2615	22.4732	18.5697	19.1509	17.5632	22.0296	17.5592	18.526	19.5913	18.2514	20.8836
tr|M3WSF8|M3WSF8_FELCA	4	ADFPIITVTAAHSGIYR;C[+57.021464]YSFSSR;EGDTGPYKGPER;SQYGFDQFALYK	17.8634	22.3118	16.5158	21.8251	18.2973	16.4171	19.4117	16.5051	22.095	18.6763	16.4148	16.7463	20.8052	18.6262	21.1135	18.4054	21.0184	20.7144	22.4206	18.7148	16.3765	18.4083	19.2727	21.5668
tr|A0A5F5Y1K1|A0A5F5Y1K1_FELCA	3	GDHELLVLLEDWGGR;VGFGQPDGEYWLGLEPVHQLTSR;YQDGVYWAEFR	18.9872	24.0304	17.148	23.3661	18.3243	18.4067	18.2759	16.2353	23.6821	16.7231	16.4097	20.0059	23.8385	19.1941	23.3799	19.1371	22.911	17.5426	24.519	18.2882	17.7384	19.7234	19.4148	24.2508
tr|A0A5F5XCW1|A0A5F5XCW1_FELCA	7	DYFIPC[+57.021464]PGR;DYFIPC[+57.021464]PGRGHGHR;FNPVTGEVLPKYPLDVR;GNQFLRFNPVTGEVLPK;SWPAVGNC[+57.021464]SSALR;YPLDVRDYFIPC[+57.021464]PGR;YYC[+57.021464]FRGNQFLR	31.2763	27.3033	31.2065	27.1504	31.1043	30.8467	31.1276	30.6106	26.2129	31.1788	31.3462	30.8015	25.7895	31.0195	26.3295	31.1741	25.605	31.4534	26.973	30.4655	31.4815	31.2369	30.584	26.7947
tr|M3WF53|M3WF53_FELCA	7	AC[+57.021464]EEAPPSAPHFR;AGFSSNPR;C[+57.021464]SAAC[+57.021464]GHTGVQTR;DRDQPNVSSAC[+57.021464]LEFK;EIQC[+57.021464]SGYTLPTK;FLPSEQIQGVVVSVINLEPR;TFLVGNMEIR	19.1543	21.7642	19.4179	23.2354	19.8966	18.4523	19.074	19.0979	22.3395	18.5572	19.9321	18.8164	21.8029	18.4192	20.1086	18.956	21.2462	19.8416	22.2165	20.5284	22.0877	19.8335	19.0818	22.2228
tr|A0A337S723|A0A337S723_FELCA	2	DNIQGITKPAIR;ISGLIYEETR	18.3469	23.4077	18.5081	23.463	18.466	21.0519	17.8826	18.5636	22.3641	19.68	19.4162	18.4702	22.366	17.6159	22.1943	19.3872	21.8402	18.8258	23.7165	18.4749	19.0355	18.2332	17.327	23.9239
tr|A0A2I2U0A2|A0A2I2U0A2_FELCA	8	ALILGELEK;C[+57.021464]GQVGDGGKPC[+57.021464]VC[+57.021464]R;FWLEQGVDSSVFEALPEASEQVHLSR;GQSQFQALC[+57.021464]FVTR;GVGAGPGAPAELR;LHHNEIIPSEAMAK;SYSFDFYVPQR;YGLSLAWYPC[+57.021464]MLK	21.2579	23.5197	22.0081	24.6787	21.4765	22.2646	21.8179	22.0227	22.2921	22.118	21.802	21.8262	22.2424	22.2915	21.4544	22.2329	21.9184	22.1853	22.925	21.7668	22.3872	22.4288	21.4964	23.4945
tr|A0A337SJG7|A0A337SJG7_FELCA	4	FNVAITNPQGDYDTSTGK;HQSVFTVTR;QTSQYPTANSLVK;VTTFC[+57.021464]DHLSNR	24.9641	18.3316	25.4205	19.3973	24.8689	24.9135	25.4282	24.9255	19.3042	24.2641	24.5069	24.16	17.3581	24.1334	20.6936	23.6708	21.1114	23.0438	17.3666	24.0912	23.664	23.9743	24.1118	17.5023
tr|A0A337SUS1|A0A337SUS1_FELCA	10	DVGAETLLHGC[+57.021464]K;EGGSIPVTLTFQEATGK;IDFDLDEYTR;ILIPGISEAVAPVTEEELALYDK;LNYIEGTK;LVPNMTPEVVSEQVTSYLTK;QLGGSVELADIGK;TVFGVEPDLTR;YPSLSLHGIEGAFSGSGSK;YVDENQDR	20.8485	24.037	22.2634	23.9702	20.5662	21.6858	22.0333	19.1637	23.5432	21.0355	21.3813	20.4824	24.3071	21.9849	23.712	21.7979	21.7624	21.3989	22.8061	21.9185	20.7933	20.7787	21.1817	22.4477
tr|M3WN60|M3WN60_FELCA	2	LGIASAHMDFR;LIQDPITGLTVNGQIIGEK	19.3462	16.3569	19.9787	14.5723	19.169	18.871	19.6869	19.0133	16.7022	19.0159	19.0082	20.1966	16.4776	20.3179	16.2707	20.3058	17.4217	20.8144	15.0944	20.0455	18.0854	19.8833	20.4804	16.8965
tr|A0A337SCZ0|A0A337SCZ0_FELCA	1	YTSADGDTGEVPVGK	13.2804	18.8568	16.2407	20.6145	14.8765	15.7109	15.3487	13.203	20.829	15.4115	15.0158	14.465	17.4065	14.4907	18.0718	14.3616	17.9744	12.5384	22.1965	12.0295	13.6997	14.9631	12.0319	20.3448
tr|A0A291NH77|A0A291NH77_FELCA	5	AAPSVTLFPPSNEELSANK;AIFGGGTHLTVLGQPK;ATLVC[+57.021464]LISDFYPSSLTVAWK;DRPSGVPDR;LTVLGQPK	27.1443	28.2203	27.318	30.6514	27.0171	25.6348	26.0392	27.8092	30.8853	27.8985	27.7023	28.0196	28.2171	27.9785	29.5092	26.2201	28.723	26.446	29.8485	28.3419	26.3502	26.9013	28.723	29.0855
tr|A0A2I2U006|A0A2I2U006_FELCA	2	MGQSPVGDDC[+57.021464]LYFLLK;YVC[+57.021464]ELEGDRDK	13.9402	20.3507	12.553	18.3125	11.7776	10.8471	11.9829	10	21.385	12.2721	10	11.8701	21.9322	15.5291	21.2824	13.7085	18.1531	18.3697	18.3531	17.902	13.6528	14.3119	13.0868	19.2352
tr|A0A5F5XVL7|A0A5F5XVL7_FELCA	5	DVMC[+57.021464]SFFHFSK;ELTPSSTDNFVEFMK;GIGNLETVER;IPFIEYNPQK;LFVTHIPC[+57.021464]YLVPR	19.0393	25.4754	18.8961	25.1599	18.0871	18.0316	18.8253	18.2467	26.1867	18.9201	18.6387	19.4797	25.7794	18.7004	26.8289	18.5171	22.7343	18.7999	24.5549	19.4939	19.3521	19.6314	19.0717	23.9083
tr|M3WU86|M3WU86_FELCA	8	AC[+57.021464]ADATLSQITNNIDPVGR;ADQELMTYSHDNIIC[+57.021464]GITSVSFSK;ELAGHTGYLSC[+57.021464]C[+57.021464]R;IYAMHWGTDSR;KAC[+57.021464]ADATLSQITNNIDPVGR;LFVSGAC[+57.021464]DASAK;LLLAGYDDFNC[+57.021464]NVWDALK;VSC[+57.021464]LGVTDDGMAVATGSWDSFLK	19.1895	23.6715	17.7097	22.5319	18.5584	18.8988	18.2988	18.537	22.7696	19.4588	17.8497	20.6465	23.2053	25.2902	23.7237	20.5335	22.256	21.4764	22.1392	19.9621	19.2391	19.5892	20.9582	22.1947
tr|A0A337S3Q9|A0A337S3Q9_FELCA	2	FESWGAC[+57.021464]DGGTGTK;YNAQC[+57.021464]QETIR	15.7551	22.7772	15.5365	22.3989	16.2499	16.4538	16.1885	10	20.0833	17.4367	17.8867	17.6409	19.4112	17.7025	17.8712	17.4533	18.3821	15.0741	19.9044	17.632	17.4554	16.4442	16.8106	20.168
sp|P14469|FIBB_FELCA	3	DVGVVDAR;IIDYYDEGEEDR;IIDYYDEGEEDRDVGVVDAR	19.7056	23.6704	25.3584	26.2633	25.9	19.6564	26.0686	19.9313	20.872	25.5168	17.8246	18.9973	22.6307	25.6012	21.6095	26.6399	20.3922	26.0504	23.6328	25.8217	19.8512	19.5241	20.226	22.9366
tr|A0A2I2UVJ9|A0A2I2UVJ9_FELCA	1	IDTIEIITDR	10	18.7503	12.9483	15.9079	11.5035	13.1753	14.0015	10	15.0031	10	10	10.7129	17.7801	13.3572	15.6927	11.6218	12.2127	14.0718	19.3905	13.1778	13.1997	10	12.2445	18.7505
tr|A0A2I2U232|A0A2I2U232_FELCA	6	ALWEDEGVR;LQEALNLFK;QADYVPSDQDLLR;SKIEDYFPEFAR;VLTSGIFETK;YTTPEDATPEPGEDPR	23.9046	24.0173	23.9351	23.6104	23.7184	23.2973	23.5378	24.2221	23.9676	23.4871	23.2246	23.5057	23.6163	23.2102	23.7552	23.2191	22.9159	22.8389	23.0496	23.8072	22.9468	23.2917	24.1028	22.7832
sp|P11261|ENV_FLVLB	3	C[+57.021464]NPLILQFTQK;KGVTQGIYQC[+57.021464]SGGGWC[+57.021464]GPC[+57.021464]YDK;QTSWDGPK	20.5432	21.519	21.0258	21.5155	20.5722	21.3412	21.6741	20.3684	20.4921	20.2462	20.5842	20.599	19.5636	20.2969	19.0781	20.592	20.8164	19.6502	20.6224	21.5904	19.8562	20.4816	21.9303	20.7466
tr|A0A2I2U310|A0A2I2U310_FELCA	2	LLAGEHLALLR;LYAGPDTTYAC[+57.021464]C[+57.021464]SAK	16.7529	22.5465	16.9108	21.8134	16.7799	16.2284	15.7652	16.0823	21.009	16.5961	18.4631	16.4526	20.6966	15.5441	20.146	16.7141	20.3577	22.7915	22.0315	16.1999	16.6805	18.9001	15.971	21.7065
tr|A0A337RY03|A0A337RY03_FELCA	1	C[+57.021464]DDNVEFVPR	12.6467	18.6795	19.6637	16.6934	11.7394	14.8134	10.4826	13.1414	20.3158	17.3899	16.6795	16.4661	19.4144	15.7035	19.1935	16.484	18.7104	12.5827	20.1202	16.4489	12.6085	13.7101	15.1197	19.1622
tr|A0A337S4V2|A0A337S4V2_FELCA	1	LNIEQLLQSASMELK	17.7186	18.5973	17.2679	17.2247	18.0869	16.2977	15.4761	16.9916	16.6108	16.8848	16.0822	18.008	19.4112	16.4632	16.5043	19.2158	19.4288	17.9231	19.5067	17.0538	16.4484	18.6048	18.6431	20.1016
tr|M3VWX8|M3VWX8_FELCA	5	AAYEVTR;MSDILAEGITIVEDINKR;QIEALAQQIATLC[+57.021464]ATLQEYPAIR;REPVPSLEAIYLLSPTEK;RVTELLK	22.0381	27.5531	25.8139	25.9448	24.5414	22.2612	25.186	24.1307	27.8913	24.4181	22.797	23.1281	26.4697	24.8647	21.5431	24.6387	26.6197	25.3671	26.4415	25.6011	22.5651	22.1941	23.0282	26.2951
tr|M3WLW6|M3WLW6_FELCA	4	C[+57.021464]MLC[+57.021464]AENAK;C[+57.021464]SMC[+57.021464]ASLFK;EATKELC[+57.021464]SEFQNQVR;ELC[+57.021464]SEFQNQVR	17.1891	23.0796	18.8001	23.7245	18.5852	16.0475	17.9479	16.8784	23.0821	22.8866	22.8556	22.8374	21.8481	22.0847	20.5517	23.2549	23.4975	22.7043	23.2945	21.5994	17.1554	17.0244	22.3974	23.9983
tr|A0A337RU81|A0A337RU81_FELCA	4	C[+57.021464]MPTFQFFK;EKLEATINELI;VGEFSGANK;YAFQEALNSAGEK	19.6704	23.7796	20.055	23.6074	19.3189	21.3655	18.9648	20.5163	23.8685	19.7856	20.8379	21.8442	22.9868	20.8088	23.0918	20.9725	21.227	18.4956	23.3387	20.2619	20.303	21.1399	21.7519	23.2599
tr|A0A337RWP8|A0A337RWP8_FELCA	2	SC[+57.021464]VPSC[+57.021464]FETVYDGYSK;TYYTPTR	18.3734	26.2436	15.5163	25.9409	17.8248	16.4647	18.5738	19.0229	26.8408	20.3296	19.5932	16.3839	25.9643	19.0853	24.8467	19.1883	26.3605	19.8037	25.8464	18.8831	19.2968	18.0017	18.9183	26.4202
tr|A0A337SRM7|A0A337SRM7_FELCA	6	ANMEEEGTR;GDNALLPIGDLRPVTR;GNPVPELK;IFFC[+57.021464]SALLEVAGQVLR;KGDNALLPIGDLRPVTR;QLSC[+57.021464]VVTLGHQSR	22.7146	22.8143	22.3634	22.9551	22.6447	21.8999	22.1256	22.477	22.3188	21.9243	21.904	22.5654	21.946	22.5373	21.6692	21.8695	21.0391	21.6272	21.8683	22.2372	21.9884	22.0197	22.124	21.461
tr|M3WAZ7|M3WAZ7_FELCA	1	ANAQFC[+57.021464]WQSYK	14.9115	21.1181	14.1998	21.4855	12.6346	12.117	13.0942	10	18.2624	16.2154	10.9688	13.7408	17.6615	12.2188	15.2162	13.9462	18.1042	10.7576	21.5148	10	13.003	11.7349	13.5691	20.8365
tr|A0A337SBU9|A0A337SBU9_FELCA	2	LQEAWDYVQAQVK;TESGNNPELWPVYR	16.7814	21.4626	20.9624	22.6052	17.4001	18.2923	21.45	17.7562	19.8814	16.9393	15.7157	16.7029	19.6281	17.6469	19.8701	17.0326	18.8786	14.9184	21.4209	17.3566	19.0379	16.57	16.7438	19.7321
tr|A0A5F5Y5C4|A0A5F5Y5C4_FELCA	1	LAQASC[+57.021464]SNYDTPR	10	20.0796	13.304	19.6973	10	10	10	10	19.2155	10	10	10	15.955	11.1203	16.9407	11.4461	15.9325	10	18.2458	10	10	10	10	17.73
sp|Q52R91|GLHA_FELCA	1	LGAPIYQC[+57.021464]MGC[+57.021464]C[+57.021464]FSR	10	18.4943	11.675	10	10	10	11.7028	11.8463	18.5396	10	10	10	19.0706	10	19.0219	10	19.844	13.2403	19.9506	10	10	10	12.3367	20.175
tr|M3WHT7|M3WHT7_FELCA	1	STVLHPEDSTLKPAEP	12.1739	20.677	12.0503	21.303	13.6979	11.2097	10.6906	13.1853	21.5187	13.9395	15.706	12.5497	19.5184	15.5346	18.5439	14.9591	18.0025	17.0339	21.1143	11.428	15.4578	14.6588	16.929	19.6144
tr|A0A5F5XQN8|A0A5F5XQN8_FELCA	3	AYDLFC[+57.021464]GLDQQK;IDLDAGEEDIQETPEETIEIEVPEEK;VAC[+57.021464]TVPSEC[+57.021464]K	19.852	23.4164	17.115	21.4378	18.8986	18.4008	17.6217	19.6375	20.8413	17.1235	18.3254	17.5966	20.6998	17.3584	20.3663	17.8608	20.2332	16.1282	21.7989	17.1865	17.0922	17.5003	17.6103	21.6735
tr|A0A5F5XHI8|A0A5F5XHI8_FELCA	8	ALEALVDK;ALGLSNFSSR;AWRDPNEPVLLEEPVVLALAEK;DPNEPVLLEEPVVLALAEK;EEVFVTSK;HHPEDVEPALR;SPAQVLLR;YALSVGYR	19.4038	23.9795	21.7565	23.3611	20.5391	19.3848	20.9407	20.2534	23.489	20.8053	19.9779	21.6003	23.311	20.6813	23.8222	20.8384	21.3915	20.3707	23.3154	20.301	19.9257	18.7237	20.066	22.3507
tr|M3WRY2|M3WRY2_FELCA	20	AC[+57.021464]PSHQPGISSGPEMPFPPGVPTLDNIK;APYPNYDRDILTLDLSR;AWEDALDGYC[+57.021464]YR;AWEDALDGYC[+57.021464]YREQSVK;DEC[+57.021464]FAHR;DILTLDLSR;DSAFC[+57.021464]C[+57.021464]NLSPGDDQTNC[+57.021464]FNTYYLR;EIDPPFPHQEEMTFPSK;FC[+57.021464]EAEFSVK;LDGFPPGRPSPDNLDQIC[+57.021464]LPTR;LEGEFQR;LVWENAMIR;NLPATDPIQR;NVALVAGDTGDAK;NVALVAGDTGDAKGQGEQGQR;QGETLNLVETGYSR;QMQALIR;SAFIEDLC[+57.021464]GPR;SAFIEDL…	25.6056	23.8943	27.7692	23.8695	27.834	24.7498	27.1961	26.337	25.0851	27.1266	26.6565	26.2694	26.1054	27.6456	26.1293	27.1628	25.5576	27.5951	24.9812	27.4403	26.2351	25.9108	26.7269	25.202
tr|A0A2I2UDN6|A0A2I2UDN6_FELCA	7	EVTTEFTVDAR;LKPGAPVR;SLTATGGNHVTAR;TDTYVTDNGDGTYR;VGVTEGC[+57.021464]DPTR;VSGPGVEPHGVLR;YGGDEIPYSPFR	19.0245	25.7438	21.2232	25.1843	19.7961	19.6559	21.3002	19.3653	24.9475	16.243	15.9788	20.9466	23.3313	21.5524	23.5931	20.8408	24.3435	20.114	25.1939	20.8677	20.7927	20.9854	20.9515	25.1308
tr|A0A337RVE0|A0A337RVE0_FELCA	4	LLSQLPSGNWIAGPAHTGR;LVC[+57.021464]SSPSPAEVR;VAILQDSTTR;WFFNGEALPIAIR	18.4825	21.054	18.3476	19.1726	18.3789	18.3252	17.9507	18.1985	20.7962	19.3599	18.6241	19.2125	20.4444	16.7161	20.2696	18.8821	21.7964	20.0088	23.0978	18.9492	18.6903	18.9351	20.6362	19.4145
tr|A0A2I2UYB0|A0A2I2UYB0_FELCA	1	SLGLTDDHIIFPIPNDEC[+57.021464]MDK	16.8607	22.0162	14.2649	18.5647	17.0054	15.7779	16.9564	17.7847	24.8533	15.4988	17.1019	16.8897	21.0134	17.1268	21.6779	15.9903	22.0725	20.1491	24.7767	17.1225	17.5245	18.7029	16.6991	20.2433
tr|A0A2I2U035|A0A2I2U035_FELCA	2	AADNYEC[+57.021464]NR;WAPDIYC[+57.021464]PR	14.778	21.1885	12.6436	20.3552	16.1714	15.1003	15.9492	13.2673	19.5879	13.7973	14.7593	13.9925	18.4687	14.4602	18.1131	12.6408	18.5251	10	19.4876	12.3908	14.1905	14.7024	16.8426	19.5056
tr|A0A5F5Y5F1|A0A5F5Y5F1_FELCA	3	C[+57.021464]QADGKWYPK;SSSVSSC[+57.021464]DFFNGDTILYTC[+57.021464]HEK;TPTC[+57.021464]DESC[+57.021464]DFPPTIDHGYYVR	21.4954	17.8644	21.0789	18.3411	22.0337	21.0757	26.0266	20.7938	18.7899	21.592	20.612	20.499	19.5241	20.3158	20.7402	20.7208	19.9759	20.8835	21.8025	20.9234	20.6314	20.7233	20.4432	19.6657
tr|M3VXN4|M3VXN4_FELCA	7	FRPGPGYEQR;LDTVGADGYR;LGEPFELR;NVQPSDQGHYK;SELSLER;VLADALQVGAVAPPEPGLSLR;VPSGSLVR	21.154	24.4524	21.3645	26.1425	21.3885	22.0157	19.8735	21.3241	23.5471	20.6921	21.1196	20.7046	22.7032	20.6159	21.3665	21.1341	21.4989	20.4096	23.516	20.0556	21.9408	21.3009	20.631	23.6371
tr|A0A337SEC0|A0A337SEC0_FELCA	4	DAGAWGAEQR;FEAHGDVNTIVC[+57.021464]NSK;LNLEAINYLAADGDFK;SFVLNLGK	21.467	22.888	21.5485	20.4184	21.1056	22.8991	21.1362	21.9786	21.3274	21.0865	21.7377	22.763	20.805	21.967	21.1838	21.8072	21.7312	20.4766	20.6968	20.5499	20.9653	21.3527	20.8521	21.2663
tr|A0A2I2UXF6|A0A2I2UXF6_FELCA	2	EVDEQMLNVQNK;MSATFIGNSTAIQELFK	17.6311	18.6536	18.7956	18.281	16.9225	18.6214	14.9228	13.7063	18.5342	14.9987	14.4681	18.2298	17.1725	17.0291	17.1809	16.304	16.1044	19.1894	16.8682	17.3009	14.8883	15.7464	15.7839	18.5012
tr|A0A2I2UHA0|A0A2I2UHA0_FELCA	1	IDTIAADESFTQGDLGER	11.2509	16.6478	14.9248	17.7146	14.4652	13.0187	14.7327	10	20.0195	10	10	12.3366	17.2621	13.671	17.0868	16.6989	18.1615	14.8557	20.267	13.4204	13.4928	15.3791	15.8368	19.0224
tr|M3X166|M3X166_FELCA	1	AC[+57.021464]ANPAAGSVILLENLR	10	20.3098	10	19.5922	10	10	10	10	18.5221	10	10	10	20.9896	10	20.3899	10	14.6306	10	20.2525	10	10	10	10	19.6811
tr|M3WPE0|M3WPE0_FELCA	2	FNSENEC[+57.021464]QEIC[+57.021464]IQG;FWFSGC[+57.021464]NGSGNR	12.3474	21.6486	12.2948	21.9276	13.9571	12.0033	12.4131	12.843	21.6976	13.2871	10	12.7819	20.7532	12.1591	19.9004	10	21.5089	10	22.8848	10	11.1469	10	10	21.8606
tr|A0A2I2U5V0|A0A2I2U5V0_FELCA	4	GQEVLIPGFSIEELLPERPDEYYR;LNLPSDMHIQGLR;VQNFDER;WSYFGPDGEK	20.5744	23.7708	20.1987	25.306	19.556	20.2813	19.5274	21.6048	23.8575	19.4562	19.6863	22.4311	24.9693	20.0231	22.7767	21.1448	22.3638	22.9362	23.8866	22.1179	20.5227	22.7921	19.9421	24.4883
tr|A0A2I2U5X4|A0A2I2U5X4_FELCA	1	LVQLAGAPEPAEPAAPGVY	15.8332	22.6056	13.6586	22.7796	13.7212	13.9761	12.7977	13.1183	18.1149	12.3325	10	13.8386	20.4021	12.7589	12.8286	13.8303	16.5733	12.7839	22.3028	13.4622	12.433	12.9868	14.711	21.4167
tr|A0A2I2UZ20|A0A2I2UZ20_FELCA	3	AVFVDLEPTVIDEIR;DVNAAIAAIK;EIIDPVLDR	19.3044	21.3354	18.7493	21.6137	19.0205	17.8308	18.9496	17.5448	21.4697	17.4139	18.3463	18.6737	20.6413	17.7183	19.7661	19.5551	19.8775	19.2105	21.197	18.8306	18.648	16.7474	18.509	20.8747
tr|A0A2I2U9I8|A0A2I2U9I8_FELCA	4	C[+57.021464]DSEITGC[+57.021464]TK;IYAPVC[+57.021464]GTDGK;QNPVLIK;TYSNEC[+57.021464]LLC[+57.021464]VENK	19.6506	21.8646	20.8777	22.8035	20.1313	20.295	19.9243	20.1567	23.2	19.6023	19.4284	19.4394	24.228	19.6692	20.0965	19.2742	26.1453	18.6813	22.9814	19.0318	18.4497	18.3703	18.8968	25.5314
tr|A0A2I2V1M2|A0A2I2V1M2_FELCA	6	ALEAFETSR;AMGAAQVVVTDLSATR;HNADFC[+57.021464]YK;LPDNVTFEEGALIEPLSVGIHAC[+57.021464]R;SGGTLVLVGLGSEMTTVPLVHAATR;VAIEPGALR	18.6501	22.3082	19.3938	21.9856	19.9875	19.9971	21.1229	20.147	22.0873	21.1647	21.5575	20.4904	22.4131	21.4106	23.4703	21.3626	19.648	22.0688	21.5202	21.863	21.6548	18.2684	22.3494	21.007
tr|A0A516V172|A0A516V172_FELCA	1	GYSQDSYDGKDYIALNEDLR	15.125	13.5971	17.4787	14.5651	15.6469	12.0201	17.5558	12.4154	13.6659	13.9033	10	13.4724	17.7743	10	12.4201	11.5361	20.1284	12.4378	16.6989	10	14.7267	11.8201	12.8883	14.9483
tr|W5LV43|W5LV43_FELCA	1	SHSGGELESLSR	15.7467	25.4388	16.8237	26.2828	14.6765	17.447	17.7378	16.2498	21.9515	16.2356	15.7843	15.3029	22.383	15.3244	21.2716	15.0662	23.1212	13.9594	24.9239	14.4544	14.7463	12.3663	17.9392	25.3485
sp|P63052|RL40_FELCA	5	EGIPPDQQR;ESTLHLVLR;IQDKEGIPPDQQR;TITLEVEPSDTIENVK;TLSDYNIQK	21.7131	27.3807	22.729	27.7734	22.0503	23.3629	21.8458	22.8312	26.6165	22.0145	21.9965	22.2537	26.8084	22.2118	26.0272	22.1715	26.044	22.0265	27.0979	22.067	21.2439	22.1694	21.9503	26.943
tr|A0A5F5XIJ2|A0A5F5XIJ2_FELCA	1	TIIVSIQTPDGVPIKR	20.3275	18.0525	19.1895	17.9702	20.2001	19.5329	21.9187	18.8374	18.3833	17.9401	18.453	18.8789	18.2284	19.5154	17.7803	20.2381	17.8398	21.278	18.994	20.4143	21.1979	20.21	20.3924	18.8026
tr|A0A5F5XI37|A0A5F5XI37_FELCA	12	ELMRENNIPEENLIDMSK;ENNIPEENLIDMSK;ISNGPFHGYIC[+57.021464]K;LHPDDNDFAK;LHPDDNDFAKFR;LPLPDGRLPLPDGR;LPLPDGRLPLPDGRLPLPEGR;LPLPDGRLPLPDSR;LPLPDGRLPLPEGR;LPLPDSRLPLPDGR;RLHPDDNDFAK;SAVGTIGRDK	28.9513	23.2361	30.5676	26.6977	29.3917	20.9192	22.3572	29.8263	28.3005	29.5028	30.2883	30.3826	26.8234	31.1497	26.801	29.8453	26.9362	30.1926	27.1629	30.0221	30.7382	30.5548	29.955	26.3864
tr|M3WUC1|M3WUC1_FELCA	5	AEVQTSIPSVSLPLR;ATFTATEPR;DSEYPFK;GYSAYDFSDQEDEMAK;YFSDSHSGFPIK	17.0044	21.1425	17.9897	20.4929	16.7732	17.2332	16.8306	16.0556	22.0168	19.8819	17.3798	20.6054	22.7901	21.1089	22.319	21.1463	21.478	17.7293	21.7748	20.1305	17.0312	18.3415	20.1138	22.2684
sp|P79169|SCF_FELCA	2	IVDDLVEC[+57.021464]VEGHSSENVK;LFTPEEFFR	16.0613	19.486	14.8509	19.4934	15.9024	12.9631	16.6555	13.2305	20.6396	14.7691	15.7652	16.2487	20.1906	16.0409	19.9118	16.1072	20.8392	15.5417	21.2756	13.9558	17.7221	18.1352	18.0593	21.165
tr|A0A5F5XLU4|A0A5F5XLU4_FELCA	4	MTGSGIYAPDSPR;TC[+57.021464]GDAVESASTR;VNWIPC[+57.021464]NYPNR;YQYNTDVVFDSQGK	17.9261	21.5045	21.5428	21.6449	18.3002	18.3626	17.751	18.7022	22.5563	16.5436	18.1106	17.8945	21.4861	23.4953	22.392	17.5532	21.5371	17.2269	22.0351	19.0762	17.5251	17.9749	18.0869	21.3812
tr|A0A5F5XTD9|A0A5F5XTD9_FELCA	3	ELSEEDLDAVVR;QATFENMK;TC[+57.021464]FGIQK	17.2509	24.9506	21.2048	25.3649	17.4137	20.5401	17.5755	20.9137	25.4157	19.7797	21.0852	17.7846	25.077	20.9291	26.1488	18.1159	21.5281	19.4474	21.8678	21.2306	18.8617	19.326	19.3172	23.3855
tr|M3X096|M3X096_FELCA	14	AISQSGVALC[+57.021464]PWVIQK;AMIAYWTNFAR;GIPFAAVPRPLENPER;HPGWQGTLK;KLSLFGNYVDIFR;LGAVYTEGGFVEGVNK;LGAVYTEGGFVEGVNKK;LSLFGNYVDIFR;LVSGLTITK;QKQEVTDEDFYK;RAISQSGVALC[+57.021464]PWVIQK;TYTYLFSHPSR;VGC[+57.021464]PLDDTAR;VGPLGFLSTGDANLPGNYGLR	22.9749	23.4395	24.2869	23.6213	22.7629	22.5885	22.4637	23.6314	22.4892	23.7982	24.2079	24.0925	22.6805	24.2997	22.348	23.5192	21.4531	24.3494	22.6778	23.8471	24.4679	23.6279	24.1951	22.2262
tr|M3WI37|M3WI37_FELCA	3	FLQSFAR;KSNQQAISPDSVAGSVGNR;VLPISQITSAEIATIPETR	17.6295	22.5132	18.5999	23.3458	17.1407	17.9272	18.1967	18.2712	25.1544	18.5751	18.3874	18.5555	21.0916	17.8884	23.1141	16.6249	23.2492	18.4922	25.1808	18.0921	18.814	18.8319	18.8133	24.4373
tr|A0A2I2UUB3|A0A2I2UUB3_FELCA	2	EQSGDYEC[+57.021464]SASNDVAAPVVR;VTVNYPPYISEAK	19.4316	21.8193	18.6288	22.6657	16.1448	21.5942	19.4899	21.9294	22.5011	22.3518	22.1028	19.4862	22.397	19.5906	21.1075	23.0504	23.2755	22.9532	22.9339	23.039	18.1352	17.9024	22.647	23.0077
tr|M3X7A8|M3X7A8_FELCA	1	DMGIQDDELSLR	15.2083	22.2382	14.5245	22.5825	11.1664	14.3113	13.8909	10	20.469	13.2986	15.3177	15.2765	18.6807	15.0001	18.2224	15.6721	18.5193	12.597	22.0769	13.7712	13.6465	17.1526	12.9408	22.9052
tr|M3W7M8|M3W7M8_FELCA	4	AIYLNPLLK;FSDLTEEEFR;SGIPFWAIK;TLLC[+57.021464]SFEVLDELGK	19.3976	21.8205	18.5621	20.5352	20.469	19.6091	19.1541	18.8169	19.9991	18.7749	17.1843	19.7265	19.9986	18.5143	19.6962	19.7106	20.2177	19.9173	22.4494	18.1184	19.0139	18.074	20.1927	21.7434
tr|A0A2I2UHD5|A0A2I2UHD5_FELCA	6	C[+57.021464]VVVGNGGVLK;IASLYGGDKFDLPYGIR;IDSYDVIIR;MNNGPVLGHEEEVGR;TSAEYFR;WLWELLTGGK	18.0956	22.789	18.9442	22.8324	18.5165	18.3693	18.7979	18.2889	21.8338	19.2893	19.2149	18.179	21.0425	18.6199	20.8265	18.6014	20.9897	19.1188	22.7625	19.2965	19.6745	19.5336	20.4599	22.2582
tr|A0A337SHY2|A0A337SHY2_FELCA	3	GDASTGWNSVSR;IAEC[+57.021464]TFTK;IIIEELPK	20.5713	21.031	20.7783	21.9133	21.7247	20.6544	20.3695	20.6021	22.8551	21.1652	21.0958	20.3731	20.1564	20.3088	20.0405	20.6501	20.5318	21.2703	23.3623	20.5248	20.9147	17.052	18.6641	21.0154
tr|A0A5F5XWZ9|A0A5F5XWZ9_FELCA	7	APYEWGK;FFNVLTTNTDGK;NSHHFESDVEENK;TEFISTMEGYK;YLESAGAR;YPVYGVQWHPEK;YYIAASYVK	20.0974	25.0581	21.1714	24.2232	19.947	19.3976	20.2481	20.0405	24.1425	20.0292	20.3252	20.1304	22.7812	20.0152	23.2004	21.0627	22.7836	20.3655	24.5215	19.7141	20.2313	20.6512	19.8132	23.2553
tr|M3VUH9|M3VUH9_FELCA	2	HLDSVLQQLQTEVYR;SQAGTTRPQDVNR	18.8683	19.459	20.0188	20.9021	19.3563	20.6944	20.8657	20.5936	16.2071	19.0755	19.171	20.9299	20.7304	20.8788	15.8488	21.1232	18.2883	20.261	17.1434	20.728	20.3456	20.9125	20.8504	21.8703
sp|Q7YRU4|MDHC_FELCA	9	DLDVAILVGSMPR;DVIATDKEDVAFK;ENFSC[+57.021464]LTR;EVGVYDALK;EVGVYDALKDDSWLK;GEFITTVQQR;LGVTSDDVK;VIVVGNPANTNC[+57.021464]LTAC[+57.021464]K;VVEGLTINDFSR	22.1399	25.2155	21.4167	24.4049	17.9351	20.1891	21.7059	20.9648	24.7829	21.7395	20.2347	19.8601	24.257	21.9682	24.7839	22.0948	22.0871	21.396	24.1008	20.9158	22.7305	21.0427	21.0361	23.4212
tr|A0A2I2UMR7|A0A2I2UMR7_FELCA	2	ADLTGISPSPNLYLSK;GLEELER	18.0474	24.2911	18.5844	25.1581	20.0407	26.1027	21.4794	24.7079	25.133	22.5763	25.077	24.8328	23.3285	18.6666	24.5737	20.4271	23.6631	21.2808	23.857	19.7769	20.206	21.0804	21.7195	24.4644
sp|P11979|KPYM_FELCA	7	AATESFASDPIR;GDLGIEIPAEK;GDYPLEAVR;GIFPVVC[+57.021464]K;LDIDSPPITAR;NTGIIC[+57.021464]TIGPASR;VYVDDGLISLLVK	20.7282	23.3007	20.9136	23.1713	20.8597	20.7025	22.1188	21.3178	21.9029	19.6712	20.2663	19.856	22.3462	21.3476	21.7551	20.6455	23.299	20.3517	24.5875	20.5901	21.4143	20.147	20.5	23.1691
tr|A0A337S7Y7|A0A337S7Y7_FELCA	8	FGIVGGNSR;GHFVMQR;MATASAPGRPGPNSLR;NPC[+57.021464]PMESRPC[+57.021464]R;TISFHYLSLPSNLK;TPITLFR;TSPFQC[+57.021464]ER;VTIFVSPYDF	23.3112	27.3147	22.1448	27.4292	22.4408	24.422	20.9394	19.4398	27.4846	22.0505	24.1104	22.2642	26.7876	20.7676	25.9035	19.8719	25.902	20.9774	28.1645	18.8366	21.7212	19.552	19.1598	27.1068
tr|M3W9H4|M3W9H4_FELCA	5	FTLQETYDLK;IVNLLPDDAVNSATR;LPSVEFNANHPFLFFIR;NLFLSNVFHK;TANAIYGEQTYPFHTK	20.3889	19.9865	20.0519	22.9725	18.8575	21.9062	19.7121	21.056	20.8081	18.1469	19.735	20.7278	19.2868	19.4725	21.9117	19.8587	19.4663	18.0754	21.2509	20.7316	20.7082	21.2495	21.7759	21.4579
tr|A0A337S736|A0A337S736_FELCA	1	DALSDLALHFLNK	12.8515	16.0717	11.118	13.9705	12.6974	14.9978	15.8511	12.7428	13.428	13.0268	13.5253	15.4129	15.582	11.9836	14.9496	12.4064	13.7688	14.7309	15.6326	14.7075	13.4573	14.3758	11.8927	17.2805
tr|A0A5F5XDU4|A0A5F5XDU4_FELCA	6	AFHGNPAAVC[+57.021464]LLENK;EMNLSETAFIR;LPIFTVDAFTAK;SFLENLK;TAIGDTLVQDIR;VNTQNLLQVENTGK	19.5955	23.7167	21.1733	23.1795	20.1071	21.0314	20.768	20.9419	23.4357	19.6831	19.5616	20.0533	22.5011	20.8756	23.8908	20.1354	21.4755	19.1003	22.5068	20.1307	20.1891	20.5276	19.9947	22.4106
tr|A0A337SD81|A0A337SD81_FELCA	3	LADFFTNC[+57.021464]QPESR;NGLAGASSHITTK;QTIVPVC[+57.021464]SYEER	16.912	22.1085	15.9271	21.7248	17.259	17.2983	17.4588	15.2239	21.3617	14.2286	15.9968	15.9461	20.1036	18.7808	19.2107	18.6209	19.907	18.1941	21.5533	19.5126	19.909	20.4261	19.8239	21.3305
tr|A0A2I2UQ14|A0A2I2UQ14_FELCA	5	APGAC[+57.021464]C[+57.021464]PAC[+57.021464]PR;DGQVTC[+57.021464]FVEAC[+57.021464]QPAGC[+57.021464]PAPVR;DGVQVTESGK;TPLPEDPR;VTPVFASIPSDR	20.0245	22.8224	23.4795	23.6831	23.2393	20.8935	23.6142	19.602	22.5515	23.2998	20.6496	20.3754	20.7227	22.95	20.9432	23.1983	21.0279	21.5392	22.3197	22.8613	20.9295	20.4053	21.1495	21.4446
tr|A0A291NGY8|A0A291NGY8_FELCA	1	GVQC[+57.021464]DVQQVESGGDLVKPGGSLR	22.5136	22.3311	22.6078	22.5942	22.0775	21.3496	21.8543	22.7309	22.435	22.893	22.656	22.8229	22.7508	22.9018	22.6512	22.1594	22.47	21.5402	23.1308	23.1469	21.5964	22.4115	23.2324	21.4071
tr|A0A337S2N1|A0A337S2N1_FELCA	3	LSLLLLEK;SPGANLFHVLTK;VC[+57.021464]ATLLGLEEHLNALDR	21.4513	20.4558	20.8906	19.4713	21.1599	21.0714	20.9731	21.4437	19.7548	21.7586	21.8781	20.9997	20.1109	21.8447	20.6136	20.9876	19.6996	22.448	19.1842	21.6569	19.091	22.6227	22.5215	19.1269
tr|A0A5F5XTB2|A0A5F5XTB2_FELCA	5	AQYVLISPEASSR;FGSSVITVR;LSGALHVYSLGLD;NKNQVVVAAGR;SKNKNQVVVAAGR	25.2835	22.2575	25.1339	22.2123	24.701	24.8031	24.779	24.8131	22.3995	24.776	24.9952	25.3972	21.5896	25.3058	22.0166	25.1131	22.3825	25.4962	21.2644	25.3797	25.6139	25.3857	25.5448	21.1298
tr|A0A3B0J2D0|A0A3B0J2D0_FELCA	6	AMLFTYDQYQEK;GDTGETGVTGIEGPR;IFYNQQNHYDVTTGK;SAFSVGLESR;VTVPNVPIR;VTVPNVPIRFTK	25.0279	19.4054	25.2511	21.3121	24.6333	24.1764	24.4178	24.6201	20.7949	24.665	24.9784	25.6139	19.8542	25.5122	22.3383	23.5665	22.1205	23.449	20.0177	24.1468	23.6159	23.301	24.3079	19.2998
tr|M3WIA6|M3WIA6_FELCA	3	EYDPGQPPR;EYQDIDQLIFDR;YTDGGFGLGHFSSTLTR	22.3135	21.4572	22.0974	21.6326	22.2046	22.0843	22.4528	21.6574	21.7824	21.3918	20.5914	21.0309	21.1862	21.335	21.3574	21.8385	21.3102	20.7639	21.8094	22.793	21.2916	21.782	22.7806	20.6645
tr|A0A2I2U7D8|A0A2I2U7D8_FELCA	8	APLVC[+57.021464]LPVFVSR;DPGFDLR;EPFTFPVK;IAEVGGVPYLLPLANK;LNFVTC[+57.021464]MR;SPVNGSYFAHVNPADGGC[+57.021464]LLK;THIMPTEFSSC[+57.021464]PLNSDEEVNK;YHDFGC[+57.021464]ALLANLFASEGQPGK	21.2499	23.8412	20.9853	24.2513	21.5493	21.1869	20.9583	20.3513	23.526	22.694	22.1185	22.6332	23.8168	21.9649	23.9875	22.938	21.3851	21.9549	23.3016	23.3669	22.3422	22.5982	23.6585	23.2395
tr|M3WMZ2|M3WMZ2_FELCA	2	ALADYIR;SDPVQELHDLAEITTLDR	19.3553	22.2101	20.2179	21.5188	19.1686	19.4264	17.9806	19.1266	21.7774	19.447	20.7551	19.2923	22.3545	20.0215	21.3153	19.4267	20.7622	18.5927	20.8589	18.8852	19.4353	19.4294	19.4615	21.6482
tr|A0A337ST09|A0A337ST09_FELCA	1	AVLQC[+57.021464]YSC[+57.021464]QALHR	15.9295	19.7093	16.0278	17.9165	17.8602	20.0883	19.3207	19.7282	20.9699	20.8994	21.2547	19.6466	19.1918	19.4488	18.9401	20.9822	19.6129	19.916	20.3783	20.9568	19.1618	20.0499	19.374	18.8112
tr|M3WET8|M3WET8_FELCA	8	DLAFSTWDHK;GEHTSGIYSIRPSNSQAFNVYC[+57.021464]DVK;IELEDWK;IELEDWKDNK;LDGEFWLGLEK;MLIHPTDSESSE;QSNYVLR;SGSSWTVIQHR	20.4361	25.6831	20.8553	25.6408	20.1177	20.7145	20.6028	19.7724	27.5602	19.1682	19.1911	19.5831	26.8519	19.0169	26.7314	21.542	27.7534	19.52	28.2572	19.0214	19.3482	20.696	20.2139	28.1121
tr|A0A291NGZ4|A0A291NGZ4_FELCA	7	DSTYSLSSTLTMSSTEYQSHEK;FSC[+57.021464]EVTHK;GIQESTTEQNSK;LLIYSASTR;SFNRSEC[+57.021464]QRE;SLASTLVK;WKVDGVVQNK	26.4544	28.6718	27.5496	29.6465	26.4183	25.8879	26.1417	27.6344	30.5906	28.04	27.7503	28.3234	29.3947	28.265	30.0618	26.3551	30.5542	27.0236	29.2998	28.5909	27.08	26.7543	28.641	29.3836
tr|A0A5F5XKA4|A0A5F5XKA4_FELCA	3	AFSQC[+57.021464]C[+57.021464]ELANQLR;AFSQC[+57.021464]C[+57.021464]ELANQLREESSYIHVMIGR;EESSYIHVMIGR	23.0118	19.8447	23.8631	17.4688	22.904	23.2424	23.9272	23.2548	18.7249	22.9444	22.3038	22.5432	18.3723	22.4622	21.5015	23.0278	18.623	21.2875	20.688	22.1392	22.9622	22.2364	22.6575	20.435
tr|A0A291NHC4|A0A291NHC4_FELCA	2	TIIYYDTDRPSGVPDR;VTISC[+57.021464]TGVGNYVDWYQQIPGMAPK	21.2851	21.3399	20.3349	22.1396	20.9896	21.035	22.3065	20.8164	23.6693	22.0671	21.915	21.6482	22.2045	22.0059	21.2354	21.3149	21.4844	19.6789	24.8046	20.4916	17.9643	21.5063	21.0027	22.017
tr|A0A2I2UX36|A0A2I2UX36_FELCA	3	GGVAC[+57.021464]DC[+57.021464]RPGFDLAQNQK;TC[+57.021464]IEKDEAAIER;YALHSDGR	16.0024	21.9798	22.003	21.8301	23.1615	16.7346	23.5887	16.6473	22.4644	22.6838	15.7315	16.4071	21.6337	22.743	21.2483	23.281	21.6544	21.5079	21.637	19.1817	16.806	15.4276	16.0567	22.5024
tr|A0A5F5Y5G3|A0A5F5Y5G3_FELCA	3	AQILEGLGLGPQAGSEQGLHNSFR;AVVEVDESGTK;VVGVPYQGDATALFVLPSQGR	18.9396	19.2165	18.1846	19.3373	20.727	19.0776	20.1271	18.6213	17.4032	18.7346	17.3599	19.5808	17.9897	19.3366	22.3125	18.6303	19.398	18.5843	21.6868	18.2337	19.2803	20.5126	18.9783	19.6676
tr|A0A337S6P4|A0A337S6P4_FELCA	5	LVDIYDSMPLK;QPAAVHALIDETQNC[+57.021464]DDIAMNFIIAK;TSGVFVKPVNMGNLEK;YLDLFQR;YSNIMISQFGFPYANHK	22.257	19.8508	22.6499	24.0546	21.9255	21.765	22.3607	21.5832	19.4266	21.0123	21.1716	21.8971	18.371	22.0243	18.8335	22.4867	20.545	21.6243	19.6905	22.1981	22.1251	21.8784	22.7499	19.4306
tr|A0A2I2UAK7|A0A2I2UAK7_FELCA	8	EIADYLAAGK;EIADYLAAGKDER;ELDSGLAESVSTLIWAAPR;IVADQLC[+57.021464]AK;KEIADYLAAGKDER;LQSEVAELK;TNQIGTVNDR;YLIEIAK	22.4096	26.3073	22.5254	26.1238	19.3712	21.3053	21.553	22.8399	25.671	20.3441	24.5774	24.1658	23.6718	20.2838	23.819	26.3544	24.1812	23.9224	25.0765	21.7405	21.8937	24.0109	24.0155	24.7803
tr|M3WYR7|M3WYR7_FELCA	1	EGPYDVVVLPGGNLGAQNLSESAAVK	16.4112	20.211	17.7625	17.696	15.7244	17.64	14.6389	16.3371	19.5748	13.0719	15.8262	15.6123	20.6964	16.1368	20.1165	15.016	17.2501	14.7947	20.1667	15.5967	16.6786	14.1122	16.3277	19.2675
tr|M3W148|M3W148_FELCA	3	AFSGSSQSPESIELR;DVDIDSYPDEELPC[+57.021464]SAR;NSDKDIFGDAC[+57.021464]DNC[+57.021464]R	19.3114	18.6048	19.906	19.6276	19.1023	19.2374	19.4618	19.6256	18.4039	18.0136	18.0508	17.9374	18.7192	18.3399	17.2901	19.3207	18.1463	18.0691	19.3596	18.6423	18.5086	19.6319	18.1788	19.3605
tr|M3WR70|M3WR70_FELCA	5	AEAGRPYEYYK;FQEFSPNYMGLEFK;IGDKLDIIC[+57.021464]PR;LDIIC[+57.021464]PR;NLEPVSWSSLNPK	19.9957	24.5932	23.3978	24.8678	24.3982	21.9343	23.0071	19.3897	25.004	22.1694	20.9068	21.8722	23.6219	23.9947	23.4757	24.1467	24.0421	20.0855	24.6595	21.2607	20.9304	22.584	22.2765	24.7371
tr|A0A5F5XVZ8|A0A5F5XVZ8_FELCA	1	C[+57.021464]NLLAEKQYGFC[+57.021464]K	11.4331	22.0882	16.6187	21.9708	11.5787	11.3222	10	10	21.003	16.1767	15.8735	15.8387	19.6498	19.4878	20.026	10	17.6656	23.8424	21.3713	21.2115	20.5245	22.9907	14.6587	20.3006
tr|A0A2I2UH51|A0A2I2UH51_FELCA	5	ETMLSDGLNTLSYK;GMSVSRPNAVVGK;HISVAMDK;QQLDYGIYVINQAGETMFNR;VAIIIPFR	21.2289	23.3978	19.1579	23.1993	20.3042	19.053	21.7416	20.0376	21.8806	21.3126	20.1513	19.9491	22.7463	20.1364	22.9512	20.4404	21.2278	19.897	23.2737	21.165	22.2256	22.6825	20.1263	23.2658
tr|A0A291NHA5|A0A291NHA5_FELCA	3	GNYVNWYQQLSGTAPK;LLIYDNTNRPSGVPDR;VTISC[+57.021464]TGSSSNIGR	23.3306	24.2734	24.6727	25.2028	23.1325	22.8406	22.5496	24.2175	26.5396	24.6637	24.3555	23.4973	24.7018	23.1739	24.9215	23.6841	25.3533	22.3066	25.7744	24.7153	22.5868	24.0733	24.8327	24.2003
tr|M3X5Z4|M3X5Z4_FELCA	1	LGLQNDLFSLAR	12.7276	15.9945	13.2277	18.5514	11.4412	16.0361	10.4855	12.748	13.9057	12.0418	12.6207	13.1523	18.3038	19.097	17.1161	15.7978	14.9489	14.215	16.5047	15.5214	12.7018	12.6644	10	18.3043
sp|Q5MGS7|B2MG_FELCA	2	KMEAEQTDLSFNR;MEAEQTDLSFNR	22.2539	26.1568	23.7698	25.8121	21.8986	21.765	23.0133	22.2691	25.2542	21.1284	21.4653	21.3533	25.0669	20.8247	25.2659	21.2549	26.7842	19.9691	27.5877	19.631	20.9771	19.9572	20.3826	28.59
tr|A0A5F5XSY0|A0A5F5XSY0_FELCA	3	IGEIATGSPVSTELGQVLIEISSTHK;LLEEDAK;WQETC[+57.021464]GDATK	23.158	21.7254	22.0159	20.4868	23.9502	20.6844	22.8173	20.6831	22.7622	21.5309	23.8283	22.0503	18.3527	22.9337	20.6986	23.4659	19.4363	22.8084	19.5069	22.3112	20.1525	23.6169	24.1227	19.4491
tr|M3WX61|M3WX61_FELCA	2	WFEIQHVR;YKDTPLYK	18.6636	24.4155	18.2588	22.6145	19.2028	19.7188	19.4075	19.6607	25.6782	17.259	16.4175	18.8031	24.0519	18.8549	23.8091	19.4466	23.9851	18.2637	24.3206	18.8024	17.1781	16.5816	18.764	24.763
tr|A0A2I2U6R0|A0A2I2U6R0_FELCA	2	QATVGDINTERPGLLDLK;WDAWNQLK	18.095	22.9049	17.25	22.8713	17.1062	17.5586	16.2045	17.3227	22.5914	15.2909	16.8755	17.7914	22.3186	17.1202	21.0298	16.6877	20.8198	15.276	22.3312	16.8637	17.2597	16.8153	16.9047	22.3247
tr|A0A337S5K9|A0A337S5K9_FELCA	1	YC[+57.021464]GGQDLC[+57.021464]C[+57.021464]R	11.5597	22.7413	12.7357	23.104	12.7112	13.2922	12.1952	11.6147	20.945	10	10	12.0449	19.3685	11.1641	14.989	13.6516	20.4823	10	21.8685	10	10	12.173	10	21.7884
tr|A0A291NHG6|A0A291NHG6_FELCA	2	GFYPPDIAVEWEITGQPEPENNYR;TTPPQLDSDGTYFVYSR	27.0529	23.2358	25.4109	16.211	25.9031	25.2513	24.3608	25.977	24.6891	25.493	26.2952	25.9646	25.2394	25.3198	26.0873	23.4156	23.4767	27.3754	23.0879	25.3172	22.906	28.3843	26.0292	20.6357
tr|A0A291NGZ9|A0A291NGZ9_FELCA	3	ASGVPDRFSGSGSGTDFTLR;TYLNWYLQKPGQSPR;VEADDVGVYYC[+57.021464]YQGTHAPYNFGQGTK	23.2401	24.7529	21.3279	21.2566	22.9603	22.8375	20.3185	24.056	26.0526	24.1426	23.7508	24.5307	23.6532	24.335	24.5857	22.5814	26.3097	23.7073	26.0543	24.3122	23.7341	22.6992	23.4576	25.9089
tr|A0A5F5Y5L0|A0A5F5Y5L0_FELCA	1	HC[+57.021464]NSGLLIR	16.6425	22.86	16.3938	22.7036	13.3248	15.1249	10	13.9341	24.5577	10	10	10	19.9747	16.7168	20.9349	16.3898	20.7922	10	23.6862	14.4087	19.0323	19.2899	18.4234	22.2027
tr|A0A337S1N7|A0A337S1N7_FELCA	4	SEWATEK;TFGQIDQNVYGIR;TSFTVQDLKPFTEYVFR;VTSDHINFDPVDK	23.4631	23.8325	22.331	23.6501	22.8252	21.1492	23.3442	24.9384	24.6224	22.2187	24.0641	25.4197	24.0435	24.7045	21.5368	24.9189	23.2335	19.4965	22.8073	25.1389	22.1762	22.2694	24.156	23.365
tr|M3X277|M3X277_FELCA	4	DRDDFPIVLVGNK;IC[+57.021464]TVDGVPAR;LFTQILR;LNVDEAFEQLVR	17.3827	22.0472	16.4295	21.0002	17.1523	16.9782	18.0729	18.0207	21.1077	20.5172	21.2975	18.1355	23.2025	19.7031	22.7347	19.9728	19.58	24.9966	21.0927	20.8018	17.7165	18.3347	21.6212	21.2243
tr|A0A5F5XD66|A0A5F5XD66_FELCA	1	VLVNEQGHYDATTGK	13.4784	19.2076	14.5694	19.3747	17.6173	14.255	12.3907	12.4969	19.0833	16.1862	13.0411	15.7876	17.4397	13.0853	18.0943	12.2869	17.5859	10	18.9453	12.5387	13.0544	16.6599	12.6088	18.4797
tr|A0A2I2U1I4|A0A2I2U1I4_FELCA	4	LEHC[+57.021464]IEFVVR;LSSQHLYC[+57.021464]INADGSQLPLFR;VVSLEEPELR;WMQLWQEQGEAK	17.494	22.8281	17.0028	23.3943	16.7284	15.2022	16.2126	15.4933	22.296	13.7429	14.5474	16.533	20.1964	15.1102	20.6535	15.5854	19.1311	15.239	22.5735	13.8737	16.319	16.5798	16.2069	22.1468
tr|M3WM81|M3WM81_FELCA	1	LVVQISAIDKDITPR	15.9643	14.7745	16.9339	10	15.2675	15.7648	16.8962	15.6582	10	14.4387	13.8559	18.1286	19.6889	17.814	19.0953	16.7451	19.6089	16.8528	17.2592	17.5079	17.7093	18.4995	17.3948	17.8671
tr|A0A5F5XJV1|A0A5F5XJV1_FELCA	1	AC[+57.021464]PGEFHVYQLEGTPK	16.4172	21.5126	17.919	19.6807	17.0497	17.603	16.974	18.1533	19.8622	18.3858	19.5584	18.9153	18.1883	18.2807	19.0995	18.757	18.6877	18.2946	19.851	18.0859	18.209	17.6897	17.6683	18.6827
tr|A0A337RXE8|A0A337RXE8_FELCA	8	ATAGDTHLGGEDFDNR;DAGVIAGLNVLR;FEELC[+57.021464]SDLFR;IINEPTAAAIAYGLDR;LLQDFFNGR;NQVALNPQNTVFDAK;SINPDEAVAYGAAVQAAILMGDK;STLEPVEK	22.9493	24.1574	22.9807	23.8884	22.6007	23.0753	23.4412	22.9514	23.2957	22.7919	23.6057	22.6016	23.568	22.5643	23.2955	22.7383	22.4093	21.4361	23.6824	22.5763	22.8089	22.5312	23.2116	23.5831
tr|A0A2I2U709|A0A2I2U709_FELCA	4	FEEGGYVVC[+57.021464]NTK;IQGGLQDGLK;ITLTGNVLYYNGTR;QNGC[+57.021464]WGPEER	18.6521	23.0132	17.0497	22.2423	16.2244	18.349	18.2384	17.0831	23.2072	19.2271	17.5223	17.8113	22.669	16.9382	22.2545	17.8563	21.2855	17.2425	23.873	18.4822	17.8325	16.8693	15.8623	24.0219
tr|A0A5F5XGS1|A0A5F5XGS1_FELCA	4	GSLGVGGTSGSLLHVTR;LPDVDADGAPDLLVLTQEEK;QDAPGVVSVAK;WIFSAAR	18.4722	21.8023	16.385	20.2847	18.4782	17.7282	17.9464	17.6828	20.2503	17.6088	17.0682	18.6513	20.8298	16.2371	20.1599	17.8453	17.3303	17.056	20.576	16.9923	16.3917	17.0629	18.4175	20.9541
tr|M3W8V8|M3W8V8_FELCA	1	GC[+57.021464]FQVYEQGK	15.1167	19.2288	17.1401	18.7954	16.3159	15.4123	16.0108	15.7771	20.2863	12.9241	12.1238	14.8168	20.1467	15.2477	19.5566	13.2497	20.2634	15.6127	20.0063	13.4261	13.1109	15.607	14.5503	20.1806
tr|M3VUG7|M3VUG7_FELCA	6	AQYEEIAQR;DYQELMNVK;LDLDSIIAEVK;LLRDYQELMNVK;YEDEINK;YEDEINKR	21.3469	25.7232	20.2514	26.5354	21.9017	20.7222	20.3828	21.1211	24.3987	21.6185	21.4012	22.0487	23.9821	22.1976	25.187	23.255	24.0879	21.7084	24.5876	22.4715	23.2186	21.3553	22.7567	25.9025
tr|M3WNK3|M3WNK3_FELCA	2	C[+57.021464]EQFVEQHMPQLQTLVSR;QAC[+57.021464]LSSWPDR	13.8709	23.3863	15.2307	18.798	12.8835	13.7615	13.1385	12.4263	19.1204	13.1662	13.4699	14.1182	19.1473	13.4592	20.8444	13.7274	18.8218	13.1992	20.2331	13.0768	13.8846	14.5648	10.4219	21.2752
tr|A0A5F5Y6V8|A0A5F5Y6V8_FELCA	1	TQDPPAVHLSSGSGQEPITIMTFDFTK	21.8127	14.5331	20.8412	16.7991	21.0993	21.6365	21.6534	19.7202	15.135	18.926	20.5289	19.9189	15.9161	20.572	16.3932	22.4391	17.5733	22.7581	16.7138	22.3974	22.3702	22.3017	22.192	18.1945
tr|A0A5F5XF56|A0A5F5XF56_FELCA	3	ALEEANTELEVK;ILTATVDNANILLQIDNAR;QFTSSSSIK	17.471	20.4501	17.0874	22.5873	18.4646	16.117	16.7826	17.4771	19.5526	20.6437	17.6049	18.2993	18.6835	19.5359	19.8144	21.981	20.1544	20.6985	19.6911	21.7495	22.0276	20.7787	20.4615	20.6269
tr|M3X8P7|M3X8P7_FELCA	7	C[+57.021464]PTPPVQENFDVHK;C[+57.021464]PTPPVQENFDVHKYLGR;DILTSNEIDIEK;MTITDQVNC[+57.021464]PEPL;NPYLPPETVTYLK;NPYLPPETVTYLKDILTSNEIDIEK;WYEIEKIPVSFEK	27.9896	23.129	27.166	24.554	27.5955	27.4661	27.0422	26.7776	24.5701	26.6207	26.8918	27.6197	22.874	27.3151	23.0383	25.7108	23.5956	26.9209	23.328	28.4901	27.6962	25.5535	28.5548	25.5963
tr|A0A2I2UTR9|A0A2I2UTR9_FELCA	7	DVVASLVSTR;EHNLQVLGLVK;KSDVTETLVPGTQLSQLIEGLDR;LTVAGLPR;NGDVVIPSDYFK;QLLPDGSLFISNVVHSK;YSDEVELK	20.0395	23.4194	20.609	23.1653	20.7403	20.7598	20.8766	19.6748	22.9527	19.5682	19.0643	19.3949	21.5034	21.0381	20.5387	21.3718	21.4479	20.4898	23.5174	20.9759	20.8339	20.7143	20.032	22.7815
tr|M3VWD8|M3VWD8_FELCA	5	AVLAESYER;DEIQAVER;GPFLLGIK;IIPPGSGIIHQVNLEYLAR;VILQDFTGVPAVVDFAAMR	22.2304	21.7956	21.575	20.8264	26.5245	21.121	21.6972	20.7189	21.1955	26.1991	22.5844	21.5164	21.6347	26.1977	22.1241	23.4238	20.5721	26.2577	20.351	23.3878	22.5857	21.3984	21.8042	22.659
tr|M3VUU2|M3VUU2_FELCA	1	SLSEDYGVLKEDEGIAYR	20.399	18.5882	20.53	18.4604	19.6164	21.6365	18.6665	21.2449	18.8284	18.9155	21.1507	21.4951	18.2039	20.543	21.2283	20.1052	18.4634	19.5951	19.3625	20.2216	20.5418	21.1449	21.5564	18.0493
tr|A0A337SQ52|A0A337SQ52_FELCA	4	ALSVC[+57.021464]SWVR;ALVPGEVASLATGR;DSLVPGSVHFVIGDPAFR;VASGHLGTLLSYATEENDNK	18.7361	22.658	17.4255	20.7686	19.116	18.8193	17.8355	19.0289	22.5545	19.1117	18.856	19.1077	22.3621	19.5104	21.4018	18.8961	22.0969	20.1511	23.8702	19.8028	19.829	19.6679	19.6068	22.3896
tr|M3X5T9|M3X5T9_FELCA	3	AC[+57.021464]GDSTLTQITAGLDPVGR;ADQELLMYSHDNIIC[+57.021464]GITSVAFSR;TFVSGAC[+57.021464]DASIK	15.7713	21.7785	17.0617	21.1045	19.8257	21.1767	20.1953	20.6051	20.3702	20.4624	17.8623	18.9248	19.7241	18.0965	20.945	18.279	20.6043	17.1627	20.6096	19.0145	16.9143	19.9041	19.6531	20.2672
tr|A0A2I2UV62|A0A2I2UV62_FELCA	3	ALSTDATC[+57.021464]AK;QDISYNVVC[+57.021464]K;VYPANEVTLLDSR	18.5863	21.2522	19.0509	21.731	17.2921	19.4752	18.2126	18.2089	22.0644	18.7214	17.4705	18.6464	21.3239	18.5466	21.3311	16.993	21.4966	18.9603	22.3693	19.1594	18.0631	19.3426	19.2062	21.8914
tr|A0A2I2U3V1|A0A2I2U3V1_FELCA	3	DTPGFIVNR;NPLFQPSPSLNK;TTESLIDFSK	22.1157	22.3898	22.4752	21.0564	20.6073	20.7404	19.903	20.425	20.8321	20.3338	20.9536	21.2759	22.3056	20.5533	21.7647	20.706	20.4819	20.0743	20.6818	21.7461	20.7171	20.6107	21.1009	19.459
tr|M3WJK3|M3WJK3_FELCA	6	ARDPAMDSPP;AVC[+57.021464]MKPEIAHGK;C[+57.021464]EWVIPEGC[+57.021464]GHVLAGR;LSLEIELLEIQR;LVGPQSITC[+57.021464]SESR;VMQC[+57.021464]LPNPEDVK	24.0288	23.6602	24.1596	23.791	24.1179	24.1696	24.2079	23.8217	19.7378	24.4696	24.0672	23.6431	18.9959	23.6131	23.7501	23.9159	18.4764	23.9844	23.823	23.6775	24.1498	24.2314	24.0668	22.027
tr|M3XFZ3|M3XFZ3_FELCA	1	SLYHDIAGDTSGDYQK	11.3226	22.4854	14.8624	21.7143	12.6126	10	12.3379	10	21.8244	10	10	12.083	18.1258	10	19.3708	13.3654	16.8564	10	19.9695	10	10	12.3969	12.2586	19.8186
tr|A0A337S3N8|A0A337S3N8_FELCA	3	GC[+57.021464]C[+57.021464]QEEAQFETK;LLDDNGNIAEELSILK;WNTDSVEEFLSEK	19.4333	20.6988	16.7768	18.744	17.805	22.1487	19.6202	22.4099	17.4733	19.5228	17.3189	20.7964	20.1429	22.6142	20.3949	23.1744	19.0262	18.0514	20.5618	20.2765	22.2638	21.9447	22.1794	21.0054
tr|A0A5F5XE19|A0A5F5XE19_FELCA	10	ATFNPPQDR;DAYELLK;DDLDEEEDTHL;DKWDELQEVGVSNMK;EIAIQTNLLPR;LAPIPETQAVAIK;LVTLLC[+57.021464]R;TSPC[+57.021464]ETNFSDDK;TSPC[+57.021464]ETNFSDDKLVTLLC[+57.021464]R;VVNLNGELGDSWIVPLDNLTK	21.8701	26.5453	20.5692	27.1238	21.688	20.8294	22.2997	21.5224	25.9934	21.5622	20.6859	22.4647	23.9984	22.1864	24.5571	22.238	24.4881	21.552	25.2712	20.9777	21.9181	20.316	21.6788	25.0171
tr|M3WIA9|M3WIA9_FELCA	2	AC[+57.021464]GLNFADLMAR;VLLVPGPEK	21.6	21.7609	21.6313	21.8115	21.0522	21.7849	21.427	21.5514	21.6568	21.4848	21.548	21.4003	21.8228	20.9942	20.3573	21.4133	17.6293	20.054	20.9776	20.2053	20.7457	20.722	20.6477	20.5057
tr|M3X3M9|M3X3M9_FELCA	1	IQDYLQQLTGAR	18.4034	19.3711	18.2816	20.001	18.3083	17.7217	18.7328	17.3442	18.6787	17.7827	18.2707	20.2391	18.4719	20.6408	17.628	19.1511	19.507	22.6586	21.068	20.6016	18.8809	18.7717	19.3452	20.8173
tr|A0A2I2UTE6|A0A2I2UTE6_FELCA	5	DATNVGDEGGFAPNILENK;KLSVVEQEK;LAMQEFMILPVGAANFR;TIAPALISK;VNQIGSVTESLQAC[+57.021464]K	18.9654	23.0244	19.9079	21.9046	19.8158	19.475	19.5524	19.7283	22.0811	20.4049	19.9249	19.6079	22.3445	20.1169	22.8399	17.1266	19.7797	19.4601	22.6771	20.2367	17.0335	20.5712	20.4888	21.8451
tr|A0A2I2UMR3|A0A2I2UMR3_FELCA	2	GIVEEC[+57.021464]C[+57.021464]FR;SC[+57.021464]DLALLETYC[+57.021464]AAPAK	23.3966	20.4201	24.2103	20.3933	23.6801	24.2894	24.2088	24.0128	19.4445	23.9712	24.007	24.0586	18.9749	23.9998	19.1086	23.944	19.7474	23.3593	20.3602	24.897	24.014	24.29	25.0907	20.6385
tr|M3X9Z0|M3X9Z0_FELCA	5	LILTLTHGSVVC[+57.021464]TR;NGDTVTIK;SIGVGFATR;SIVTLDGGK;WNGQETTLVR	19.6417	24.6135	22.0503	24.0848	20.3772	21.2886	23.3375	19.7982	23.4548	20.687	21.2292	21.1204	25.3272	20.9045	24.3307	21.038	23.9777	21.0236	23.7277	21.3091	19.9245	22.246	19.8767	23.8736
tr|M3X1B4|M3X1B4_FELCA	5	DHYILIDQSPVAAILPK;GVQDLLSSTTPR;LGYLIQMLK;LWNILNLIITSDHGMTQC[+57.021464]SEER;VLLVSFDGFR	23.1239	21.178	23.3094	20.9907	23.2724	22.0588	22.2403	21.7389	19.9833	17.7242	17.6745	21.6593	20.9803	23.5867	20.2121	22.7375	20.1643	19.169	19.3955	18.6324	21.8656	22.6516	24.5278	19.8313
tr|A0A5F5XSY1|A0A5F5XSY1_FELCA	6	ADVEPFVELR;AGPHC[+57.021464]ANVEVIATLK;NGNKVC[+57.021464]LDPEAPK;RADVEPFVELR;TVSGIHPSNIQNLEVLR;VC[+57.021464]LDPEAPK	26.8885	21.4061	28.2333	21.837	22.6342	27.6374	23.9499	27.7749	22.7318	27.489	26.9479	26.8271	21.6551	25.2173	21.4423	20.9764	21.6756	19.7993	22.8845	27.125	27.9148	28.4991	26.4286	22.0517
tr|A0A2I2UR05|A0A2I2UR05_FELCA	3	AVC[+57.021464]VVTGASR;DSLQQLLGAVR;VLLINNAATLGDVSK	20.0034	20.7721	18.1108	19.5482	17.8827	19.5843	16.6687	19.2259	20.2219	16.1127	17.1916	17.4724	20.8649	21.2529	20.0197	21.1707	20.6607	19.4843	19.3434	20.2241	20.1665	20.5866	20.477	19.5644
tr|A0A5F5XT84|A0A5F5XT84_FELCA	1	SNIGIAGVNWYQQLPGK	17.8379	19.2802	17.776	18.5812	18.6204	17.0419	16.766	18.7196	19.4838	18.9685	18.9078	18.8702	19.3824	19.4348	17.5984	19.3293	18.217	15.4432	19.8718	17.2501	17.7481	19.803	19.5945	19.5397
tr|M3W6U8|M3W6U8_FELCA	3	ASLLQNPPTGGVATLK;SGQTSVGGSAALK;VPAEPLSTPVGK	19.773	23.1201	18.6243	23.5959	18.4703	18.9413	18.0924	19.0724	24.7731	18.2643	17.3088	17.0693	23.3306	18.3567	23.4637	18.66	22.9237	16.0177	23.2704	17.7419	18.4585	17.862	18.1199	23.9435
tr|M3VWP9|M3VWP9_FELCA	4	DNNQFASASLDR;GVNC[+57.021464]IDYYSGGDKPYLISGADDR;TFEVC[+57.021464]DLPVR;VWQLGSSSPNFTLEGHEK	16.906	21.2958	20.4507	22.6672	19.8053	16.557	16.845	15.9087	22.4732	16.5905	15.6871	16.1007	20.037	17.7875	22.8263	17.1926	22.1061	21.4875	21.3867	21.3192	20.6305	21.7114	16.9797	21.1047
tr|M3X167|M3X167_FELCA	2	IFQLNPDTFVPLK;YSITTVPYNAEC[+57.021464]YSK	16.5133	25.045	15.2042	24.0117	16.99	16.564	15.957	16.6633	23.7743	14.3889	14.9951	16.1429	22.8804	15.8004	22.758	15.8003	22.2571	15.7045	23.8398	16.4926	17.3806	15.8752	16.4327	23.6232
tr|A0A291NHE9|A0A291NHE9_FELCA	4	C[+57.021464]PVPEIPGAPSVFIFPPKPK;GQPHEPQVYVLPPTQEELSENK;SLPSAMER;WLSDTFTC[+57.021464]NVAHRPSSTK	24.9458	21.1727	25.0002	20.9981	24.6542	24.3307	25.0323	24.4938	21.4804	26.3788	25.6152	24.2954	25.4066	25.1982	25.6809	23.9787	24.5039	23.2701	22.954	24.8926	24.0578	24.4011	25.5787	21.9457
tr|A0A291NHA8|A0A291NHA8_FELCA	2	NAYWYQQK;SGQAPVLIIYEDNK	22.3684	22.081	20.792	24.5867	22.1789	20.1884	19.8304	20.9949	23.0505	22.592	22.4403	21.102	23.4958	20.8314	22.3534	21.9345	24.5267	21.2183	24.8723	22.6449	21.3784	22.4651	23.468	23.1912
tr|M3W9X1|M3W9X1_FELCA	2	FGVSGYPTIK;IDATSESTLASR	15.98	18.6478	16.3657	18.8841	17.4147	16.6353	16.7336	15.7266	19.2086	15.5865	14.9438	16.8664	18.4197	16.5757	18.4393	16.9712	18.5473	15.8774	19.7533	15.7073	15.9674	16.4156	16.6074	18.1045
tr|A0A2I2U7C2|A0A2I2U7C2_FELCA	1	DC[+57.021464]PLNAEAVSSR	13.3776	19.5821	15.7067	18.677	14.5053	13.8204	13.9952	13.5794	19.1692	19.3375	10	17.5509	18.8607	16.6832	17.3061	15.1566	18.4073	10	18.9118	14.914	15.1686	10	11.8422	18.9775
tr|M3WBP8|M3WBP8_FELCA	4	LDILDTAGQEEFGAMR;LVVVGGGGVGK;MNVDQAFHELVR;QC[+57.021464]VIDDR	19.912	21.8931	21.2589	22.823	19.6678	19.6691	19.6923	20.219	22.5213	21.8405	19.6223	19.6431	22.8432	19.6778	22.7697	19.1476	23.9217	18.6846	22.6614	20.3212	18.3957	19.5962	20.2055	22.2443
tr|A0A5F5XIU1|A0A5F5XIU1_FELCA	3	C[+57.021464]LDGYIGDSIR;ENYAGPNC[+57.021464]ER;LDPPEASEPR	18.4023	26.2752	16.4311	27.2586	16.2814	16.47	16.0191	18.0964	24.3086	19.2532	17.8328	18.4459	22.5389	18.4648	20.1291	17.446	22.6667	19.5445	25.5424	17.1392	16.292	16.8439	15.5829	25.4062
tr|A0A337SU32|A0A337SU32_FELCA	10	AQAELNALK;ASLISAVSDK;DGTISEDTIR;DLKPVLDSYVFNDGSSR;ELMNLTGTIPVPYK;ETVNVITLYK;IYLPYLHEWK;LDQEVAEVDK;LDQEVAEVDKNIELLR;MENQSENNDIDEVIIPTAPLYK	23.3847	24.4342	21.3203	24.0669	23.6848	22.5547	22.3943	22.7309	23.075	19.648	19.1897	23.3857	21.8095	23.7254	21.3195	23.8733	22.0026	20.5733	23.1012	20.5991	23.3133	21.7538	22.9607	22.917
tr|A0A5F5XFM9|A0A5F5XFM9_FELCA	6	GRPVNSLFVAPAVTPVK;LFQYDPHDYK;LTNNPGVR;QFAVLDSEQFIK;VSPNLNLR;VYNAVANLWEPWLDEEAIHTLR	21.2137	20.0881	21.4199	21.3376	20.9066	21.0958	21.1957	20.7463	20.7706	22.7028	22.3941	22.9907	21.1535	22.9128	21.876	22.5399	20.6493	21.651	20.2828	22.8555	21.262	21.6977	22.9256	20.41
tr|M3WEL8|M3WEL8_FELCA	5	DSLLQDGEFTMDLR;DSPSVWAAVPGK;SSFFVNGLTLGGQK;TFVNITPAEVGVLVGK;TFVNITPAEVGVLVGKDR	20.2377	22.4887	20.1929	21.4864	18.4591	20.7947	19.5939	20.4774	21.0806	18.3799	19.5723	20.0067	22.3798	19.8969	21.8354	20.3231	20.5969	22.6829	22.9445	20.5905	20.8281	21.8531	20.8935	22.6616
tr|M3XG35|M3XG35_FELCA	7	AIC[+57.021464]QEGEVEYPR;C[+57.021464]SSTDIEC[+57.021464]LVPFLEANIHVYPK;DPPFSSVPVGK;EEGWSPTPR;GSIDVTC[+57.021464]R;TGDFVEFEC[+57.021464]K;YTPGDVLQFSC[+57.021464]R	20.8038	20.8295	22.5283	21.4288	21.2623	21.5031	22.0084	21.4381	21.3864	21.4726	20.929	21.3922	20.7918	20.9466	20.4636	21.4928	19.4853	20.0608	22.0046	20.5789	20.4599	21.2721	22.0313	21.3283
tr|A0A291NGT3|A0A291NGT3_FELCA	4	GLQWVAK;LTC[+57.021464]VASGFTFSR;NTLSLQMNSLK;TEDTATYYC[+57.021464]R	23.5493	23.3984	24.563	22.5864	23.137	22.5717	23.2955	24.2339	24.7494	24.3927	24.1554	25.0295	23.9916	25.0865	26.3342	23.9376	25.4388	23.7714	25.8969	25.6482	23.7185	24.6812	25.8845	23.4099
tr|M3W019|M3W019_FELCA	1	VSAYIDWINEK	18.0246	25.6947	16.2819	21.2224	17.9436	16.6889	16.729	18.7242	23.5335	17.6054	18.73	19.8807	24.7988	16.0189	26.0885	20.9907	23.8419	16.4402	24.0139	16.3369	17.3753	16.522	18.2771	23.7989
tr|A0A5F5XKY6|A0A5F5XKY6_FELCA	1	TFDSSC[+57.021464]HFFATK	14.0844	19.495	15.894	20.3916	15.3151	13.9804	17.4727	15.8066	21.2729	15.5303	16.6424	15.4014	16.375	15.2159	17.0087	16.3217	16.4801	15.2528	23.6169	13.0179	16.3511	16.2869	16.6129	19.507
tr|A0A5F5XVF5|A0A5F5XVF5_FELCA	3	EFHDFDLSDALY;NSLSFNLIPDFPEK;NSLSFNLIPDFPEKTSPK	22.4229	22.2467	23.0807	22.1586	22.3765	22.077	22.406	22.539	21.197	21.9809	21.3383	22.6111	20.4368	23.3657	20.5815	24.0061	20.9618	23.9039	22.4861	24.0847	22.7511	23.2234	23.2891	23.1165
tr|A0A2I2UAP2|A0A2I2UAP2_FELCA	12	C[+57.021464]GPLLDC[+57.021464]R;EFC[+57.021464]DLPR;EQWVLTAR;FQTC[+57.021464]GIK;GTVAITTGGLPC[+57.021464]QR;LERPVTLNQR;MVC[+57.021464]GPSGSQLVLLK;NGLEENFC[+57.021464]R;SPLNDFQVLR;VLNVASLNVISNQEC[+57.021464]NIK;VSVFTDWIHK;VVGGQPGNSPWTVSLR	22.7715	22.9228	22.4293	22.7751	22.1855	22.4613	22.3348	21.8954	22.8076	21.7843	22.1533	22.5707	21.6664	21.8761	21.8592	22.1964	22.5311	21.2989	23.0319	21.1574	22.9084	22.6892	21.8192	22.6105
tr|A0A5F5XSD6|A0A5F5XSD6_FELCA	2	GTEWQDR;VC[+57.021464]DPAMGLVTR	18.707	21.4453	18.3469	20.5207	22.1028	17.936	18.4313	21.1068	21.5297	22.153	18.907	21.7993	19.2486	22.8704	19.2618	20.5608	21.0699	17.881	20.8487	20.6684	18.4756	18.0561	18.2498	21.9679
tr|A0A337SAB7|A0A337SAB7_FELCA	1	AC[+57.021464]GAEIGC[+57.021464]SNIAYPK	14.3674	19.6413	14.0189	19.7147	13.6684	14.5366	14.5579	16.2099	20.0515	15.0483	12.9516	16.7406	16.9313	12.9542	19.1455	16.8071	17.2227	16.9887	18.0621	14.6998	12.1619	17.0792	15.7188	18.2367
tr|M3XAF3|M3XAF3_FELCA	2	AFSGYLGTDQNK;LINANFPVDPQR	17.0415	21.5829	15.8713	20.4633	16.1855	16.8096	16.7818	17.1531	20.2044	17.0146	17.0248	17.1638	20.2796	15.7425	21.0877	17.0165	18.0686	14.8389	20.6001	16.2721	15.7707	17.2229	17.4378	19.0926
tr|A0A5F5XXB7|A0A5F5XXB7_FELCA	5	DLSLDDFK;DYGVLLEGPGIALR;GLFIIDPNGVIK;GTAVVNGEFK;HLSVNDLPVGR	19.9734	23.178	20.37	29.9	20.1478	20.7986	20.912	20.0642	25.214	19.6244	20.3352	21.1909	29.6526	23.4269	26.4019	22.4767	29.3004	19.7569	22.9527	22.0037	21.9987	20.5552	23.2797	25.8482
tr|A0A2I2U2C4|A0A2I2U2C4_FELCA	6	DIASMPLELYR;HEAYGEC[+57.021464]YK;NNYATMQPDSEIDQDTINR;QNLLNEQGLR;SLQGIQSFR;YGGLHFSDLVEVFSPPDSDR	19.0404	21.8047	18.3944	20.2656	18.1766	18.2464	17.8713	19.0204	21.9101	17.1996	18.959	18.5903	22.452	19.7427	20.9894	18.8051	22.576	21.4266	22.3658	22.9467	16.6617	21.411	20.6298	22.7432
tr|A0A2I2U5A2|A0A2I2U5A2_FELCA	2	GLEPDADWEER;SLAPAVVTGK	18.1724	23.2598	20.761	23.5699	21.231	17.33	19.5921	22.1055	24.3001	18.7449	21.2257	16.8885	23.215	20.84	23.3615	22.3686	21.5878	20.7258	23.7501	21.2027	20.9085	21.3031	21.057	23.3807
tr|A0A5F5XLV1|A0A5F5XLV1_FELCA	2	EEALALMNR;NLDLLEGAITSAAK	17.7013	20.6013	18.7749	21.2264	17.7973	14.8411	17.5469	16.8854	20.7072	17.2555	17.0772	18.94	22.0604	16.0157	21.185	16.5379	21.8006	20.387	21.0523	19.8798	16.9901	20.7036	19.5278	21.4672
tr|A0A291NH42|A0A291NH42_FELCA	1	FSGSGSGTEFTLR	19.999	16.505	19.3207	21.5935	19.3056	16.3369	16.4449	18.5147	22.2396	19.2249	20.2091	21.2083	19.2053	20.8454	21.7443	16.1009	22.2208	19.7962	18.9028	20.5923	20.7393	15.8639	20.8321	20.9287
tr|A0A2I2U480|A0A2I2U480_FELCA	3	EGVLYVGSK;TKEQVTNVGEAVVTGVTAVAQK;TVEGAGSIAAATGFGK	18.7414	18.4687	19.4507	18.1201	17.6975	21.5591	16.5289	19.9348	17.7843	17.1776	20.2328	21.3211	17.3299	19.0526	20.3244	17.0974	16.4594	18.0919	17.2609	17.957	19.456	17.747	19.7527	17.8493
tr|A0A5F5Y369|A0A5F5Y369_FELCA	2	INNEEIVSDPIYIEVQGLPHFTR;SPSVLTVPGLTEMAVFSC[+57.021464]EAHNDK	18.7609	15.9919	16.0843	19.3332	15.6704	19.5553	15.706	18.7031	14.1463	17.5001	16.0305	18.7846	18.8538	18.5138	16.3362	19.5211	15.0577	15.138	16.0098	16.3874	15.9503	15.2954	16.8921	17.2646
tr|M3WAV8|M3WAV8_FELCA	1	SSDGVVHASYDSR	16.1928	20.6723	17.3509	20.6024	16.1235	12.8423	18.1538	18.659	20.1693	10.3111	18.3994	17.2325	18.5828	14.9184	17.9571	18.4096	18.3444	16.2	19.8923	17.9807	16.7313	13.6309	16.2704	19.8481
tr|A0A5F5XMZ4|A0A5F5XMZ4_FELCA	3	NC[+57.021464]GQLDLFPPR;RSPYEEVSAGNGGGSLAYTNPAATSADL;YIPPGSTR	18.8666	25.5355	17.8499	23.9235	14.8809	18.5771	13.5516	18.795	23.8325	19.5575	17.736	18.7118	21.6714	17.9459	21.1358	19.6256	22.1207	17.4551	23.5858	17.9617	18.2565	18.4265	19.0584	23.7236
tr|M3X374|M3X374_FELCA	6	ALTTVTALVK;AWESWLPPEALHTLR;ETYGLPNALPAAWHDLVYR;SDSPALC[+57.021464]R;SLFTAIDFGLK;SWSWNYYR	23.0018	22.5324	22.5958	23.9058	22.6091	22.7859	22.7398	23.1457	22.7064	22.4268	20.5689	21.4979	22.854	21.1803	21.8689	22.3991	21.5048	22.1778	22.8939	21.5983	21.4047	22.2968	22.416	22.901
tr|A0A2I2UPJ1|A0A2I2UPJ1_FELCA	1	VADGQISTEVSEAPVANDKPK	15.4433	20.1019	15.1486	19.6213	15.97	15.3016	14.4862	14.935	20.7807	14.0507	10	15.157	19.305	16.0751	19.0927	14.7686	17.292	14.8211	19.7343	14.9865	13.1435	14.8011	14.9903	18.4674
tr|A0A2I2UV75|A0A2I2UV75_FELCA	2	ESC[+57.021464]PFYEQPDLLR;FALSEYNK	15.9328	22.106	15.8267	22.6008	17.2466	17.832	16.3976	17.1558	20.6725	17.3518	16.8137	17.0625	19.7548	17.7884	19.295	18.5281	20.6816	18.6794	22.6912	18.378	17.1697	17.332	17.2329	20.9054
tr|M3VUP6|M3VUP6_FELCA	7	DQIEAAWR;IVGVTLVNK;IVGVTLVNKK;LMGLTLASK;NGMGVLVWR;SGFETC[+57.021464]SYGWVADK;VEELSISAPC[+57.021464]R	20.8083	29.6881	21.004	28.9239	20.5469	20.9529	21.2027	20.7209	30.0365	20.4402	20.4856	20.7355	29.0652	19.8276	27.6106	20.735	27.523	18.6132	29.5421	18.4942	19.3975	21.5317	20.9662	29.5941
tr|A0A2I2UB41|A0A2I2UB41_FELCA	1	ETAFEEDVQLPR	17.0668	21.9129	17.3434	21.9456	17.8572	17.2584	18.535	17.5399	20.584	17.9883	17.8757	17.5479	20.5361	16.4136	18.5778	18.0121	15.1786	15.61	21.5612	17.7111	18.1411	17.4157	17.6783	20.243
tr|A0A337S4X8|A0A337S4X8_FELCA	3	EFVSPGNR;FC[+57.021464]GQQGSPLGSPPGQR;GQESSSDIEAPEGFAVR	17.85	22.1283	18.5273	20.8649	18.2746	18.7517	18.8264	17.122	20.4359	17.7187	18.5581	17.9883	19.2043	18.4107	19.0949	17.7493	17.973	18.035	19.8989	17.7969	17.8845	18.4767	17.9984	18.0663
tr|M3XB79|M3XB79_FELCA	1	SC[+57.021464]C[+57.021464]SC[+57.021464]C[+57.021464]PAEC[+57.021464]EK	17.6454	16.4846	18.885	15.7932	16.4414	18.8617	19.2922	18.9486	17.6576	18.4905	18.9226	18.9447	18.2126	18.5922	16.9207	18.3306	16.0237	16.3195	15.4104	18.2268	20.6075	17.7593	17.5659	16.6987
tr|M3WM59|M3WM59_FELCA	1	IFPVETLVEEAIR	18.2211	19.3459	16.6338	18.0313	17.9937	19.1789	18.1373	18.0906	15.8925	17.8051	17.3075	18.6664	21.3826	19.2177	18.0945	18.3279	18.6296	18.1183	19.5951	17.9206	14.5895	19.5898	17.9236	19.123
tr|M3WNU5|M3WNU5_FELCA	3	GRETNEVC[+57.021464]EQASGR;LFGHLGPGIELGLSK;SGPEC[+57.021464]GLAK	18.0374	22.8369	18.0827	22.0247	17.8399	16.7027	18.0859	17.5434	19.8239	16.8456	17.0382	18.4267	18.8283	17.9354	16.8885	17.9812	19.1563	17.941	22.3019	17.2848	18.5272	18.5747	17.9683	16.8092
tr|A0A2I2UA72|A0A2I2UA72_FELCA	8	DALPPQIYSPNDLVVYEK;DLEEPINFR;EPGEELLIPC[+57.021464]TVYFTFLK;LYIEYGVQK;NEVWWTIDGK;QDRDLEEPINFR;VAFPLEVVQK;VTAEDLKR	26.2486	26.1423	26.0985	26.9447	26.0492	25.5218	25.6939	25.977	26.9356	25.1096	25.3471	25.8654	25.7391	25.9259	25.6362	26.2016	25.4119	25.8948	27.1101	25.7661	26.3273	26.0964	26.0723	26.7129
tr|A0A2I2UF62|A0A2I2UF62_FELCA	1	AIATLMSDEVFHDIAYK	10	16.8448	16.3912	14.0883	10	10.9769	15.9592	10	10	10	10	13.0306	21.7819	13.9655	21.7068	10	12.9165	16.8148	17.2035	13.6753	10	13.3001	10	18.2618
tr|Q9J054|Q9J054_FELCA	1	NTAFYVC[+57.021464]PGHANR	19.3506	16.8837	21.0775	16.9961	20.0196	20.5243	20.9988	19.6008	19.0915	19.7018	19.8846	20.0119	16.5994	19.584	15.7777	19.888	16.2039	18.5052	17.4077	20.8706	18.6021	19.7594	20.9431	18.0537
tr|A0A2I2UI16|A0A2I2UI16_FELCA	2	SIYWYQQKPGSPPR;YFLYYYSDSSNELGPGVPSR	22.487	23.9714	21.6909	22.0286	21.8132	23.1989	23.5164	21.2252	23.2938	23.8202	23.9452	20.9249	24.1689	20.8143	22.9059	22.9757	23.0791	22.0729	25.6929	22.3508	22.3304	23.8995	23.0712	23.1366
tr|A0A5F5Y328|A0A5F5Y328_FELCA	1	GC[+57.021464]ILLSYLNETVTVSASLESLR	22.2233	20.9145	21.2661	19.9934	21.1335	22.4067	21.4243	21.1292	17.7242	17.1639	18.7891	19.6217	17.5946	18.4853	16.3956	17.7104	19.2341	18.3372	13.6714	18.6212	18.2955	17.6434	18.4808	14.1977
tr|A0A2I2UXL4|A0A2I2UXL4_FELCA	6	FFQSFGDLSSADAIMSNSK;FFQSFGDLSSADAIMSNSKVK;GLVNGLWSK;GLVNGLWSKVNVDEVGGEALGR;VVAGVASALAHR;VVAGVASALAHRYH	26.1326	22.9818	26.2858	21.6656	25.0386	28.9777	25.0474	26.3209	20.4338	24.3073	26.5652	26.3419	21.6551	24.9347	24.2108	24.9447	23.1485	24.6248	21.698	25.8314	25.9	25.9241	28.0884	21.8955
tr|A0A516V166|A0A516V166_FELCA	3	NYLEGTC[+57.021464]VEWLAK;VNLQTVLR;WEEAGVAEQER	19.5264	22.8664	19.5571	23.6829	19.0178	18.3166	18.165	19.564	19.7097	19.9787	19.1438	19.0602	22.5452	19.272	19.1593	19.5125	22.5345	19.3454	22.5607	19.3721	19.3864	19.4883	18.2557	19.9643
tr|A0A5F5XM97|A0A5F5XM97_FELCA	4	MEDLNEPAK;MEDLNEPAKDGISTK;SDLDEDIIPEEDIISR;SQFPESWLWR	27.136	22.0643	26.8056	21.5886	26.4409	27.3162	27.1268	26.3963	19.5036	26.0302	26.1756	26.9284	22.7327	27.1611	24.846	27.9307	23.2193	27.4766	24.7323	27.1005	28.2123	28.2501	27.9407	23.6195
tr|A0A2I2USV9|A0A2I2USV9_FELCA	3	NDAPVVQEPR;VSGNPPPTIR;VVSTTGVLFVK	18.87	24.4773	19.4583	24.3204	18.2716	19.1981	18.7677	18.5028	24.3097	16.0804	19.2245	18.8225	22.6802	18.7309	22.3849	18.0586	22.1177	16.0591	23.69	16.396	16.8286	17.1569	17.2861	23.3409
tr|M3WF16|M3WF16_FELCA	2	LGASPLHVDLATLR;NGDLLVPR	13.7739	23.9072	14.8975	24.2848	14.2809	13.2285	14.4916	14.8064	20.2772	14.3846	10	13.2118	22.2414	14.4982	19.5496	14.5562	20.6504	19.4692	22.6823	14.0587	12.7124	14.8611	13.774	23.0717
tr|A0A5F5Y205|A0A5F5Y205_FELCA	3	DMPEEQMWQYK;ESTGSAEATLWLR;FKESTGSAEATLWLR	18.105	22.4256	18.8902	22.1595	17.4332	18.4375	18.4683	22.673	22.2991	22.7572	22.7147	22.4751	22.3655	22.3204	22.6519	21.8928	22.2578	22.1063	23.0077	22.4594	17.4481	15.7959	23.1704	23.3627
tr|O97640|O97640_FELCA	1	QEWGTVEEVPGSVSPGTK	18.4391	19.3535	24.6292	19.2789	25.069	16.9658	25.0035	16.32	18.5292	23.6307	19.5934	15.8229	18.2333	23.6712	18.7698	25.0111	17.8049	23.423	19.7505	23.1352	16.1926	16.3742	15.983	19.9597
tr|M3WBD8|M3WBD8_FELCA	5	AEPGTTPEGTR;DGLC[+57.021464]SC[+57.021464]HPTC[+57.021464]SGLNTC[+57.021464]C[+57.021464]SDFR;GLLGTLNDDPTDDFTLR;IPFTLSMDNGR;VLPLSSSSR	17.1451	20.8208	17.2054	22.5803	17.5351	15.6873	20.6397	16.4943	21.9368	16.9589	17.481	17.8022	21.9507	18.7609	21.9776	19.7816	19.3431	17.3571	21.0121	18.7468	16.0756	17.1637	16.6845	21.5409
tr|A0A291NH85|A0A291NH85_FELCA	2	TIIYSNANRPSGVPDR;VTISC[+57.021464]TGIDSYVGWYQQIPGMAPK	20.3828	24.5332	25.4696	25.3918	20.6845	22.6863	22.3778	24.7521	26.789	23.6255	23.2959	23.9296	23.5754	23.7168	25.0693	22.6075	25.6582	22.8241	26.2603	26.3808	22.6566	22.1009	26.7491	25.506
tr|A0A337SPR9|A0A337SPR9_FELCA	1	NNQLVAGYLQGPSTK	13.7559	15.9707	14.6848	16.514	14.8018	14.1006	13.5312	14.8769	16.0145	13.1861	14.1381	12.759	20.1905	12.9604	18.8171	12.1349	20.5713	14.0272	18.9712	13.4935	12.411	12.5725	13.389	17.8759
tr|M3WE80|M3WE80_FELCA	3	NWVQAQR;TLGDQLSLLLGGR;WLSGDEVMYTHWNR	15.5785	20.5204	16.6748	19.3691	16.1113	17.3509	17.855	16.6061	19.7678	16.2772	15.8778	18.9415	20.1623	19.0116	18.7725	17.1755	20.3855	18.6154	21.3299	19.3808	16.9706	17.5495	17.7749	20.8146
tr|A0A337SCW1|A0A337SCW1_FELCA	6	AGFAGDDAPR;DLTDYLMK;EITALAPSTMK;LDLAGRDLTDYLMK;SYELPDGQVITIGNER;VAPEEHPTLLTEAPLNPK	22.9989	27.7809	23.9433	27.0562	22.7006	23.1349	23.2717	22.6302	26.0208	22.7139	23.2137	23.0778	25.7847	22.9465	26.6071	23.3671	24.6617	23.4321	26.4208	23.4472	23.6214	23.7003	23.6782	26.2488
tr|A0A337S0P1|A0A337S0P1_FELCA	1	GNPTVEVDLYTSK	13.1199	19.9364	13.8809	16.6532	10.1432	11.9594	13.6908	12.0614	18.4127	12.342	12.2828	15.2011	20.5363	12.2231	20.7774	12.6401	15.6173	10	19.6507	12.7311	12.4103	10	13.7682	19.2801
tr|A0A337S1S7|A0A337S1S7_FELCA	15	AFLFQDTPR;ALREDNAYC[+57.021464]EDIDEC[+57.021464]AEGR;ASTATAEQFFQK;C[+57.021464]VTDPC[+57.021464]QADTIRNDITK;FTGSSWIK;GYDFC[+57.021464]SER;HGTEC[+57.021464]TLC[+57.021464]QC[+57.021464]K;HNC[+57.021464]MENSVC[+57.021464]R;IMELQDILAK;LDQC[+57.021464]YC[+57.021464]ER;SALAYVDGK;SIC[+57.021464]QFQGR;TC[+57.021464]LDEMNVVR;TYFEGER;VVEKPSTDLPLGTTFWLGQR	23.9694	26.444	24.4051	24.825	23.404	23.3235	23.315	23.3305	25.4825	23.8353	23.5183	23.6722	24.101	23.7818	24.3945	24.4056	25.6265	23.557	24.2218	23.5943	23.8028	24.0185	23.674	24.1854
tr|A0A2I2UX74|A0A2I2UX74_FELCA	7	APFLETEQLK;ESLTLIVEGKPQIK;LDVPHNLMFGK;QLGDC[+57.021464]ISK;SSNTYTLTDVR;SVQYDDVPEYK;YEKPDGSPVFIAFR	21.6798	24.1425	25.4724	24.9876	24.8305	22.987	24.6375	22.2407	24.6491	22.7009	20.7814	21.0548	23.8427	21.6093	23.8373	22.2781	23.1508	21.767	23.8908	21.2461	21.9064	22.4963	20.8874	24.0372
tr|A0A5F5Y0U4|A0A5F5Y0U4_FELCA	2	LEGLTDEINFLR;VAELEAALQR	14.9099	21.794	15.3721	22.0545	18.1778	17.0172	18.1097	15.0323	18.5682	16.0575	15.8273	15.8417	22.7695	16.1981	19.8732	18.9782	18.0174	10	23.6868	18.7835	19.0398	12.3178	12.6708	24.5469
tr|A0A2I2U855|A0A2I2U855_FELCA	2	ASASDGSSFVVAR;EAQQYSEALASTR	19.5497	17.461	19.2268	18.8203	19.6514	19.684	19.7723	18.8422	15.5475	19.2475	19.6189	18.5771	15.3277	19.0101	16.9175	19.1063	16.5193	19.4967	17.0127	19.4068	20.3439	20.1355	19.6544	16.7332
sp|E1AB55|K2C71_FELCA	3	DLNLDSIIDEVR;FASFIDK;FLEQQNQVLETK	21.1411	25.8951	20.1709	26.8163	21.4482	19.9932	20.2173	21.5819	24.8644	21.4803	21.5038	21.8133	23.9369	22.5132	24.9895	22.6815	24.1407	21.8726	25.6329	22.4386	22.5523	21.7329	23.0503	25.5435
tr|A0A5F5Y107|A0A5F5Y107_FELCA	3	EVGATEC[+57.021464]ISPQDYK;FSLDPLITHVLPLEK;IDEASPLEK	18.1514	20.7096	19.078	19.9392	19.348	18.4013	19.1473	18.7364	21.5974	20.4111	19.2334	19.0827	21.3126	19.8189	21.7061	18.7905	18.2592	20.247	18.2755	19.2063	19.6813	20.2962	19.9304	18.2514
sp|P19707|SAA_FELCA	5	EANYIGADK;EANYIGADKYFHAR;GPGGAWAAK;RGPGGAWAAK;VISDARENSQR	18.9693	22.0347	19.9368	21.373	18.8664	23.8879	23.8646	20.0287	21.1808	20.1557	20.5235	20.3069	20.2867	20.1297	19.6748	18.8156	18.9908	18.6484	20.3371	20.6494	19.1217	18.8561	21.9468	21.1851
tr|A0A2I2U1M4|A0A2I2U1M4_FELCA	5	DVNAAIATIK;EDAANNYAR;EIIDLVLDR;FDGALNVDLTEFQTNLVPYPR;QLFHPEQLITGK	22.9998	22.0542	19.8855	21.5469	22.8092	23.2332	23.2613	22.7702	21.2205	22.5759	21.3815	23.349	21.8212	23.1323	20.4568	22.3754	20.2723	22.2209	22.38	20.295	23.049	22.5132	20.8106	22.4257
tr|A0A5F5XE18|A0A5F5XE18_FELCA	8	AEVVIQDINDNNPTFPTR;ALDWEREPSLQVVLTALDGGTPAR;DTGIVSSVVPLDYEDRR;EPSLQVVLTALDGGTPAR;GTAAGYVVTR;LEISEAVAPGTR;VLEDAPPGTVVVR;YAELVLER	19.5845	22.7233	19.9596	23.37	19.8242	18.6626	20.181	19.0979	22.9213	18.6856	19.1929	18.6741	21.6977	19.5535	22.119	19.2837	21.1515	19.5784	23.6061	19.7336	18.3855	19.0336	19.4952	22.7766
tr|A0A337SIG9|A0A337SIG9_FELCA	3	EGGLGPLNIPLLADVTR;KEGGLGPLNIPLLADVTR;SLSEDYGVLK	22.6381	23.7528	22.7372	23.4276	23.2652	24.7325	22.4676	23.3882	22.4542	21.5868	22.9884	25.4065	23.7098	24.4271	23.3254	23.6438	22.2573	22.614	22.8586	23.445	22.6276	24.4445	24.7844	23.3186
tr|M3X1U0|M3X1U0_FELCA	5	EHQISPGDFPSLR;ELVNNLGEIYQK;EPELFQTVSEGLR;LDISDEFSEVIK;VYIGSFWSHPLLIPDNR	22.7654	22.3472	21.7176	22.2088	21.5563	21.9341	20.6454	22.1994	21.4344	22.7516	22.9388	21.8848	23.2018	23.599	23.3207	22.7068	21.9979	24.9276	22.3944	22.5514	22.4403	22.5787	23.001	23.1222
tr|M3WBH7|M3WBH7_FELCA	7	ANAIGVSLIK;DQAQGELLK;FC[+57.021464]ETTIGC[+57.021464]K;ITVVPEVDTVEIC[+57.021464]GALK;IVGGNAAQLSHFDPR;LTEIINTQHENVK;VC[+57.021464]IVGSGNWGSAIAK	21.9568	23.8265	19.5728	23.7189	20.7974	21.8045	20.1095	19.303	24.1148	20.8319	20.2714	19.9692	23.7436	21.8356	23.7773	19.9388	20.4524	20.8851	22.3827	20.443	20.4386	21.4269	20.5044	22.0293
tr|M3WLD9|M3WLD9_FELCA	4	GDEGPPGPEGSR;GVFYQTVSR;TAEYDVAYGER;VSVVQYSGPGQQQPER	19.001	21.4844	19.0819	21.8953	19.8461	18.8593	19.0965	17.6499	21.0877	18.6412	19.1246	18.6574	19.3716	18.8171	19.199	19.8534	20.1258	19.8521	21.4463	19.627	19.341	19.9652	19.4538	21.2815
tr|A0A2I2UGF8|A0A2I2UGF8_FELCA	2	ALDVNVALR;EFEEDLTGIDDR	21.66	20.9222	17.7927	20.5704	19.5576	21.3686	20.7997	21.5685	20.7841	18.8061	17.6929	18.9431	22.1005	21.3285	21.1089	17.4346	18.0657	17.1113	20.0695	17.2081	21.4585	20.5574	20.3271	18.6298
tr|A0A2I2U122|A0A2I2U122_FELCA	7	ATAWNVLDAR;FAFPNGR;HIC[+57.021464]IDGGR;LAEFLQDPDR;NDFDYPAFFAR;SILGYNLK;TASSTLLNILFR	26.2002	23.7135	22.7612	24.7957	26.1101	26.2164	23.0572	24.1821	23.9501	24.0542	26.6572	22.5202	24.3656	26.0008	24.6906	26.3674	24.8713	22.3143	23.9408	25.0554	26.8168	24.5995	23.7775	23.9774
tr|A0A5F5XCP1|A0A5F5XCP1_FELCA	10	ASLAFLQK;DGSASATYYFR;EYFFGLSK;FQYPANIIK;GSVHQNFVDFTFATGK;IPQPLFFINSER;LAVIGHSFGGATVIQTLSEDQR;LYYPSQEDDHSDTLWIPNK;TLKPGDQEVPLR;YPLIVFSHGLGAFR	23.1016	19.8335	22.311	20.7629	22.8334	22.667	22.8562	21.5158	20.1475	22.6031	22.079	22.5701	19.5456	23.069	19.9203	21.8159	19.2942	21.712	20.7394	23.1867	22.574	22.5713	23.2009	21.1319
tr|A0A291NH29|A0A291NH29_FELCA	1	FSGSESGTDFTLR	16.8184	12.8713	17.8516	20.3642	17.5874	13.3618	14.4497	15.3121	21.3951	17.485	16.2515	18.6841	18.9169	18.6492	20.7651	14.9938	21.9417	17.4427	17.572	20.3493	18.575	14.2277	20.7966	18.58
tr|M3VTY7|M3VTY7_FELCA	2	LNSVC[+57.021464]ISC[+57.021464]C[+57.021464]NTPLC[+57.021464]NGPRPK;SC[+57.021464]ASSAAC[+57.021464]LIASAGYQSFC[+57.021464]SPGK	14.8121	19.8758	15.4497	19.2946	15.4891	15.4156	15.4594	15.4903	19.3151	17.2527	16.1243	18.2964	18.2088	15.7302	17.2304	17.2288	19.1295	15.1596	20.4318	16.0589	15.4348	15.5744	16.3486	19.3713
tr|A0A5F5XMZ9|A0A5F5XMZ9_FELCA	2	SYLEITPSR;TITILANKPER	17.2372	22.836	19.936	24.5141	18.0507	17.0882	16.6941	18.6428	25.2452	18.5476	22.6395	18.6446	24.3888	18.6714	25.0529	18.2719	24.9997	17.1497	25.0685	18.7271	18.0475	18.8589	18.22	24.3785
tr|A0A337S3Q0|A0A337S3Q0_FELCA	4	DLEVVEGSAAR;IEGYPDPEVVWFK;IEGYPDPEVVWFKDDQSIR;TIRDLEVVEGSAAR	19.5784	25.7983	20.1686	25.2891	18.8719	20.3464	19.6087	19.2476	24.6119	20.7937	23.2841	20.9486	23.6614	20.6921	24.1088	19.258	23.6801	19.9376	25.4665	20.204	19.4288	20.1746	19.8181	24.448
tr|A0A5F5XTV6|A0A5F5XTV6_FELCA	6	EALSASVAK;ESGEDPSTC[+57.021464]DFQR;GYYMPAVVC[+57.021464]R;MSAEQVR;NLYLPGLSPDK;VNAQSLSPYLFR	21.3875	24.614	22.361	23.5875	21.6966	21.4698	21.9578	22.061	25.0152	21.3677	21.6401	21.9774	23.0017	21.9515	22.4008	22.7653	24.3333	21.4917	24.7623	22.6616	21.7086	22.435	22.7621	23.0554
tr|A0A2I2UY37|A0A2I2UY37_FELCA	1	TSGAGLVQINK	11.7422	20.8309	10	19.5634	10	10	10.8727	13.2998	19.5197	10	10	10	17.2281	10	16.0107	11.8219	16.8399	10	18.1887	10	10	10	10	19.1444
tr|A0A5F5XZG6|A0A5F5XZG6_FELCA	2	NDLSGLVHQYR;TSQDHLEHQIPEYQGR	18.6648	22.0508	18.6038	22.2337	21.2951	17.3753	21.8548	20.6831	22.5712	18.2324	22.2152	21.5177	21.5387	20.5463	21.5932	21.2108	21.5884	20.293	23.5295	21.2827	17.3626	16.1399	20.8975	22.1748
tr|A0A337S4F4|A0A337S4F4_FELCA	2	C[+57.021464]TAQC[+57.021464]GGGIQAR;LPDPNLLEVGR	12.9898	19.4621	14.9372	18.6447	15.3128	14.9699	15.8341	12.1703	19.2177	14.7889	14.4363	14.3686	17.3569	15.2327	16.3516	15.8211	14.9947	18.0113	19.6624	17.8786	15.9257	14.0106	15.0707	17.9762
tr|A0A2I2USF3|A0A2I2USF3_FELCA	2	AMGIMNSFVNDIFER;ESYSVYVYK	17.2994	20.6143	17.9414	19.0893	17.8134	21.3266	16.6918	17.7572	19.6107	22.0057	17.5304	17.9786	20.9644	18.9335	20.7377	17.8347	20.5062	19.9189	22.5272	19.7872	17.8123	19.4418	18.1301	23.2145
tr|A0A2I2UIN2|A0A2I2UIN2_FELCA	1	VEVTDC[+57.021464]SDSFFC[+57.021464]K	13.4025	19.4812	15.1048	19.8029	14.2767	14.8275	15.8084	15.0331	18.1822	12.7573	13.6855	14.7582	16.7541	15.4398	16.669	14.7651	15.8103	14.7451	19.6745	15.4937	12.8225	15.1374	15.5231	18.4988
tr|A0A337RZD5|A0A337RZD5_FELCA	10	DEVIEAVR;GGNTLTGLALNYIFENSFKPEAGAR;IEWHLNAFSTK;IGILITDGK;IGLAQYSGDPR;IVYNNADGTEINEVEVDPVTTFPLK;LFLENLVTAFNVGSEK;NLVVDDETTSSLR;VVYYPAR;WDISDSSVQQFR	21.0657	24.1256	21.8239	24.1945	21.6854	21.6873	21.4274	22.6421	24.0343	20.3446	21.1018	22.6803	22.6899	22.6528	22.6653	22.1726	23.2193	22.3558	24.5014	22.9678	21.232	21.175	21.4413	23.6003
tr|A0A2D0UJY9|A0A2D0UJY9_FELCA	4	FILNLPTFSVR;NGYELSPTAAANFTR;NLADC[+57.021464]LR;YYTPTISR	22.9948	23.979	23.4886	24.6203	22.0608	22.548	22.2685	22.0837	22.879	22.5859	22.7551	23.6446	22.1008	23.5659	23.0302	23.2477	23.3723	23.6617	23.7415	23.5417	22.7238	22.94	22.9655	20.7724
tr|M1PYE6|M1PYE6_FELCA	2	DVDAAYMNK;LALDVEIATYR	18.2718	19.7321	17.5649	20.369	18.9794	17.2255	16.8174	18.1907	18.4814	16.9899	17.7556	18.3221	21.3665	18.873	19.6347	18.9286	18.6405	17.6948	18.0433	18.5171	19.7398	16.7941	18.3567	20.6367
tr|M3W0Q1|M3W0Q1_FELCA	2	LPDSVDWR;VPSQWQR	15.5822	24.1486	17.6502	23.6637	16.2592	17.586	15.1572	16.5237	24.0598	19.6261	16.3459	19.381	23.6738	15.4186	24.3489	20.6324	23.9908	22.7622	24.034	16.3626	18.1484	17.2918	17.7399	23.3411
tr|A0A337SSN3|A0A337SSN3_FELCA	8	AQVIDSTTGR;AVEPESEFVIR;KVDFEHQNDYR;LLGAGAGSIFVIDER;LLYSLLQGQPYFSIEPTTGIIR;LSDVNDNKPIFK;TGDIFAVQK;VSDINDNEPK	18.9548	23.767	20.0937	24.3936	19.4488	20.6237	20.3161	19.7147	23.494	20.0641	20.0574	20.4375	22.6045	21.0443	22.4108	21.7734	25.7231	20.4002	24.2015	20.2772	20.7479	20.8339	21.1405	23.8114
tr|A0A2I2UG29|A0A2I2UG29_FELCA	1	SC[+57.021464]DVTSNTC[+57.021464]LGPSIQTR	11.4986	16.8516	10	13.5512	10	10	10	10	15.2053	10	10	10	13.1826	10	12.5892	10	12.627	10	14.4475	10	10	10	10	13.2403
tr|A0A337SH50|A0A337SH50_FELCA	1	TTDVASVFPAR	21.1496	22.6163	18.0561	22.2631	19.3468	18.2383	17.8311	20.2011	21.0168	17.3177	18.6021	17.4882	16.2186	18.6532	20.2216	18.601	21.136	17.9792	22.0274	19.0086	18.5938	18.478	18.9889	20.9663
tr|M3W949|M3W949_FELCA	4	EPGIC[+57.021464]TWQSLR;HLAC[+57.021464]LPR;SEEFLIAGK;TYAAGC[+57.021464]EEC[+57.021464]TVFSC[+57.021464]SSIPC[+57.021464]K	23.2431	23.7393	23.9416	23.8847	23.1507	23.7068	20.3187	23.3872	23.3601	23.627	23.1941	23.1147	22.8524	21.4773	22.8706	22.8853	21.8411	21.7548	22.4614	23.4271	23.8372	24.4854	22.9757	22.6231
tr|A0A337SQ46|A0A337SQ46_FELCA	3	IAIFGATGR;NDLSPTTVMSEGAR;TVAGQDAIIVLLGTR	22.3701	22.4943	21.8886	22.894	20.7394	23.8878	19.9352	22.6249	23.2487	19.7647	22.6252	22.7598	24.6544	20.8413	25.7682	20.4716	24.7034	19.523	24.6093	20.42	20.7366	21.6016	22.4285	24.1877
tr|M3X2R3|M3X2R3_FELCA	9	HLGYFFLELTPEDIHK;KLDELYPQGYPESLVR;LYLGGAPTEDLR;NLLGPNLVGLK;QEDLDSLGLGLR;QRQEDLDSLGLGLR;TLRPEAVVPLTVAEVR;WNVMSLETVK;YLVGGGQLDK	21.0653	24.6882	21.4152	24.6262	20.8766	21.2006	20.1732	21.3601	23.4725	21.6536	21.3782	21.4938	24.2566	21.9984	23.1802	22.463	23.4644	21.1126	24.8994	22.1171	21.609	21.0169	22.2705	25.6656
tr|M3VUU7|M3VUU7_FELCA	6	EQFLDGDGWTDR;FEPFSNK;FYALSAR;FYGDQEK;HEQNIDC[+57.021464]GGGYVK;QIDNPDYK	23.8755	23.5474	24.5423	23.527	24.0211	23.9773	22.2338	24.6347	23.5748	25.3471	24.1505	23.8335	24.5058	25.6521	24.6585	24.3112	23.5154	25.7154	23.1905	25.0506	23.6011	24.1695	23.7617	23.9767
tr|A0A2I2UYG1|A0A2I2UYG1_FELCA	1	FIAVGYVDDTQFVR	16.8246	18.4225	16.2876	20.2292	16.8214	10	14.4211	18.3282	20.5776	18.0746	15.9124	18.9979	16.2809	17.8289	19.6597	17.8075	19.0247	19.3754	21.124	18.482	18.0121	18.3685	17.4199	17.0263
tr|A0A337SU18|A0A337SU18_FELCA	1	ETIPLQETTLYTQDR	14.1071	20.5078	12.2371	19.0906	12.712	10.4769	12.2435	16.7109	18.9716	15.0059	15.2886	11.5821	19.1045	16.1937	18.4782	15.6789	18.554	17.6271	20.4783	15.6265	16.8256	16.687	11.8753	19.1752
tr|A0A5F5Y690|A0A5F5Y690_FELCA	4	DTSPVVASLLQK;LQADIENQSGK;TIAEVEGAGVK;VFYILSPLNLNSIPDIEQPNVASTTK	17.7262	22.6785	20.0001	21.369	18.5625	19.6804	18.5811	18.8886	20.7853	19.8355	18.8511	18.6146	20.1608	18.9283	19.5948	18.6148	20.5301	19.3489	21.2446	20.3112	18.7401	20.3509	18.9838	20.9849
tr|A0A337SA21|A0A337SA21_FELCA	1	YDGSSTYYADSVK	10	17.4076	17.5849	19.6185	10	10.8535	10	15.698	15.2203	13.6863	12.6857	14.6265	15.7585	13.801	13.7345	10	15.5752	10	20.8205	17.6677	10	12.2712	18.2904	18.3691
tr|A0A1E1FFM2|A0A1E1FFM2_FELCA	4	DC[+57.021464]QPGLC[+57.021464]C[+57.021464]AFQR;DQQTLC[+57.021464]TR;GLLFPVC[+57.021464]TPLPVEGELC[+57.021464]HDPASR;SHEC[+57.021464]IIDEDC[+57.021464]GPAR	19.2491	20.9606	20.1343	20.3258	20.4271	19.2449	20.4532	19.5977	21.6984	19.3584	19.1829	20.0761	20.756	19.9237	20.2332	20.9334	21.2508	20.6008	22.0841	20.4696	20.4638	20.8332	19.7199	21.878
tr|M3WM95|M3WM95_FELCA	1	ADLGALELWR	11.3906	20.3004	11.2721	19.9567	10	11.3972	10	10	17.4304	10	10	10	18.5254	10	17.9005	10	18.8974	10	20.4047	10	10	10	10	20.8516
tr|A0A2I2U6V1|A0A2I2U6V1_FELCA	4	C[+57.021464]EC[+57.021464]APDC[+57.021464]AGLPAR;DSC[+57.021464]EGVEC[+57.021464]GPGK;ISLLGFLGLVHC[+57.021464]LPC[+57.021464]K;QATC[+57.021464]FLGR	18.7434	20.6067	19.0945	20.1642	18.3234	17.7178	18.6547	18.461	20.9373	18.3401	18.353	19.0453	20.1428	18.6863	20.1756	16.8694	19.9529	16.9862	20.2865	17.1536	18.6042	18.5748	16.402	20.3752
tr|M3WKB5|M3WKB5_FELCA	3	AAALATGC[+57.021464]TVEIK;ALAMTALDVIFKPELLER;IDLIEAGAFK	18.098	23.7115	18.4069	23.0151	16.6924	17.5723	18.2863	18.9466	22.4492	16.4935	18.0533	18.5601	23.6212	19.039	23.0595	17.8715	23.6017	20.561	23.2878	18.1872	17.1848	18.7708	18.1067	23.3049
tr|A0A337S1X7|A0A337S1X7_FELCA	2	DSNRPSGIPDR;SGQAPVLIIYK	22.3518	22.9474	22.7952	24.0582	22.0801	22.2432	22.6731	22.892	24.3679	22.5963	22.3296	23.1269	22.4462	23.0828	23.1006	23.1926	22.7936	21.5675	24.2562	22.9971	21.9211	23.1377	23.0992	23.9104
tr|A0A2I2UDZ7|A0A2I2UDZ7_FELCA	4	AFQHGSDAVIETDFGLR;FPVTLAQGR;QLC[+57.021464]GLC[+57.021464]GDYNGDPK;VAYDLVYNVR	19.3706	21.5171	18.1766	19.8869	21.8928	22.1301	26.0267	18.5281	23.3079	18.3455	19.5849	16.6593	21.9579	20.0275	23.6292	21.9129	21.4785	24.5574	23.1512	20.036	19.5324	18.9969	18.9727	23.205
tr|A0A5F5XH70|A0A5F5XH70_FELCA	3	AFLTLAEDILR;NIDEHANEDVER;SFENISK	19.8404	21.1537	17.8725	20.3231	19.4662	20.8406	18.6777	19.7445	19.9589	21.2047	19.3425	22.4349	21.9301	20.8099	21.1405	21.9427	20.1584	22.6955	20.1672	20.1543	19.8044	20.6845	23.273	21.0379
tr|M3WS63|M3WS63_FELCA	3	GIFQMVSGSTVLK;SLGFC[+57.021464]DANGK;VWIERDPAQGR	24.3899	25.6282	24.4308	25.4768	23.6352	24.1763	24.5425	23.5088	23.8307	23.6594	24.1282	24.2541	24.9825	24.1897	24.0629	24.015	23.6859	22.9605	20.2077	23.7848	23.8777	24.0322	24.3179	21.3596
tr|A0A5F5Y6R9|A0A5F5Y6R9_FELCA	1	IAAASISDTGEYR	14.4484	17.6388	16.5405	19.0221	15.7052	13.8878	14.3507	10	13.6029	13.1446	14.0271	10.2723	16.5946	14.2801	15.6593	13.0822	11.6947	13.9029	16.6749	13.1281	13.0725	13.7693	15.3431	17.548
tr|A0A5F5XUR6|A0A5F5XUR6_FELCA	3	AIEPC[+57.021464]LPR;GDLPYGPGR;RGPALEDC[+57.021464]DC[+57.021464]AQDENC[+57.021464]K	16.0305	26.7538	17.9727	26.7405	16.3655	15.9124	15.8538	14.3904	26.8118	17.3863	16.4117	17.6987	23.2533	16.4017	23.6879	17.1091	23.6543	17.5417	26.2089	17.9146	16.3928	18.2022	17.9747	25.5046
tr|A0A2I2UFV4|A0A2I2UFV4_FELCA	3	ANELC[+57.021464]AAESNC[+57.021464]SSR;EISPAER;LASIFSGTGADPVASAK	18.8828	23.566	21.3703	24.1938	19.4689	23.6779	21.8941	22.6755	23.8885	23.332	23.077	23.305	24.3706	21.9708	22.8108	20.8576	20.5237	22.9468	21.8955	24.1939	23.1078	24.0405	21.1204	23.8001
tr|M3WXS7|M3WXS7_FELCA	7	AFDITYVR;DNVEGFNC[+57.021464]ER;HKQEADDIVR;HNTYGVDC[+57.021464]EK;LSAEDLVLEGAGLR;SQEC[+57.021464]YFDPELYR;TAAEEALR	19.9816	23.3406	20.5054	23.7366	20.2938	19.8111	20.3706	20.6827	22.3334	20.0635	21.5041	19.5939	21.7389	20.3	21.4754	21.1325	21.6168	21.1112	22.4158	20.9336	19.9263	19.6489	20.3702	22.9141
tr|A0A291NH90|A0A291NH90_FELCA	1	VTISC[+57.021464]TGVGIYVDWYQQIPGMAPK	19.9962	20.4822	19.3499	19.0825	16.5844	21.0095	17.5212	21.2552	22.1468	19.7063	20.8912	20.3269	22.4539	18.6981	23.0156	20.3108	22.9068	21.5377	25.2846	20.8467	17.5577	21.3321	21.7929	22.9829
tr|M3W8X1|M3W8X1_FELCA	1	GTVDEFSGAELLNK	15.9089	17.0704	10.2411	16.905	10	15.753	12.7365	16.4609	17.5755	14.4325	12.1276	16.6443	16.8287	13.9273	18.5903	12.2981	16.227	14.2618	15.4938	11.144	16.2023	12.1817	12.6392	16.8224
tr|A0A2I2U8Y1|A0A2I2U8Y1_FELCA	3	DAVLLVFANK;NISFTVWDVGGQDK;QDLPNAMNAAEITDK	18.806	22.0532	19.3412	20.7819	18.1708	16.6683	18.5186	19.3509	20.7873	18.2945	18.0528	19.3163	22.4041	17.4913	22.1386	18.7479	19.1813	19.7301	21.7386	19.7844	18.8432	18.5914	18.3795	21.4901
tr|A0A5F5XF39|A0A5F5XF39_FELCA	1	SDAAVLTIPAYNFQATRPVTDLK	17.5799	19.115	17.6585	16.7987	16.9965	15.5734	17.1393	16.1723	19.0029	14.5638	12.3851	18.0727	20.196	18.8192	18.7332	17.2232	20.0596	17.0156	20.2812	17.7605	18.1041	18.7098	16.9114	20.2473
tr|M3XG70|M3XG70_FELCA	2	C[+57.021464]C[+57.021464]SDYENFC[+57.021464]GK;VC[+57.021464]TVELSC[+57.021464]K	17.2033	19.8162	18.8707	16.9069	18.1748	17.9247	18.2721	16.5022	19.5752	16.8068	16.9071	17.3855	20.0048	17.6408	18.6313	16.5837	19.8464	13.0818	18.6568	15.0044	15.5229	17.5164	16.3332	20.0679
tr|A0A2I2UMV3|A0A2I2UMV3_FELCA	4	C[+57.021464]SLSVAQE;DDSEC[+57.021464]ITR;GVSLRPIGSSC[+57.021464]R;RC[+57.021464]SLSVAQE	18.2957	26.7443	19.709	26.68	17.9921	18.217	18.4607	19.3965	26.015	18.9708	20.5513	18.8731	26.3462	18.7929	23.0258	19.0283	24.3423	22.9883	25.1505	21.3579	21.0726	21.8356	19.4823	26.8851
tr|A0A291NGT9|A0A291NGT9_FELCA	1	TEDTATYFC[+57.021464]AK	20.8542	21.137	21.4917	21.8018	21.0934	19.8986	19.9362	21.0275	22.0622	21.6013	21.014	20.9403	20.9368	20.643	21.6981	19.9522	21.4473	17.2059	20.801	21.3571	19.029	19.5142	21.6369	20.0478
tr|A0A291NH93|A0A291NH93_FELCA	3	ITC[+57.021464]GGNNIGSK;RPSGTPDRFSGTNSGNTATLTISGAR;SGQAPLLIIYEDTK	23.3368	24.4355	23.4046	25.9882	23.1416	22.8684	23.1735	23.3288	25.7064	22.0189	22.947	23.4459	24.0798	23.3368	24.7647	23.3676	24.2127	21.6686	25.8262	23.0098	22.0409	23.6674	22.9117	24.3907
tr|A0A5F5XMX8|A0A5F5XMX8_FELCA	2	FINLLASALDSAETK;GC[+57.021464]FVGFDLAHAVGNVELR	15.6054	18.8635	14.2492	17.04	13.5191	15.4129	13.4643	13.7834	17.6925	10	12.8727	18.4805	21.2977	17.897	19.8689	14.9639	19.8862	19.3268	17.1078	18.4241	15.8647	17.9036	16.6267	23.1602
tr|A0A2I2UES4|A0A2I2UES4_FELCA	4	DLEQPFINKPDTLLVNR;EASSPSTYSR;GPVLEATAGDELVKLPVK;NVHLFATPLAASLEEAEPGAR	19.9123	18.1325	19.8026	18.2164	19.793	19.2371	19.7604	19.7174	18.5147	19.3966	18.9893	20.535	18.1665	20.9199	16.727	20.0678	18.2094	21.1349	18.6561	20.6274	20.0381	20.417	20.5628	18.7204
tr|M3WBQ5|M3WBQ5_FELCA	4	C[+57.021464]SSFSENMK;TSYLEC[+57.021464]IR;TVLETGPFVSC[+57.021464]VK;TVLETGPFVSC[+57.021464]VKK	28.6314	26.8369	28.9353	27.0073	28.3055	28.9859	28.7749	28.7857	28.8737	29.668	29.7101	29.42	29.8738	29.0324	29.7121	29.0157	29.1974	29.3052	28.4871	29.1317	29.583	29.6539	29.4745	28.9591
tr|A0A291NGW2|A0A291NGW2_FELCA	1	LTC[+57.021464]VASGFTFSNYYMHWVR	17.3532	10	18.1893	10	16.9169	16.7371	17.0191	17.8515	10	16.9016	13.9495	17.5906	10	17.3143	16.8149	16.4598	14.4228	15.5662	14.3629	17.1469	14.4724	17.0996	17.4862	14.3098
tr|A0A337S9H1|A0A337S9H1_FELCA	1	EAPRPFSEQVSYIIQAEGK	13.4742	19.0503	12.1827	16.4562	14.0293	10.8767	14.685	14.7904	18.6574	13.876	12.7421	13.7319	17.9317	15.0856	17.5488	13.753	18.5488	15.198	20.5778	14.8132	13.5756	14.6309	13.3968	19.6499
tr|A0A5F5Y366|A0A5F5Y366_FELCA	2	C[+57.021464]DAC[+57.021464]AEGFAGFPR;SQDLGQVVLDAGR	24.839	22.5088	15.4742	22.6613	24.5236	25.4142	24.6467	24.5019	22.4632	24.4625	24.3863	24.9708	22.2208	24.5487	22.9739	21.5999	21.8995	24.1326	21.7405	24.237	24.4065	24.237	24.0637	22.2307
tr|M3WNY6|M3WNY6_FELCA	4	FLDGNELTLADC[+57.021464]NLLPK;GFSIPEVFR;GVTFNVTTVDTK;LAALNPESNTAGLDIFAK	19.7769	22.8301	21.9064	22.2238	22.1213	20.3978	22.0235	21.7951	21.1173	20.7512	20.3701	21.3702	21.67	21.2986	21.9979	20.6482	20.4849	18.0184	22.2236	18.6214	21.6913	20.0607	19.6049	22.563
tr|A0A337SL92|A0A337SL92_FELCA	2	APPPSLTDC[+57.021464]IGTVDSR;DNLAQQSFNMEQANYTIQSLK	18.0517	22.9402	17.1111	23.2881	18.0919	18.4865	17.9533	18.0752	22.368	19.5663	19.6145	17.924	20.3202	19.4072	20.8764	20.3947	20.9925	19.4889	23.7849	19.1894	18.3894	18.9595	19.8088	21.3763
tr|M3W6K9|M3W6K9_FELCA	1	ATSGTEHQFC[+57.021464]GGR	17.6814	20.3484	18.0472	20.5015	18.8281	18.3622	18.9638	17.5775	20.6639	17.9632	17.5467	19.1472	21.2031	19.3335	21.4092	19.0137	21.4817	17.7532	22.8644	17.7472	18.3077	18.6333	18.2649	21.5794
sp|Q28889|KIT_FELCA	4	DLTFVTDPK;LFLVDLPLYGK;LLC[+57.021464]TDPGFVK;WTFETLGQSSEITHNEWITEK	20.0899	21.9874	19.0587	23.3401	19.6783	19.2668	19.2266	19.9444	21.1111	18.9263	20.1153	19.9793	22.297	20.8033	21.0394	21.6719	19.9626	21.1668	22.7468	20.0675	20.7876	19.9945	21.7509	20.8147
tr|A0A5F5XX38|A0A5F5XX38_FELCA	2	GVSAEYSFPIWK;VTGQFPWSSLR	19.733	20.071	20.0424	19.1064	18.3357	19.78	19.3631	17.5028	20.5865	18.4416	20.5713	20.2447	20.5835	19.5452	19.2196	19.2247	20.1281	20.2524	22.3346	17.6015	21.3678	18.6494	19.4329	22.3528
tr|A0A2I2U3S0|A0A2I2U3S0_FELCA	5	EFFVGLSK;GAEILADTFK;LQLNLVEMKDENATLDGGDVLFTGR;TPEEYPESAK;VDGLLTC[+57.021464]C[+57.021464]SILINK	18.4506	23.1118	19.1623	21.0239	17.8683	19.1836	20.0208	20.371	21.405	21.342	21.232	19.1235	23.5058	20.7571	24.2961	20.4926	19.8842	19.4596	24.1481	20.211	18.7699	19.2367	20.3665	23.1726
tr|A0A2I2U0A6|A0A2I2U0A6_FELCA	2	LEPVNIMELYLGAK;VLYLHDNQLLAGR	14.4208	18.603	13.4611	18.2558	14.2454	14.434	14.6786	15.3817	17.9317	17.4325	15.4159	13.3766	20.9719	18.6947	19.3883	14.5958	19.3821	13.8107	18.5378	16.9511	11.8705	13.6356	13.4083	19.0018
tr|A9NJ73|A9NJ73_FELCA	3	STDYGIFQINSR;VVSDPQGIK;WESDYNTR	17.5357	19.9828	18.0066	20.3234	18.1114	18.1004	16.6668	19.0252	21.3456	19.1523	17.5872	21.0316	18.8976	21.1853	19.4356	18.7852	18.4954	18.9131	20.0892	19.1684	19.0662	19.4972	19.437	20.5139
tr|M3VUG8|M3VUG8_FELCA	5	AQYEDIAQR;GRLDSELR;SLDLDSIIAEVK;TAAENEFVTLK;TAAENEFVTLKK	19.8012	24.2841	20.7384	25.5322	21.558	19.6987	20.608	20.499	22.8592	21.0166	20.4532	22.2692	23.2686	21.3116	23.3098	23.78	24.547	21.8524	24.3989	22.2702	22.3376	22.541	23.7741	26.5111
tr|M3VVR5|M3VVR5_FELCA	1	EVAAAAAEEAALGAEGGVFPGLR	13.4796	17.7703	12.7295	16.876	12.3352	13.5232	12.0968	14.6112	17.6982	12.6937	13.9594	14.666	15.0128	13.5455	10	16.4296	12.7249	23.9141	19.7874	20.5085	13.6953	13.4764	15.1499	19.2154
tr|A0A337SB54|A0A337SB54_FELCA	1	LSSC[+57.021464]DLC[+57.021464]GDIR	17.969	28.4893	16.6265	28.2497	18.447	18.5517	18.5705	19.1613	27.9051	17.5657	19.4494	19.2005	24.7072	19.6408	25.0651	19.2814	26.0082	15.3785	27.489	17.7581	18.6413	17.2831	16.933	27.174
tr|A0A2I2UD00|A0A2I2UD00_FELCA	1	SQSAAVTPSSTTSSTR	12.8479	18.9295	14.9839	18.9958	14.7136	13.9698	13.6302	13.3428	18.1208	10.2077	14.4637	14.7545	17.4254	14.2697	16.0362	13.9604	17.856	12.9153	18.3721	10	13.3572	12.9578	12.0166	17.7187
tr|M3VXZ7|M3VXZ7_FELCA	2	GVDLQENNPASR;QASPNIVIALAGNK	19.6423	20.477	20.6593	20.0523	18.2994	19.8904	19.2305	18.2288	19.6398	20.9434	21.3785	20.6371	20.3505	19.2746	21.8474	20.2249	20.159	20.218	19.3647	22.1654	23.166	21.4256	19.2426	18.7787
tr|A0A5F5XER7|A0A5F5XER7_FELCA	2	LTNVVFFPR;TVAEFDTVEDLLK	17.715	20.0745	20.7646	21.1304	20.4764	19.2131	18.6766	18.2343	19.5092	18.6561	18.603	19.0656	21.0224	19.7392	19.0596	20.509	19.3109	21.7835	21.9853	21.1372	18.8452	20.9218	21.552	20.6939
tr|A0A337S7R6|A0A337S7R6_FELCA	1	ELEHLGWPNAPILIQDFGVLPR	14.3071	16.5406	17.2853	18.0791	17.1045	15.5729	16.8137	10	16.4804	12.3195	10	15.6191	15.5952	15.4567	13.7875	17.2455	19.0738	15.9671	16.8526	16.4025	15.43	17.4217	12.0875	10
tr|A0A337RXK1|A0A337RXK1_FELCA	2	GLDDAPQSR;SVAIEADGGVHHR	19.2285	26.9243	19.6559	28.0994	18.3487	19.1065	22.5216	21.9321	23.7215	23.3748	24.4807	18.4473	23.1811	23.6659	18.2296	22.1016	23.112	22.4354	25.3504	21.9963	24.1261	23.1073	21.6112	25.6658
tr|M3WKB7|M3WKB7_FELCA	4	ELEDLEHLQLDFWR;GPGQPGSPIDVR;ISAADEAQVQK;VPFPSIQAVK	21.4636	24.7369	17.9867	22.117	20.833	21.2471	22.3917	21.1566	22.8611	20.2477	20.026	20.5173	24.7001	20.6469	24.1896	20.8595	22.7413	20.6327	22.9571	21.6829	21.6938	21.4081	19.6122	22.6442
tr|A0A2D0UUN5|A0A2D0UUN5_FELCA	4	AIVYATHR;ASAGTYIATLR;LESTDVSDLLHR;LLSNMVFQYR	21.1829	19.5	20.6419	20.4592	21.1096	20.0953	21.2272	20.8847	19.1124	20.2697	20.8823	21.6814	19.0974	20.9576	19.1859	21.1892	18.909	20.6871	19.877	21.1643	21.181	20.4572	20.2535	18.3418
sp|P07405|HBA_FELCA	6	FFSAVSTVLTSK;LRVDPVNFK;TFC[+57.021464]SFPTTK;TYFPHFDLSHGSAQVK;VDPVNFK;VLSAADKSNVK	29.9368	22.7656	29.8083	25.0818	29.0084	32.1805	27.6649	30.7636	20.8994	28.9612	31.1312	31.3209	22.0889	29.8363	30.1003	29.4647	25.6782	28.626	25.3891	28.8892	29.3556	29.8299	30.3316	26.1819
tr|A0A5F5XDS7|A0A5F5XDS7_FELCA	2	LALFDFLLQVHDR;LGLTQVLQTLER	18.1108	15.322	17.2775	17.5697	18.3959	18.1799	16.7105	17.754	15.6398	16.5991	16.9734	20.1483	19.4611	19.3673	14.359	19.3019	16.8773	19.1471	17.8618	19.1149	18.9282	19.7557	18.5611	19.2345
tr|A0A2I2U4Z0|A0A2I2U4Z0_FELCA	1	VIGSGC[+57.021464]NLDSAR	16.1806	23.3189	15.8375	22.6063	15.2384	17.1321	14.4831	15.633	22.2657	15.8129	16.5683	16.19	21.8838	16.1178	22.322	16.8082	20.3118	15.2163	21.5761	16.098	16.6709	16.8342	16.9867	20.9554
tr|A0A5F5XG15|A0A5F5XG15_FELCA	3	LTITQEGNK;RVDNGC[+57.021464]ELNAIR;VDNGC[+57.021464]ELNAIR	19.5228	20.9166	18.7304	21.7672	18.6965	17.7178	18.0582	18.8773	24.862	17.6889	18.3394	19.6883	23.7742	17.798	24.103	20.1245	26.5342	16.2828	25.2155	18.9051	17.1642	18.3184	17.9357	24.1242
tr|A0A2I2UCN9|A0A2I2UCN9_FELCA	1	DIAILQC[+57.021464]HGDC[+57.021464]DPLVPLMIASLTSEK	15.3316	17.2605	17.3409	15.7394	14.0719	14.9514	14.2177	13.575	10	13.2121	12.5653	17.7282	20.7641	18.093	17.4574	15.5707	17.913	18.2174	19.2487	19.1328	16.5438	19.0718	18.2285	17.7182
tr|A0A337RVY2|A0A337RVY2_FELCA	4	C[+57.021464]RPPVGC[+57.021464]EELVR;GELDC[+57.021464]HQLADSFRE;LPGGLEPK;THEDLYIIPIPNC[+57.021464]DR	20.3651	20.2394	22.3044	20.7287	20.7738	21.1955	21.8438	21.9422	20.0036	21.2145	21.1023	20.9691	19.4921	21.2078	17.0853	21.4401	18.0447	20.0754	19.6614	20.5869	21.0608	21.109	20.6784	20.3265
tr|A0A291NH95|A0A291NH95_FELCA	2	TIIYDNYNRPSGVPDR;VTISC[+57.021464]TGISTYVGWYQQIPGMAPK	18.8903	19.5556	23.9116	20.4104	20.4733	20.0162	22.2823	23.1813	25.165	19.8234	19.9811	21.9547	20.837	22.0126	21.702	23.0125	22.4562	22.1292	24.4763	23.3339	22.2293	22.7119	21.7317	21.9659
tr|A0A337S0Q6|A0A337S0Q6_FELCA	1	VVQC[+57.021464]SDLGLEK	18.0519	21.3115	16.0283	21.665	16.8829	18.9069	12.875	17.7873	21.0881	16.6172	15.8868	18.4321	19.1203	17.4785	17.9029	17.879	18.4882	17.0789	20.083	16.526	16.1612	14.0785	13.4468	21.0366
tr|A0A5F5XZ26|A0A5F5XZ26_FELCA	2	FEVQEVTC[+57.021464]C[+57.021464]EK;GC[+57.021464]APSC[+57.021464]EVATK	18.4566	27.4722	17.7184	26.8742	17.2724	17.2884	17.5154	17.7133	28.2385	17.116	17.596	14.7219	23.2853	16.937	23.4651	16.4847	25.5311	13.4347	26.5347	15.257	16.1643	15.9653	16.3339	26.5718
tr|A0A337RYK1|A0A337RYK1_FELCA	1	AGYFGDPLATNPADK	12.8145	20.6041	13.8655	22.1425	14.3313	12.435	16.2426	11.9481	19.1865	13.0465	10	12.4717	18.7448	12.3232	16.0407	12.3822	18.5393	14.2949	21.9181	14.2801	13.9928	13.5097	13.2638	21.5969
tr|M3WJJ1|M3WJJ1_FELCA	2	LNIFDFDVDPLR;LNIFDFDVDPLRR	19.443	19.2753	18.6456	18.822	19.1134	19.5613	19.0725	19.1698	17.7713	19.5429	19.6754	21.0905	21.3491	21.4964	20.494	20.1661	19.8943	20.4137	19.2413	20.4146	20.1368	21.0435	19.4975	19.3013
tr|A0A337SLL9|A0A337SLL9_FELCA	2	LEVLELNEC[+57.021464]VDHTPK;LLPDDPYEK	18.1695	20.1911	17.0406	20.2047	17.789	17.4822	16.9167	19.078	21.248	18.3323	18.0858	18.0129	21.092	17.3301	20.0734	17.9468	19.4183	17.625	20.3167	17.1432	17.206	17.7891	17.363	19.5958
tr|A0A291NGX0|A0A291NGX0_FELCA	1	TEDTATYYC[+57.021464]ASDR	17.2867	12.9383	14.3493	15.5088	17.1586	14.4355	15.4105	15.1004	13.0496	17.199	10	16.9947	15.3672	17.4167	17.7377	16.504	16.5459	10	14.1727	17.255	17.2432	14.7101	18.1976	14.5861
tr|A0A2I2UXF5|A0A2I2UXF5_FELCA	3	ESELQQAR;ESIFMETLQDIMDYYK;ESIFMETLQDIMDYYKDR	22.5978	25.318	23.1928	23.8001	22.7039	23.5461	22.8117	22.5803	24.4397	22.7315	23.6273	23.5232	25.9018	22.651	23.8604	23.5875	23.4186	24.5342	24.4835	23.6843	23.8637	23.3287	23.0625	24.9974
tr|A0A2I2UMH4|A0A2I2UMH4_FELCA	2	SFPDFPVPGVLFR;VVVVDDLLATGGTMHAAC[+57.021464]ELLGQLR	21.1941	17.726	21.7121	17.196	21.8909	20.752	21.9583	21.4533	18.5288	19.3831	18.0393	21.2277	20.9484	18.7988	20.4544	18.8148	21.314	21.3714	20.4714	20.5353	19.3785	20.9955	20.3507	21.6448
tr|A0A2I2UXE2|A0A2I2UXE2_FELCA	3	ASADLMSYC[+57.021464]EEHAR;SDPLLIGIPTSENPFK;TASTNNIAQAR	19.1915	21.296	20.0743	21.1098	17.7786	19.579	18.8267	24.3248	19.5835	23.4674	23.5452	23.9138	21.0522	18.6823	20.7894	20.6629	18.5796	20.3643	20.4766	20.2678	18.4036	24.0868	18.7063	20.1408
tr|A0A2I2U3F2|A0A2I2U3F2_FELCA	5	ELVVSAGK;EVGDLNTSGSAEVHK;LTPGLYEFR;SVQITLPK;TEFGVGLR	20.8149	23.8476	19.8073	23.9474	21.5662	21.1477	20.32	20.9978	23.8197	19.4832	19.1854	19.7746	22.6643	20.988	21.9335	18.9352	22.6186	18.7081	23.4928	19.5637	22.1336	23.5579	21.9039	23.9555
tr|A0A291NH81|A0A291NH81_FELCA	1	ADGTPVTQGMETTKPSK	20.7405	24.2221	24.272	27.1628	23.7219	22.067	20.5466	23.63	26.8027	25.2041	24.8509	24.4426	24.5905	24.0184	25.3378	22.9343	25.7898	22.1084	26.0817	24.6046	22.6712	23.4197	24.6339	24.8313
tr|A0A2I2U499|A0A2I2U499_FELCA	1	LLAPLGLHLLPYSPR	21.6243	15.8729	19.4221	14.4606	20.3103	18.5397	19.8282	20.6393	17.5167	19.5876	20.6308	24.2335	19.847	24.3287	18.6796	23.9185	18.5078	18.0457	16.6333	19.5655	20.9528	25.3205	25.4549	19.9973
tr|A0A2I2UA27|A0A2I2UA27_FELCA	3	LDLLEDR;VSDVLVADPPTAR;VTEGGEPYR	20.8859	21.6325	22.5996	23.0771	20.8788	19.6845	21.5735	20.7229	20.0693	20.1317	19.9014	20.8995	20.6914	20.4736	19.763	18.6412	20.4443	19.4911	21.7048	20.8015	20.8018	21.1144	21.1158	22.0101
tr|A0A337SRA7|A0A337SRA7_FELCA	1	TYTSILYGNGPGGFALK	14.9918	18.8755	12.4928	17.9472	15.4334	15.5986	15.6931	15.119	18.1466	14.0323	13.5864	14.1639	26.1778	17.1939	25.2091	14.0706	18.1766	19.0679	18.6615	15.8845	15.6016	17.9603	15.457	19.177
tr|A0A2I2UFV8|A0A2I2UFV8_FELCA	3	AC[+57.021464]LDYPVTR;ILPPSSLC[+57.021464]TLSSAR;TC[+57.021464]EEC[+57.021464]LK	16.8957	24.6768	16.072	24.4617	15.6597	16.1534	15.7807	17.8098	24.9523	17.2067	17.4174	15.2912	23.0679	16.3603	21.7173	19.0491	22.0716	15.327	24.5998	16.5313	14.8471	15.0715	16.6449	24.3155
tr|A0A2I2U0T9|A0A2I2U0T9_FELCA	2	C[+57.021464]LEGFLGEYC[+57.021464]QHR;SRDDYEC[+57.021464]TC[+57.021464]QVGFTGK	18.4064	20.9706	15.7975	19.9496	17.5047	18.4753	17.533	18.2365	20.9761	16.9359	15.0611	16.0009	20.0038	15.038	18.9351	16.7046	19.0328	17.0461	20.733	17.6382	16.7601	16.0819	15.5603	20.8402
tr|M3VU75|M3VU75_FELCA	8	EFHEAITC[+57.021464]MGMQK;EQVGYLLLTK;EQVGYLLLTKDPR;HEFGKEQVGYLLLTK;NPEFNESSR;SEIMYSDEK;TFMLAFSLK;WFYIASAFR	31.2212	27.3462	29.6759	28.6405	31.0824	30.5721	31.0177	29.7688	26.3211	29.2154	29.2981	30.3313	28.2476	30.3634	28.5338	30.2792	28.6251	28.1393	28.9397	29.3116	28.7371	29.5851	30.1343	28.1854
tr|A0A337SE70|A0A337SE70_FELCA	8	AVSVPLGGR;EEEYLQVDLR;EFSPSYR;GPAMAWEGEPVR;LESSDGDGAWC[+57.021464]PAGPVFPK;LPGGVEC[+57.021464]R;VELYGC[+57.021464]LWK;WGQEVILGNEDPGGVVLK	22.0451	27.3419	22.0058	24.1695	22.1827	20.6881	21.9212	22.2635	24.4364	22.0145	22.0236	21.0203	22.9634	21.7556	22.9558	21.2221	23.01	22.2944	23.8048	21.2954	21.2846	20.5437	20.8278	23.8749
tr|A0A5K1VG18|A0A5K1VG18_FELCA	1	SVTEQGAELSNEER	15.2051	21.3413	15.5873	20.5521	14.0862	15.3217	12.9346	13.4892	20.0118	15.9671	14.0535	14.7411	20.1406	15.1461	21.2691	16.4652	18.245	15.3645	20.2635	14.6274	15.6723	15.5985	14.052	20.097
tr|A0A337SDR6|A0A337SDR6_FELCA	2	MSSPTETER;TEFLTFMNTELAAFTK	20.1546	18.8219	18.0889	19.9737	17.9841	17.767	18.0611	19.8185	15.9626	16.564	15.8218	17.3912	17.858	17.8939	16.8173	18.118	18.4859	19.8931	20.3008	18.6184	20.5756	18.6119	19.9855	19.5747
tr|A0A337SH59|A0A337SH59_FELCA	4	LVDMYSAGEQR;MVWTQDR;RLVDMYSAGEQR;VVHWDLSGGPGGGPAR	20.7034	26.0126	18.4239	26.0693	20.0896	21.5682	17.5351	20.6087	25.9653	18.7409	16.8874	17.2255	24.5374	19.1738	25.522	18.866	24.2846	18.5817	25.3006	17.1624	20.6716	22.5805	17.2971	26.1585
tr|A0A291NHA0|A0A291NHA0_FELCA	3	LLIYNVNSRPSGIPDR;TVTISC[+57.021464]AGSSNDIGR;YNEVSWYQQLEGTSPK	20.4176	23.0089	22.9969	24.0569	20.5692	20.2809	20.5938	21.9305	25.4843	21.7199	21.1005	22.9626	23.3082	21.6115	23.8749	22.858	24.905	22.9774	27.1123	23.0718	23.141	23.4151	22.9416	24.729
tr|A0A2I2U3Y6|A0A2I2U3Y6_FELCA	5	FLEQELETITIPDLR;GVQIPLPEGINFVR;IYSNQSALESLALIPLQTPLK;LSLVGDKVPHDLDMLLR;VYEFLSTFITSGMR	20.1682	19.1968	20.0133	17.7606	22.5318	19.9872	22.3162	22.5357	18.6634	22.1499	19.1298	21.4041	20.864	24.6067	21.075	20.8887	23.221	22.6931	19.6619	25.0972	20.586	20.5099	23.3742	20.837
tr|S4Z3G3|S4Z3G3_FELCA	1	APWMEEEGPEYWDR	15.3806	14.5312	15.4055	16.0661	14.6448	15.1938	12.65	17.8398	10	13.0472	12.7948	15.1056	10	12.5003	13.5631	19.2932	13.2254	12.7324	14.4234	18.461	18.2127	14.1928	14.8053	11.922
tr|A0A337S8U6|A0A337S8U6_FELCA	1	TFHETLNC[+57.021464]C[+57.021464]GSSTLSALTTSILK	10	17.436	10.076	19.5239	10	10	10	10	16.9551	10	10	10	20.7128	10	19.4354	10.3488	19.9768	10	17.3187	10	10	10	11.7919	20.7577
tr|M3VYU4|M3VYU4_FELCA	6	ELSNTAAYQSVR;GFTQSDSVTGPSK;IFEISC[+57.021464]C[+57.021464]SDR;IFSVSLTEAEQELEDLAK;LIFQGPLPEK;WHQTADFGYVPNVR	19.2191	23.7006	21.6111	23.3403	19.4848	21.6833	21.5763	21.7574	23.8771	19.4371	20.8194	21.6342	21.8821	19.7532	21.666	20.1179	21.7777	19.6726	22.4812	20.0411	22.006	21.9444	22.0051	22.3725
tr|A0A2I2UN28|A0A2I2UN28_FELCA	3	GVISNSGGPVR;IYSLPGR;WSASFTVTK	17.0927	28.6657	18.1474	29.1578	17.8672	18.337	18.007	17.4632	29.6924	16.9706	17.8641	16.8321	28.6358	16.0811	27.8327	16.9872	28.7323	15.351	28.4705	17.6189	16.2616	15.9871	17.7415	29.2334
tr|A0A5F5Y2H9|A0A5F5Y2H9_FELCA	1	DNGEELTQVLC[+57.021464]EK	18.4822	22.6313	19.0724	23.703	18.6123	18.0285	19.1362	19.3079	22.3003	15.4598	15.24	18.1423	20.4588	16.6544	19.6911	16.4347	19.8622	16.2907	23.0969	14.7411	16.1747	15.4571	16.2319	22.2226
tr|A0A337RYP8|A0A337RYP8_FELCA	2	HWLVTDIK;ITHWDEPIVK	18.3837	18.5486	19.6466	18.8829	18.4998	18.6068	20.8543	18.7622	20.2537	20.023	19.2234	15.1898	19.6648	20.7615	19.3776	18.2491	19.5442	17.9262	20.983	17.9628	20.7732	21.5528	21.3587	19.0637
tr|M3WUB8|M3WUB8_FELCA	4	GSFSSAAAR;INNIAGAAGK;LQESSHGYSC[+57.021464]NEK;LYLFQAQEWLK	18.2706	21.9344	19.2976	21.3244	19.9291	18.4697	19.6797	19.5422	20.8259	18.9137	18.8181	19.3692	21.1983	19.1633	19.7068	19.3946	20.3387	20.734	21.4171	19.3123	19.7673	21.7075	20.1042	21.7
tr|A0A337SJ76|A0A337SJ76_FELCA	2	VNEDSGDVYAFER;YTFAVPEDIR	20.9519	19.2008	20.9016	19.7076	20.5135	20.7848	21.0987	20.5152	21.0232	19.8605	20.1961	21.1269	23.0003	21.1405	22.5832	20.4508	22.3112	20.161	22.3289	20.5255	20.8133	20.7689	21.1268	21.9544
tr|A0A5F5XCK4|A0A5F5XCK4_FELCA	3	IDIYGFSALWK;NLFQQYDR;SANPTMQLDR	18.0073	22.3953	18.9606	22.1265	18.1935	19.5122	17.6023	18.7708	21.6099	18.3709	19.2415	20.1512	19.2658	19.5554	19.9067	19.5308	19.7796	20.2991	20.6967	20.9928	18.1701	20.4183	19.5688	19.938
[truncated: 830 more rows]

## Sheet: Global Peptide Quant
	Biofluid	Serum	Plasma	Serum	Urine	Plasma	Serum	Serum	Serum	Urine	Plasma	Urine	Plasma	Urine	Plasma	Urine	Urine	Plasma	Serum	Serum	Serum	Urine	Plasma	Urine	Plasma
[truncated: 11,086 more rows]

[truncated: 2 more sheets: Global Peptides Metadata, Targeted Peptide Quant]
